# Supplementary material for: Applications of a formal approach to decipher discrete genetic networks
Source: BMC Bioinformatics. 2010 Jul 20;11:385. doi: 10.1186/1471-2105-11-385 (PMC2918581; doi:10.1186/1471-2105-11-385)
Supplement: Additional file 1 — GNBox. [file 1471-2105-11-385-S1.ZIP]

Archive with 46 entries (38 files):
- GNBox/
- GNBox/minisat/
- GNBox/premodels/
- GNBox/prepremodels/
- GNBox/queries/
- GNBox/emacs/
- GNBox/interaction_compositions/
- GNBox/models/
- GNBox/readme.txt
- GNBox/cnf.pl
- GNBox/sp_minisat.pdb
- GNBox/sp_minisat.obj
- GNBox/sp_minisat.dll
- GNBox/create_file_q_Comp.pl
- GNBox/print.pl
- GNBox/tools.pl
- GNBox/solver.obj
- GNBox/write.pl
- GNBox/sp_minisat_xp.dll
- GNBox/dynamic_model.pl
- GNBox/sp_minisat.so
- GNBox/sp_minisat.pl
- GNBox/cp_sat.pl
- GNBox/biomodel_tool.pl
- GNBox/runtime_info.pl
- GNBox/minisat/sp_minisat.h
- GNBox/minisat/solver.h
- GNBox/minisat/solver.obj
- GNBox/minisat/vec.h
- GNBox/minisat/solver.c
- GNBox/minisat/sp_minisat.c
- GNBox/premodels/premodel_lambda.pl
- GNBox/premodels/premodel_coli.pl
- GNBox/premodels/tools_premodels.pl
- GNBox/premodels/premodel_gap_auto_hbz.pl
- GNBox/prepremodels/prepremodel_test.pl
- GNBox/prepremodels/tools_prepremodels.pl
- GNBox/queries/tools_queries.pl
- GNBox/queries/q_gap_auto_hbz.pl
- GNBox/queries/q_coli.pl
- GNBox/queries/q_lambda.pl
- GNBox/emacs/_emacs
- GNBox/interaction_compositions/tools_interaction_compositions.pl
- GNBox/models/model_lambda.pl
- GNBox/models/model_coli.pl
- GNBox/models/model_gap_auto_hbz.pl
