# Supplementary material for: Applications of a formal approach to decipher discrete genetic networks
Source: BMC Bioinformatics. 2010 Jul 20;11:385. doi: 10.1186/1471-2105-11-385 (PMC2918581; doi:10.1186/1471-2105-11-385)
Supplement: Additional file 1 — GNBox. [file 1471-2105-11-385-S1.ZIP › GNBox/readme.txt]

----------------------------------------------------------------Installation of SICStus Prolog :
- follow instruction of http://www.sics.se/isl/sicstuswww/site/download4.html
- add to PATH environment variable the path to 'bin' of SICStus
- install emacs (or equivalent)
- modify or create the configuration file of emacs (.emacs or _emacs) (you have an example in GNBox/emacs/_emacs -- just modify the access path for SICStus)
--> check that when you open a .pl (prolog file here) with emacs you obtain an 'Prolog' menu

--------------------------------------------------------------
Installation of GNBox :
- copy the GNBox?? directory
- create the gluecode between SICStus and miniSAT: 
     splfr sp_minisat.pl minisat/sp_minisat.c minisat/solver.c

--------------------------------------------------------------
Use of GNBox from a PREMODEL:
- choose a name for your model ; here <NAME>
- create a file premodel_<NAME>.pl in premodels directory
- execute the query "trans_premodel(<NAME>)." (compile the tools_premodels module before)
--> a file model_<NAME>.pl is created in models directory
- create a file q_<NAME>.pl in queries directory 
- then you have to specify your queries in this module q_<NAME>

--------------------------------------------------------------
Use of GNBox from a PREPREMODEL :
  - create a file ./prepremodels/prepremodel_<Name>.pl
  - compile ./prepremodels/tools_prepremodels.pl and launch the query "init_modeling(<Name>)." 
  - you obtain the files :
    * ./premodels/premodel_<Name>.pl
    * ./models/model_<Name>.pl
    * ./quries/auto_q_<Name>.pl
  - remove "auto_" in the file name ./auto_q_<Name>.pl (security to protect yours personnal queries)
  - you can program your personnal queries in ./queries/q_<Name>.pl or use the predefined queries q0/0, q0/1, q0_bis/1 and q0_ter/1 (about steady states)
  - you can modify the premodel (cf. "Use of GNBox from a PREMODEL)")

--------------------------------------------------------------
Example:
    using the file ./prepremodels/prepremodel_test.pl
  - compile ./prepremodels/tools_prepremodels.pl and launch the query "init_modeling(test)."
  - remove "auto_" in the file name ./queries/auto_q_test.pl
  - compile ./queries/q_test.pl (you can modify it in particular using new predicate mutant_<i>/1, modif_nb_thr_<i>/1, comp_<i>/1, relax_<i>/1, and then q<i>/<j>)
  - continue in the Prolog shell :  
	| ?- q0.  			% search for the existence of one steady state
	| ?- q0(cp). 		% "q0." but using only the CLP(FD) solver of SICStus Prolog
	| ?- q0(sat).		% "q0." but using only the miniSAT solver
	| ?- q0(cp_sat).		% "q0." (using the CLP(FD) solver and the miniSAT solver)
	| ?- q0_bis([0,1]).     % search for the existence of one steady state for input values i1=0 and i2=1
	| ?- q0_ter([0,1]).	% search for all steady states for fixed values of inputs i1=0 and i2=1


--------------------------------------------------------------
Main files:
- dynamic_model.pl : predicate path/3 to enforce the existence of a behavior (evolution rules of the R. Thomas networks formalism)

- premodels/tools_premodels.pl : predicate trans_premodel/1 to create a discrete model of R. Thomas network (focal equations) from a premodel expressed as an interaction graph

- cp_sat.pl : predicates to enforce low level constraints for CLP(FD) solver and SAT solver

- print.pl : predicates to print specific parts of the solutions


********************************************************************************************
********************************************************************************************

- if you encounter problem to add the solver miniSAT
  . interface SICStus/C
  . 


**************************


"Visual Studio 2005 Command Prompt"
splfr sp_minisat.pl sp_minisat.c solver.c

mt -manifest sp_minisat.dll.manifest -outputresource:sp_minisat.dll;#2


********************

Using SICStus Prolog with the Microsoft Visual Studio 2005 C compiler (SP3)
The following instructions assumes that you are running on Windows 2000/XP/Vista with Microsoft Visual Studio 2005 installed. It may or may not work if you want to distribute your code to machines that do not have VS8. It may or may not work with the free Visual Studio Studio 2005 Express Edition.

If you are using Visual Studio Express or if you want to distribute applications built with Visual Studio 2005 then things may get even worse. One of our users has dedicated a web-page to the issues involved.

Note that SICStus Prolog 4 is built with and fully supports the Microsoft Visual Studio 2005 C compiler.

Setup
A common prerequisite is that SICStus and the C compiler (and Platform SDK) should be available from the command line.

The easiest way is to start the "Visual Studio 2005 Command Prompt" from the Start menu. 
An alternative is to run the VS8 setup script (vcvars32.bat) and possibly the Platform SDK setup script (SetEnv.Cmd).

Finally put SICStus in your path with something like

SET PATH=%PATH%;C:\Program Files\SICStus Prolog 4.0.0\bin

You do not need SICStus in your %PATH% but it saves you from specifying the full path to the SICStus tools.
Building foreign resources
Suppose test.pl contains:

:- module(test, [test/2]).

test(X,Y) :-
   add1(X,Y).

foreign_resource(test, [add1]).

foreign(add1, add1(+integer, [-integer])).

:-load_foreign_resource(test).

and that test.c contains

#include 
#include "test_glue.h"

long add1(long x)
{
   return x + 1;
}

You can now build the test.dll foreign resource with:

  splfr test.c test.pl

There will be warnings from the VS8 compiler about the /GB and Yd options. Ignore these for now.

This step creates the test.dll foreign resource as well as a file test.dll.manifest that we will need later.

Start sicstus and try to load the test.pl file

sicstus -i -f

SICStus 3.12.7 (x86-win32-nt-4): Fri Oct  6 00:15:14 WEST 2006
Licensed to SICS
| ?- [test].
% consulting .../test.pl...
%  module test imported into user
%  loading foreign resource .../test.dll in module test
! System error
! 'LoadLibrary("...\\test.dll") failed in load_foreign_resource/1: ...
! Approximate lines: 9-11, file: '.../test.pl'
% consulted .../test.pl in module test, 0 msec 1240 bytes
yes
| ?- 

This also pops up an error dialog box with a text like:

  The application has failed to start because MSVCR80.dll was not found.
  Re-installing the application may fix this problem.

the solution is to include the manifest in the foreign resource, as follows:

mt -manifest test.dll.manifest -outputresource:test.dll;#2

Note the ";#2", it is crucial.

Now the foreign resource will load successfully into sicstus:

...>sicstus -i -f
sicstus -i -f
SICStus 3.12.7 (x86-win32-nt-4): Fri Oct  6 00:15:14 WEST 2006
Licensed to SICS
| ?- [test].
% consulting .../test.pl...
%  module test imported into user
%  loading foreign resource .../test.dll in module test
% consulted .../test.pl in module test, 0 msec 1400 bytes
yes
| ?- test(41, X).
X = 42 ? 
yes
| ?- 
