# Supplementary material for: Applications of a formal approach to decipher discrete genetic networks
Source: BMC Bioinformatics. 2010 Jul 20;11:385. doi: 10.1186/1471-2105-11-385 (PMC2918581; doi:10.1186/1471-2105-11-385)
Supplement: Additional file 1 — GNBox. [file 1471-2105-11-385-S1.ZIP › GNBox/cnf.pl]

/*
*/

:- module(cnf, [init_cnf/0,
		% EO_encoding_flag choose EO or/and pairwise EO encoding for exacltly_one/2
		set_AMO_flag/1,
		get_AMO_flag/1,
		
		incr_counter/1,
		get_isat/1,
		%incr_ifd/1, % for input species in biomodel
		%get_ifd/1,
		var_lk/2,
		add_int_to_cnf/4,
		add_list_int_to_cnf/4,
		add_bool_to_cnf/1,
%		add_list_bool_to_cnf/4,
%		add_IFD_Path/2, add_IFD_State/2,
%		create_IFD_bool/1,
%		create_IFD_bool_lc/1,
%		create_IFD_bool_lllc/1,
%		create_IFD_int/4,
		add_cl_all_b_to_cnf/2,
		trans_cnf_to_solve/2,
		%correspondence/3,
		%correspondence_v2/3,
		convert_idf_to_cnf/2,
		convert_Lidf_to_Lcnf/2,
		
%%%%% Equal
 		trans_EqualXY/3,
		trans_EqualXcst/3, trans_Is/3,
		trans_EqualXYB/4,
		trans_EqualXcstB/4,
		trans_EqualXm1YB/4,
		trans_EqualXp1YB/4,
		trans_EqualXYIfB/4,
		trans_EqualXYIfNotB/4,
		trans_EqualXYImplyB/4,
		trans_EqualXYImplyNotB/4,
		trans_EqualXcstIfB/4,
		trans_EqualXcstImplyB/4,
		trans_DifXY/3,
		trans_DifLXLY/3,
		trans_DifXcst/3,
		trans_DifXYB/4,
	        trans_alldif/2,
%%%%% Inf-Sup
		trans_InfEqualXY/3,
		trans_InfEqualXm1Y/3,
		trans_InfXY/3,
		trans_InfEqualXYIfNotB/4,
		trans_InfEqualXYIfNotBIfB/5,
		trans_InfEqualXYIfNotBIfBIfNotB/6,
		trans_InfEqualXYIfB/4,
		trans_InfEqualXYImplyB/4,
		trans_InfXYIfB/4,
		trans_InfXYImplyB/4,
		trans_InfXYB/4,
		trans_InfEqualXYB/4,
		trans_InfEqualXcstB/4,
		trans_InfEqualXcst/3,
		trans_InfXcst/3,
		trans_InfXcstB/4,
		trans_SupXY/3,
		trans_SupXYIfB/4,
		trans_SupXYB/4,
		trans_SupEqualXcst/3,
		trans_SupEqualXcstB/4,
		trans_SupEqualXY/3,
		trans_SupEqualXYIfB/4,
		trans_SupEqualXcstIpmlyB/4,
		trans_SupXcst/3,
		trans_SupXcstB/4,
		trans_SupXYImplyB/4,
		trans_SupEqualXYImplyB/4,
		trans_SupEqualXYB/4,
%%%%% Bool
		trans_EquivXcst/3,
 		trans_IfXY/3,
		trans_ImplyXY/3,
		trans_ImplyXYB/4,
		trans_ImplyNotXY/3,
		trans_AndXYB/4,
		trans_AndXNotYB/4,
		trans_AndXYImplyB/4,
		trans_OrXYImplyB/4,
		trans_OrXY/3,
		trans_OrXYB/4,
		trans_AndXYIfB/4,
		trans_EquivXY/3,
		trans_EquivXNotY/3,
		trans_EquivXYIfNotB/4,
		trans_EquivXNotYIfNotB/4,
		trans_EquivXYImplB/4,
		trans_EquivXYIfB/4,
		trans_EquivXYB/4,
		trans_OrLB/2,
		trans_AndLB_EquivB/3,
		trans_OrLNotB/2,
		trans_OrLB_IfB/3,
		trans_OrLB_ImplyB/3,
		trans_OrLB_IfBIfNotB/4,
		trans_sum_SupEqual/3,
		trans_sum_InfEqual/3,
                % WARNING 'soft' PLUS (not <=>) %%%  X_i + Y_j => Sum_{i+j}
		trans_PlusXY/4,
		trans_PlusXB/4,

% Exactly_one
		trans_Exactly_one/2]).

:- use_module(library(lists), [append/2, append_length/3, prefix_length/3, nth0/3]).

:- dynamic var_lk/2.

/* TEST SESSION:


*****

| ?- init_cnf.
yes
% source_info
| ?- incr_counter(X).
X = 1 ? ;
no
% source_info
| ?- incr_counter(X).
X = 2 ? ;
no
% source_info
| ?- 

*****

| ?- init_cnf.
yes
% source_info
| ?- add_int_to_cnf(X, 0, 4, Cnf),write(Cnf).
[[1,2,3,4,5],[-(1),-(2)],[-(1),-(3)],[-(1),-(4)],[-(1),-(5)],[-(2),-(3)],[-(2),-(4)],[-(2),-(5)],[-(3),-(4)],[-(3),-(5)],[-(4),-(5)]]
Cnf = [[1,2,3,4,5],[-(1),-(2)],[-(1),-(3)],[-(1),-(4)],[-(1),-(5)],[-(2),-(3)],[-(2),-(4)],[-(2),-(5)],[-(...),-(...)],[-(...)|...]|...] ? ;
no

*****

*/


/*
Global variables:

isat: current identifier max for sat variables
ifd: current identifier max for clp(fd) variables

Dynamic clause:

var_lk/
var_lk(IFD, L_idf_bool_var) is true if
L_idf_bool_var is the list of integer which identify the Booleans coding the integer values of the FD variable identified by IFD,
or L_idf_bool_var is the integer which identify the Boolean coding for the true value of the FD variables reduced to the interval [0,1] identified by IFD.


%Convention:
%the first isat 0 give the FALSE value,
%the second isat 1 give the TRUE value
*/

/***
Initialisation : necessaire aussi si xcp a cause de "ifd"
*/
init_cnf :-
	abolish_var_lk,      % abolish all the var_lk/2 predicates
	bb_put(isat, 0),     % initialize isat
	bb_put(ifd, 0),      % initialize ifd
	asserta((var_lk(-1, []))). % to create var_lk/2 with an useless rule

abolish_var_lk :-
	clause(var_lk(_,_), _),
	abolish(var_lk/2),
	!.
abolish_var_lk.

/***
Incrementation of the counter isat
for the Boolean variables of the SAT formula
*/
incr_isat(New_isat) :-
	bb_get(isat, Old_isat), % If a term is currently stored under the key isat, a copy of it is unified with the term Old_isat.
	New_isat is Old_isat + 1,
	bb_update(isat, Old_isat, New_isat). % If a term is currently stored under the key isat and unifies with the term Old_isat, the term is replaced by a copy of the term New_isat. Otherwise, bb_update/3 silently fails. This predicate provides an atomic swap operation.

get_isat(Isat) :-
	bb_get(isat, Isat),
	!.
get_isat(0). % default: 0 integer
	
/***
Incrementation of the counter ifd
for the FD variables
*/
incr_ifd(New_ifd) :-
	bb_get(ifd, Old_ifd),
	New_ifd is Old_ifd + 1,
	bb_update(ifd, Old_ifd, New_ifd).


/*
get_ifd(Ifd) :-
	bb_get(ifd, Ifd),
	!.
get_ifd(0). % default: 0 integer
*/


%%%%%%%%%%%%%%%%%%%%%%%%%%%%%%%%%%%%%%%%%%%%%%%%%%%%%%%%%%%%%%%%%%%%%%%%%%%%


/*---
  - flag to chose between (ladder_amo) ladder AMO encoding for at_most_one, or
                          (pairwise_amo) pairwise AMO encoding for at_most_one, or
                          (ladder_pairwise_amo) ladder and pairwise amo encoding
  - (ladder_amo) is the default.
*/
:- bb_put(amo_flag, ladder_amo).

set_AMO_flag(New_value) :-
	bb_put(amo_flag, New_value).
	
get_AMO_flag(Flag) :-
	bb_get(amo_flag, Flag).


/***
Add a FD variable to the table var_lk, and
if it does not exist already
 Cnf is equal to the clauses equivalent to
 "exactly one Boolean of the set of boolean corresponding
     to the values in [Min,Max] is true"
Note: in this case the second parameter of var_lk is a list of integers to identify the Booleans equivalent to "the FD variable is equal to the value V" for all the possible values V of the FD variable.
*/
add_int_to_cnf(IFD, _Min, _Max, []) :-
	atomic(IFD),
	var_lk(IFD, _),
	!.% in the case where var_lk(IFD, _) exists already
           % it correspond to the use of several models
           % and so the models are  linked for the solver SAT
             %--> Ks, Nb_thr, Thr (and Relax) are automaticaly equal (same identifiers)
add_int_to_cnf(IFD, Min, Max, Cnf) :-
	atomic(IFD),
	!,
	create_list_bool_var(IFD, Min, Max, L_idf_bool_var),
	exactly_one(L_idf_bool_var, Cnf).
add_int_to_cnf(New_ifd, Min, Max, Cnf) :-
	incr_ifd(New_ifd),
	create_list_bool_var(New_ifd, Min, Max, L_idf_bool_var),
	exactly_one(L_idf_bool_var, Cnf).

/*
*/
add_list_int_to_cnf([], _, _, []).
add_list_int_to_cnf([IFD|LIFD], Min, Max, Cnf) :-
	add_int_to_cnf(IFD, Min, Max, Cnf1),
	add_list_int_to_cnf(LIFD, Min, Max, Cnf2),
	append([Cnf1,Cnf2], Cnf).


/***
Add a Boolean FD variable to the table var_lk
Note:  in this case the second parameter of var_lk is uniquely a integer to identify the true value of the Boolean FD variable introduced
*/
add_bool_to_cnf(IFD) :-
	atomic(IFD),
	var_lk(IFD, _),
	!.
add_bool_to_cnf(IFD) :-
	atomic(IFD),
	!,
	incr_isat(New_isat),
	asserta((var_lk(IFD, New_isat))).
add_bool_to_cnf(New_ifd) :-
	incr_ifd(New_ifd),
	incr_isat(New_isat),
	asserta((var_lk(New_ifd, New_isat))).


/*

add_list_bool_to_cnf([]).
add_list_bool_to_cnf([IFD|LIFD]) :-
	add_bool_to_cnf(IFD),
	add_list_bool_to_cnf(LIFD).
*/


%%%%%%%%%%%%%%%%%%%%%%%%%%%%%%%%%%%%%%%%%%%%%%%%%%%%%%%%%%%%%%%%%%%%%%%%%%%%%%


/***
Min must be equal to 0
IFD must be an atomic (atom or number)

Create the identifiers of the Boolean variables corresponding to all integer values of the FD var with identifier IFD in the interval [Min,Max] in the list L_idf_bool_var
*/
create_list_bool_var(IFD, Min, Max, L_idf_bool_var) :-
	Min == 0,
	atomic(IFD),
	!,
	Min =< Max,
	create_list_bool_var(IFD, Min, Max, [], L_idf_bool_var).
create_list_bool_var(_IFD, Min, _Max, _L_idf_bool_var) :-
	dif(Min, 0),
	!,
	writel('ECHEC: create_bool_var with Min different to 0'),
	false.
create_list_bool_var(_IFD, _Min, _Max, _L_idf_bool_var) :-
	writel('ECHEC: create_bool_var with IFD not an atomic'),
	false.

/*
ancienne premiere regle
create_bool_var(IFD, Min, Max, L_idf_bool_var, L_idf_bool_var) :-
	Max_p1 is Max+1,
	Min == Max_p1,
	var_lk(IFD, _),
	!. % in the case where var_lk(IFD, _) exists already
           % it correspond to the use of several models
           % and so the models are  linked for the solver SAT
             %--> Ks, Nb_thr3, Thr (and Relax) are automaticaly equal (same identifiers)
*/
create_list_bool_var(IFD, Min, Max, L_idf_bool_var, L_idf_bool_var) :-
	Max_p1 is Max + 1,
	Min == Max_p1,
	asserta((var_lk(IFD, L_idf_bool_var))).
create_list_bool_var(IFD, Min, Max, Anc, L_idf_bool_var) :-
	Min =< Max,
	incr_isat(New_isat),
	Min_p1 is Min + 1,
	append(Anc, [New_isat], New_anc),
	create_list_bool_var(IFD, Min_p1, Max, New_anc, L_idf_bool_var).


/************
Create the list Cnf of clauses equivalent to "exactly one boolean corresponding to idf of  L_idf_bool_var is true"
*/
exactly_one(L_idf_bool_var, Cnf) :-
	at_least_one(L_idf_bool_var, Cnf1),
	get_AMO_flag(Flag),
	at_most_one(Flag, L_idf_bool_var, Cnf2),
	append([Cnf1,Cnf2], Cnf).

at_most_one(ladder_amo, L_idf_bool_var, Cnf) :-
	ladder_at_most_one(L_idf_bool_var, Cnf).
at_most_one(pairwise_amo, L_idf_bool_var, Cnf) :-
	pairwise_at_most_one(L_idf_bool_var, Cnf).
at_most_one(ladder_pairwise_amo, L_idf_bool_var, Cnf) :-
	ladder_at_most_one(L_idf_bool_var, Cnf1),
	pairwise_at_most_one(L_idf_bool_var, Cnf2),
	append([Cnf1,Cnf2], Cnf).

at_least_one(L_idf_bool_var, [L_idf_bool_var]).


%--- previous version : pairwise AMO encoding
pairwise_at_most_one([], []).
pairwise_at_most_one([E|L_idf_bool_var], Cnf) :-
	pairwise_at_most_one_aux(E, L_idf_bool_var, Cnf1),
	pairwise_at_most_one(L_idf_bool_var, Cnf2),
	append(Cnf1, Cnf2, Cnf).
pairwise_at_most_one_aux(_, [], []).
pairwise_at_most_one_aux(E1, [E2|L_idf_bool_var], [[-E1,-E2]|Cnf]) :-
	pairwise_at_most_one_aux(E1, L_idf_bool_var, Cnf).


%--- new version: ladder AMO encoding (with ladder variables)
ladder_at_most_one(L_idf_bool_var, Cnf) :-
	length(L_idf_bool_var, L),
	L_m1 is L - 1,
	length(L_idf_ladder_var, L_m1),
	create_list_isat(L_idf_ladder_var),
	ladder_at_most_one_aux(L_idf_bool_var, L_idf_ladder_var, Cnf).

%%% creation of the ladder variables
create_list_isat([]).
create_list_isat([Idf_ladder_var|L_idf_ladder_var]) :-
	incr_isat(Idf_ladder_var),
	create_list_isat(L_idf_ladder_var).

%%% channelling between the two representation
ladder_at_most_one_aux([X_1], [], Cnf) :- % case for a list of one Boolean
				          % --> no ladder variable
	Cnf = [[X_1]].			  % X_1
ladder_at_most_one_aux([X_1|L_idf_bool_var], [Y_1|L_idf_ladder_var], Cnf) :-
	Cnf1 = [[-X_1,-Y_1]],                                 % X_1 => -Y_1
	ladder_at_most_one_aux2(L_idf_bool_var, [Y_1|L_idf_ladder_var], Cnf2),
	append([Cnf1,Cnf2], Cnf).
			       
ladder_at_most_one_aux2([X_n], [Y_nm1], Cnf) :-
	!,
	Cnf = [[-X_n,Y_nm1]].
ladder_at_most_one_aux2([X_i|L_idf_bool_var], [Y_im1,Y_i|L_idf_ladder_var], Cnf) :-
	dif(L_idf_bool_var, []),                             % X_n => Y_nm1 
	Cnf1 = [[-Y_i,Y_im1]],                               %ladder:Y_i=>Y_im1
	Cnf2 = [[-Y_im1,Y_i,X_i], [-X_i,Y_im1],[-X_i,-Y_i]], %X_i<=>Y_im1/\-Y_i
	ladder_at_most_one_aux2(L_idf_bool_var, [Y_i|L_idf_ladder_var], Cnf3),
	append([Cnf1,Cnf2,Cnf3], Cnf).


%%%%%%%%%%%%%%%%%%%%%%%%%%%%%%%%%%%%%%%%%%%%%%%%%%%%%%%%%%%%%%%%%%%%%%%%%%%%%%


/*
Add a Boolean FD variable to the table var_lk.
In this case, the L_idf_bool_var is just an integer (not a list of integer).

add_bool_to_cnf(IFD) :-
	var_lk(IFD, _),
	!. % in the case where var_lk(IFD, _) exists already
           % it correspond to the use of several models
           % and so the models are  linked for the solver SAT
             %--> (Ks, Nb_thr3, Thr and) Relax are automaticaly equal (same identifiers)
add_bool_to_cnf(IFD) :-
	incr_isat(New_isat),
	asserta((var_lk(IFD, New_isat))).
*/


/***
To create a Boolean CP variable
  and a new identifier in the system if it does not exist already

create_IFD_bool([IFD,B], Cnf) :-
	create_IFD_int([IFD,B], 0, 1, Cnf).
*/


	


/****************************************************************************
****************************************************************************/

/***
To add identifiers to the variables of the path

add_IFD_Path([], []).
add_IFD_Path([State|Path], [State_IFD|Path_IFD]) :-
	add_IFD_State(State, State_IFD),
	add_IFD_Path(Path, Path_IFD).

add_IFD_State([], []).
add_IFD_State([E|State], [[New_ifd,E]|State_IFD]) :-
	incr_ifd(New_ifd),
	add_IFD_State(State, State_IFD).
*/


/*
create_IFD_bool([Ifd,B]) :-
	atomic(Ifd),
	!,
	get_isat(Isat),
	Ifd =< Isat, % check
	B in 0..1,
	writel('ECHEC : intermediate Boolean already exists'),
	false.
%create_IFD_bool([Ifd,B]) :-
%	atomic(Ifd),
%	!,
%	B in 0..1,
%	add_bool_to_cnf(Ifd).
create_IFD_bool([New_ifd,B]) :-
	B in 0..1,
	incr_isat(New_ifd). % WARNING! its incr_isat and not incr_ifd
*/


/***

create_IFD_bool_lllc([]).
create_IFD_bool_lllc([LLC|LLLC]) :-
	create_IFD_bool_llc(LLC),
	create_IFD_bool_lllc(LLLC).


create_IFD_bool_llc([]).
create_IFD_bool_llc([LC|LLC]) :-
	create_IFD_bool_lc(LC),
	create_IFD_bool_llc(LLC).


create_IFD_bool_lc([]).
create_IFD_bool_lc([C|LC]) :-
	create_IFD_bool(C),
	create_IFD_bool_lc(LC).
*/


/***
to create an integer with new identifiers in the system

create_IFD_int([IFD,X], Min, Max, Cnf) :-
	X in Min..Max,
	incr_ifd(IFD),
	add_int_to_cnf(IFD, Min, Max, Cnf).
*/


/****************************************************************************
****************************************************************************/

/***
To obtain the identifier Idf_bool_var of the boolean variable corresponding the the value Val of the FD variable with the identifier IFD
*/
idf_bool_var(IFD, Val, Idf_bool_var) :-
	var_lk(IFD, L_idf_bool_var),
	nth0(Val, L_idf_bool_var, Idf_bool_var).


/***
add_cl_all_b_to_cnf(Cnf_int_aux, Cnf_int) is true if

Cnf_int is the list Cnf_int_aux where the clause of all Boolean
in Cnf_int_aux is added at the head
*/
add_cl_all_b_to_cnf(Cnf_int_aux, Cnf_int) :-
	get_isat(Isat),
	list_from_1_to_Max(Cl, Isat),
	Cnf_int = [Cl|Cnf_int_aux].

/*
| ?- cnf:list_from_1_to_Max(L, 5).
L = [1,2,3,4,5] ? ;
no
*/
list_from_1_to_Max(L, Max) :-
	length(L, Max),
	list_from_I(L, 1).

list_from_I([], _).
list_from_I([I|L], I) :-
	I_p1 is I + 1,
	list_from_I(L, I_p1).	


/*
*/
trans_cnf_to_solve([], []).
trans_cnf_to_solve([Cl|Cls], [Cl2|Cls2]) :-
	trans_cl_to_solve(Cl, Cl2),
	trans_cnf_to_solve(Cls, Cls2).

trans_cl_to_solve([], []).
trans_cl_to_solve([E|Cl], [E2|Cl2]) :-
	trans_elem_to_solve(E, E2),
	trans_cl_to_solve(Cl, Cl2).

trans_elem_to_solve(E, E) :-
	atomic(E),
	!.
trans_elem_to_solve(-(E), E2) :-
	atomic(E),
	!,
	E2 is -E.
trans_elem_to_solve(E, _) :-
	write('ECHEC: no possible to transform the element '),
	write(E),
	write(' in cnf:trans_cnf_to_solve/2'),
	false.


/***
Note: to use after a call to solve/1


correspondence([], _, []).
correspondence([[IFD,L_idf_bool_var]|T_ib], Cl_all_bool, [[IFD,Value]|T_iv]) :-
	correspondence_aux(L_idf_bool_var, Cl_all_bool, Value),
	correspondence(T_ib, Cl_all_bool, T_iv).

correspondence_aux(L_idf_bool_var, Cl_all_bool, Value) :-
	correspondence_aux(L_idf_bool_var, Cl_all_bool, 0, Value).

correspondence_aux([IB|_], Cl_all_bool, I, I) :-
	nth1(IB, Cl_all_bool, 1),
	!.
correspondence_aux([_|L_idf_bool_var], Cl_all_bool, I, Value) :-
	I_p1 is I + 1,
	correspondence_aux(L_idf_bool_var, Cl_all_bool, I_p1, Value).
*/

/***

correspondence_v2([], _, []).
correspondence_v2([[IFD,L_idf_bool_var]|T_ib], Model_SAT, [[IFD,Value]|T_iv]) :-
	%write(IFD),
	correspondence_aux_v2(L_idf_bool_var, Model_SAT, Value),
	correspondence_v2(T_ib, Model_SAT, T_iv).


correspondence_aux_v2(L_idf_bool_var, Model_SAT, Value) :-
	correspondence_aux_v2(L_idf_bool_var, Model_SAT, 0, Value).


correspondence_aux_v2([IB|_], Model_SAT, I, I) :-
	%IB_p1 is IB + 1,
	nth1(IB, Model_SAT, IB),
	!.
correspondence_aux_v2([_|L_idf_bool_var], Model_SAT, I, Value) :-
	I_p1 is I + 1,
	%NIB is 0 - IB,
	%nth1(IB, Model_SAT, NIB), % to check that other values are false
	correspondence_aux_v2(L_idf_bool_var, Model_SAT, I_p1, Value).
*/


/***
convert_idf_to_cnf(I, Icnf) is true if
either I is an integer and Icnf = I,
either I is an atom and Icnf is the integer linked to I by var_lk(I, Icnf)

Remark: permits to take into account the Booleans identified in Relax (common to several models, and so have a unique identifier I)
*/
%convert_idf_to_cnf(I, I) :-
%	integer(I),
%	!.
convert_idf_to_cnf(I, Icnf) :-
	cnf:var_lk(I, Icnf).

convert_Lidf_to_Lcnf([], []).
convert_Lidf_to_Lcnf([I|LI], [ICnf|LICnf]) :-
	convert_idf_to_cnf(I, ICnf),
	convert_Lidf_to_Lcnf(LI, LICnf).


/****************************************************************************
****************************************************************************/


/*
*/
add_bool_to_list_of_clauses([], _, []).
add_bool_to_list_of_clauses([Cl|Cnf1], Bcnf, [[Bcnf|Cl]|Cnf]) :-
	add_bool_to_list_of_clauses(Cnf1, Bcnf, Cnf).

/*
*/
add_neg_bool_to_list_of_clauses([], _, []).
add_neg_bool_to_list_of_clauses([Cl|Cnf1], Bcnf, [[-Bcnf|Cl]|Cnf]) :-
	add_neg_bool_to_list_of_clauses(Cnf1, Bcnf, Cnf).


/****************************************************************************
****************************************************************************/
/****************************************************************************
****************************************************************************/
/****************************************************************************
****************************************************************************/

/****************************************************************************

X,Y,Z, and B,C,D are identifiers (atoms) of the FD variables

****************************************************************************/

/****************************************
                   Equal
 		trans_EqualXY/3,
		trans_EqualXcst/3, trans_Is/3,
		trans_EqualXYB/4,
		trans_EqualXcstB/4,
		trans_EqualXm1YB/4,
		trans_EqualXp1YB/4,
		trans_EqualXYIfB/4,
		trans_EqualXYIfNotB/4,
		trans_EqualXYImplyNotB/4,
		trans_EqualXcstIfB/4,
		trans_EqualXcstImplyB/4,
		trans_DifXY/3,
		trans_DifLXLY/3,
		trans_DifXcst/3,
		trans_DifXYB/4,
	        trans_alldif/2,
*****************************************/
/***
*/
trans_EqualXY(X, Y, Cnf) :-
	var_lk(X, L_idf_bool_var_X),
	var_lk(Y, L_idf_bool_var_Y),
	trans_EqualXY_aux(L_idf_bool_var_X, L_idf_bool_var_Y, Cnf).

trans_EqualXY_aux([], _, []) :-
	!.
trans_EqualXY_aux(_, [], []).
trans_EqualXY_aux([X|L_idf_bool_var_X], [Y|L_idf_bool_var_Y], Cnf) :-
	Cnf1 = [[-X,Y],[X,-Y]],
	trans_EqualXY_aux(L_idf_bool_var_X, L_idf_bool_var_Y, Cnf2),
	append(Cnf1, Cnf2, Cnf).

/***
*/
trans_EqualXcst(X, Cst, Cnf) :-
	trans_Is(X, Cst, Cnf).
/***
*/
trans_Is(X, Cst, Cnf) :-
	var_lk(X, L_idf_bool_var_X),
	nth0(Cst, L_idf_bool_var_X, E),
	Cnf = [[E]].
	%trans_Is_aux(L_idf_bool_var_X, Cst, Cnf).

/*
trans_Is_aux([], _, []).
trans_Is_aux([Idf_bool_X|L_idf_bool_var_X], 0, [[Idf_bool_X]|Cnf]) :-
	!,
	trans_Is_aux(L_idf_bool_var_X, -1, Cnf).
trans_Is_aux([Idf_bool_X|L_idf_bool_var_X], Cst, [[-Idf_bool_X]|Cnf]) :-
	Cst_m1 is Cst - 1,
	trans_Is_aux(L_idf_bool_var_X, Cst_m1, Cnf).
*/

/***
| ?-
init_cnf.
create_IFD_int([IX,X], 0, 2, Cnf1),
create_IFD_int([IY,Y], 0, 3, Cnf2),
create_IFD_bool([IB,B]),
trans_EqualXYB(IX, IY, IB, Cnf3),write(Cnf3).
yes
% source_info
[
 [-(1),-(4),8],[-(8),-(1),4],[-(8),1,-(4)],
 [-(2),-(5),8],[-(8),-(2),5],[-(8),2,-(5)],
 [-(3),-(6),8],[-(8),-(3),6],[-(8),3,-(6)]
]

IB = 8,
IX = 1,
IY = 2,
Cnf1 = [[1,2,3],[-(1),-(2)],[-(1),-(3)],[-(2),-(3)]],
Cnf2 = [[4,5,6,7],[-(4),-(5)],[-(4),-(6)],[-(4),-(7)],[-(5),-(6)],[-(5),-(7)],[-(6),-(7)]],
Cnf3 = [[-(1),-(4),8],[-(8),-(1),4],[-(8),1,-(4)],[-(2),-(5),8],[-(8),-(2),5],[-(8),2,-(5)],[-(3),-(6),8],[-(8),-(3),6],[-(...),3|...]],
B in 0..1,
Y in 0..3,
X in 0..2 ? ;
no
*/
trans_EqualXYB(X, Y, B, Cnf) :-
	var_lk(X, L_idf_bool_var_X),
	var_lk(Y, L_idf_bool_var_Y),
	convert_idf_to_cnf(B, Bcnf),
	trans_EqualXYB_aux(L_idf_bool_var_X, L_idf_bool_var_Y, Bcnf, Cnf).


trans_EqualXYB_aux([], _, _, []) :-
	!.
trans_EqualXYB_aux(_, [], _, []).
trans_EqualXYB_aux([X|L_idf_bool_var_X], [Y|L_idf_bool_var_Y], Bcnf, Cnf) :-
	Cnf1 = [[-X,-Y,Bcnf],[-Bcnf,-X,Y],[-Bcnf,X,-Y]],
	trans_EqualXYB_aux(L_idf_bool_var_X, L_idf_bool_var_Y, Bcnf, Cnf2),
	append(Cnf1, Cnf2, Cnf).


/*---
*/
trans_EqualXcstB(X, Cst, B, Cnf) :-
	var_lk(X, L_idf_bool_var_X),
	convert_idf_to_cnf(B, Bcnf),
	trans_EqualXcstB_aux(L_idf_bool_var_X, 0, Cst, Bcnf, Cnf).%FOOO


trans_EqualXcstB_aux([], _I, _Cst, _Bcnf, []).
trans_EqualXcstB_aux([X|_], I, Cst, Bcnf, Cnf) :-
	I == Cst,
	!,
	Cnf = [[-X,Bcnf],[-Bcnf,X]].
trans_EqualXcstB_aux([_X|L_idf_bool_var_X], I, Cst, Bcnf, Cnf) :-
	I_p1 is I + 1,
	trans_EqualXcstB_aux(L_idf_bool_var_X, I_p1, Cst, Bcnf, Cnf).


/***
| ?- init_cnf.
create_IFD_int([IX,X], 0, 2, Cnf1),
create_IFD_int([IY,Y], 0, 3, Cnf2),
create_IFD_bool([IB,B]),
trans_EqualXm1YB(IX, IY, IB, Cnf3),write(Cnf3).
yes
% source_info
[
 [-(1),-(5),8],[-(8),-(1),5],[-(8),1,-(5)],
 [-(2),-(6),8],[-(8),-(2),6],[-(8),2,-(6)],
 [-(3),-(7),8],[-(8),-(3),7],[-(8),3,-(7)]]
IB = 8,
IX = 1,
IY = 2,
Cnf1 = [[1,2,3],[-(1),-(2)],[-(1),-(3)],[-(2),-(3)]],
Cnf2 = [[4,5,6,7],[-(4),-(5)],[-(4),-(6)],[-(4),-(7)],[-(5),-(6)],[-(5),-(7)],[-(6),-(7)]],
Cnf3 = [[-(1),-(5),8],[-(8),-(1),5],[-(8),1,-(5)],[-(2),-(6),8],[-(8),-(2),6],[-(8),2,-(6)],[-(3),-(7),8],[-(8),-(3),7],[-(...),3|...]],
B in 0..1,
Y in 0..3,
X in 0..2 ? ;
no
*/
trans_EqualXm1YB(X, Y, B, Cnf) :-
	var_lk(X, [_|L_idf_bool_var_X]),
	var_lk(Y, L_idf_bool_var_Y),
	convert_idf_to_cnf(B, Bcnf),
	trans_EqualXYB_aux(L_idf_bool_var_X, L_idf_bool_var_Y, Bcnf, Cnf).

/***
| ?-
init_cnf.
create_IFD_int([IX,X], 0, 2, Cnf1),
create_IFD_int([IY,Y], 0, 3, Cnf2),
create_IFD_bool([IB,B]),
trans_EqualXp1YB(IX, IY, IB, Cnf3),write(Cnf3).
yes
% source_info
[
 [-(2),-(4),8],[-(8),-(2),4],[-(8),2,-(4)],
 [-(3),-(5),8],[-(8),-(3),5],[-(8),3,-(5)]]
IB = 8,
IX = 1,
IY = 2,
Cnf1 = [[1,2,3],[-(1),-(2)],[-(1),-(3)],[-(2),-(3)]],
Cnf2 = [[4,5,6,7],[-(4),-(5)],[-(4),-(6)],[-(4),-(7)],[-(5),-(6)],[-(5),-(7)],[-(6),-(7)]],
Cnf3 = [[-(2),-(4),8],[-(8),-(2),4],[-(8),2,-(4)],[-(3),-(5),8],[-(8),-(3),5],[-(8),3,-(5)]],
B in 0..1,
Y in 0..3,
X in 0..2 ? ;
no
*/
trans_EqualXp1YB(X, Y, B, Cnf) :-
	%%% ...
	var_lk(X, L_idf_bool_var_X),
	var_lk(Y, [_|L_idf_bool_var_Y]),
	convert_idf_to_cnf(B, Bcnf),
	trans_EqualXYB_aux(L_idf_bool_var_X, L_idf_bool_var_Y, Bcnf, Cnf).


/***
| ?- 
init_cnf.
create_IFD_int([IX,X], 0, 2, Cnf1),
create_IFD_int([IY,Y], 0, 3, Cnf2),
create_IFD_bool([IB,B]),
trans_EqualXYIfB(IX, IY, IB, Cnf3).
yes
% source_info
IB = 8,
IX = 1,
IY = 2,
Cnf1 = [[1,2,3],[-(1),-(2)],[-(1),-(3)],[-(2),-(3)]],
Cnf2 = [[4,5,6,7],[-(4),-(5)],[-(4),-(6)],[-(4),-(7)],[-(5),-(6)],[-(5),-(7)],[-(6),-(7)]],
Cnf3 = [[-(8),-(1),4],[-(8),1,-(4)],[-(8),-(2),5],[-(8),2,-(5)],[-(8),-(3),6],[-(8),3,-(6)]],
B in 0..1,
Y in 0..3,
X in 0..2 ? ;
no
*/
trans_EqualXYIfB(X, Y, B, Cnf) :-
	var_lk(X, L_idf_bool_var_X),
	var_lk(Y, L_idf_bool_var_Y),
	convert_idf_to_cnf(B, Bcnf),
	trans_EqualXYIfB_aux(L_idf_bool_var_X, L_idf_bool_var_Y, Bcnf, Cnf).

trans_EqualXYIfB_aux([], _, _, []) :-
	!.
trans_EqualXYIfB_aux(_, [], _, []).
trans_EqualXYIfB_aux([X|L_idf_bool_var_X], [Y|L_idf_bool_var_Y], Bcnf, Cnf) :-
	Cnf1 = [[-Bcnf,-X,Y],[-Bcnf,X,-Y]],
	trans_EqualXYIfB_aux(L_idf_bool_var_X, L_idf_bool_var_Y, Bcnf, Cnf2),
	append(Cnf1, Cnf2, Cnf).

/***
*/
trans_EqualXYIfNotB(X, Y, B, Cnf) :-
	var_lk(X, L_idf_bool_var_X),
	var_lk(Y, L_idf_bool_var_Y),
	convert_idf_to_cnf(B, Bcnf),
	trans_EqualXYIfNotB_aux(L_idf_bool_var_X, L_idf_bool_var_Y, Bcnf, Cnf).

trans_EqualXYIfNotB_aux([], _, _, []) :-
	!.
trans_EqualXYIfNotB_aux(_, [], _, []).
trans_EqualXYIfNotB_aux([X|L_idf_bool_var_X], [Y|L_idf_bool_var_Y], Bcnf, Cnf) :-
	Cnf1 = [[Bcnf,-X,Y],[Bcnf,X,-Y]],
	trans_EqualXYIfNotB_aux(L_idf_bool_var_X, L_idf_bool_var_Y, Bcnf, Cnf2),
	append([Cnf1, Cnf2], Cnf).

/*---
*/
trans_EqualXYImplyB(X, Y, B, Cnf) :-
	var_lk(X, L_idf_bool_var_X),
	var_lk(Y, L_idf_bool_var_Y),
	convert_idf_to_cnf(B, Bcnf),
	trans_EqualXYImplyB_aux(L_idf_bool_var_X, L_idf_bool_var_Y, Bcnf, Cnf).

trans_EqualXYImplyB_aux([], _, _, []) :-
	!.
trans_EqualXYImplyB_aux(_, [], _, []).
trans_EqualXYImplyB_aux([X|L_idf_bool_var_X], [Y|L_idf_bool_var_Y], Bcnf, Cnf) :-
	Cnf1 = [[Bcnf,X,Y]],
	trans_EqualXYImplyB_aux(L_idf_bool_var_X, L_idf_bool_var_Y, Bcnf, Cnf2),
	append([Cnf1, Cnf2], Cnf).

/*---
*/
trans_EqualXYImplyNotB(X, Y, B, Cnf) :-
	var_lk(X, L_idf_bool_var_X),
	var_lk(Y, L_idf_bool_var_Y),
	convert_idf_to_cnf(B, Bcnf),
	trans_EqualXYImplyNotB_aux(L_idf_bool_var_X, L_idf_bool_var_Y, Bcnf, Cnf).

trans_EqualXYImplyNotB_aux([], _, _, []) :-
	!.
trans_EqualXYImplyNotB_aux(_, [], _, []).
trans_EqualXYImplyNotB_aux([X|L_idf_bool_var_X], [Y|L_idf_bool_var_Y], Bcnf, Cnf) :-
	Cnf1 = [[-Bcnf,-X,-Y]],
	trans_EqualXYImplyNotB_aux(L_idf_bool_var_X, L_idf_bool_var_Y, Bcnf, Cnf2),
	append([Cnf1, Cnf2], Cnf).


/***
*/
trans_EqualXcstIfB(X, Cst, B, Cnf) :-
	trans_EqualXcst(X, Cst, Cnf_aux),
	convert_idf_to_cnf(B, Bcnf),
	add_neg_bool_to_list_of_clauses(Cnf_aux, Bcnf, Cnf).

/***
trans_EqualXcstImplyB/4,
*/
trans_EqualXcstImplyB(X, Cst, B, Cnf) :-
	trans_DifXcst(X, Cst, Cnf_aux),
	convert_idf_to_cnf(B, Bcnf),
	add_bool_to_list_of_clauses(Cnf_aux, Bcnf, Cnf).

/***
*/
trans_DifXY(X, Y, Cnf) :-
    	var_lk(X, L_idf_bool_var_X),
	var_lk(Y, L_idf_bool_var_Y),
	trans_DifXY_aux(L_idf_bool_var_X, L_idf_bool_var_Y, Cnf).

trans_DifXY_aux([], _, []) :-
	!.
trans_DifXY_aux(_, [], []) :-
	!.
trans_DifXY_aux([X|L_idf_bool_var_X], [Y|L_idf_bool_var_Y], Cnf) :-
	Cnf1 = [[-X,-Y]],
	trans_DifXY_aux(L_idf_bool_var_X, L_idf_bool_var_Y, Cnf2),
	append(Cnf1, Cnf2, Cnf).

/***
*/
trans_DifLXLY(L1, L2, Cnf) :-
	trans_DifLXLY_constructLB(L1, L2, LB_i, Cnf1),
	trans_OrLB(LB_i, Cnf2),
	append([Cnf1,Cnf2], Cnf).

trans_DifLXLY_constructLB([], [], [], []).
trans_DifLXLY_constructLB([E1|L1], [E2|L2], [IB|LB_i], Cnf) :-
	add_bool_to_cnf(IB),
	trans_DifXYB(E1, E2, IB, Cnf1),
	trans_DifLXLY_constructLB(L1, L2, LB_i, Cnf2),
	append([Cnf1, Cnf2], Cnf).


/***
*/
trans_DifXcst(X, Cst, Cnf) :-
	var_lk(X, Lbool_var_X),
	trans_DifXcst_aux(Lbool_var_X, Cst, 0, Cnf).

trans_DifXcst_aux([], _Cst, _I, []).
trans_DifXcst_aux([Idf_bool_X|_Lbool_var_X], Cst, I, [[-Idf_bool_X]]) :-
	I == Cst.
trans_DifXcst_aux([_|Lbool_var_X], Cst, I, Cnf) :-
	I < Cst,
	I_p1 is I + 1,
	trans_DifXcst_aux(Lbool_var_X, Cst, I_p1, Cnf).
	

/***
*/
trans_DifXYB(X, Y, B, Cnf) :-
	var_lk(X, L_idf_bool_var_X),
	var_lk(Y, L_idf_bool_var_Y),
	convert_idf_to_cnf(B, Bcnf),
	trans_DifXYB_aux(L_idf_bool_var_X, L_idf_bool_var_Y, Bcnf, Cnf).


trans_DifXYB_aux([], _, _, []) :-
	!.
trans_DifXYB_aux(_, [], _, []).
trans_DifXYB_aux([X|L_idf_bool_var_X], [Y|L_idf_bool_var_Y], Bcnf, Cnf) :-
	Cnf1 = [[-X,Y,Bcnf],[X,-Y,Bcnf],[-Bcnf,-X,-Y]],
	trans_DifXYB_aux(L_idf_bool_var_X, L_idf_bool_var_Y, Bcnf, Cnf2),
	append(Cnf1, Cnf2, Cnf).


/***
*/
trans_alldif([], []).
trans_alldif([E|L], Cnf) :-
	trans_alldif_E(E, L, Cnf1),
	trans_alldif(L, Cnf2),
	append(Cnf1, Cnf2, Cnf).

trans_alldif_E(_E, [], []).
trans_alldif_E(E, [E2|L], Cnf) :-
	trans_DifXY(E, E2, Cnf1),
	trans_alldif_E(E, L, Cnf2),
	append(Cnf1, Cnf2, Cnf).	
	

/****************************************
               Inf - Sup
		trans_InfEqualXY/3,
		trans_InfEqualXm1Y/3,
		trans_InfXY/3,
		trans_InfEqualXYIfNotB/4,
		trans_InfEqualXYIfNotBIfB/5,
		trans_InfEqualXYIfNotBIfBIfNotB/6,
		trans_InfEqualXYIfB/4,
		trans_InfEqualXYImplyB/4,
		trans_InfXYIfB/4,
		trans_InfXYImplyB/4,
		trans_InfXYB/4,
		trans_InfEqualXYB/4,
		trans_InfEqualXcstB/4,
		trans_InfEqualXcst/3,
		trans_InfXcst/3,
		trans_InfXcstB/4,
		trans_SupXY/3,
		trans_SupXYIfB/4,
		trans_SupXYB/4,
		trans_SupEqualXcst/3,
		trans_SupEqualXY/3,
		trans_SupEqualXYIfB/4,
		trans_SupEqualXcstIpmlyB/4,
		trans_SupXcst/3,
		trans_SupXcstB/4,
		trans_SupXYImplyB/4,
		trans_SupEqualXYImplyB/4,
		trans_SupEqualXYB/4,
*****************************************/
/***
trans_InfEqualXY/3
| ?- init_cnf.
add_int_to_cnf(x, 0, 2, Cnf1),
add_int_to_cnf(y, 0, 3, Cnf2),
trans_InfEqualXY(x, y, Cnf3).
yes
% source_info
Cnf1 = [[1,2,3],[-(1),-(2)],[-(1),-(3)],[-(2),-(3)]],
Cnf2 = [[4,5,6,7],[-(4),-(5)],[-(4),-(6)],[-(4),-(7)],[-(5),-(6)],[-(5),-(7)],[-(6),-(7)]],
Cnf3 = [[-(2),5,6,7],[-(3),6,7]] ? ;
no
% source_info


| ?- init_cnf.
add_int_to_cnf(x, 0, 3, Cnf1),
add_int_to_cnf(y, 0, 2, Cnf2),
trans_InfEqualXY(x, y, Cnf3).
yes
% source_info
Cnf1 = [[1,2,3,4],[-(1),-(2)],[-(1),-(3)],[-(1),-(4)],[-(2),-(3)],[-(2),-(4)],[-(3),-(4)]],
Cnf2 = [[5,6,7],[-(5),-(6)],[-(5),-(7)],[-(6),-(7)]],
Cnf3 = [[-(2),6,7],[-(3),7],[-(4)]] ? ;
no

*/
trans_InfEqualXY(X, Y, Cnf) :-
	var_lk(X, L_idf_bool_var_X),
	var_lk(Y, L_idf_bool_var_Y),
	length(L_idf_bool_var_Y, LY),
	trans_InfEqualXY_aux(L_idf_bool_var_X, L_idf_bool_var_Y, LY, Cnf).

trans_InfEqualXY_aux([_|L_idf_bool_var_X], L_idf_bool_var_Y, LY, Cnf) :-
	trans_InfEqualXY_aux(L_idf_bool_var_X, 1, L_idf_bool_var_Y, LY, Cnf).

trans_InfEqualXY_aux([], _, _, _, []).
trans_InfEqualXY_aux([Idf_bool_X|L_idf_bool_var_X], I, L_idf_bool_var_Y, LY, Cnf) :-
	I > LY,
	!,
	Cnf1 = [[-Idf_bool_X]],
	I_p1 is I + 1,
	trans_InfEqualXY_aux(L_idf_bool_var_X, I_p1, L_idf_bool_var_Y, LY, Cnf2),
	append(Cnf1, Cnf2, Cnf).
trans_InfEqualXY_aux([Idf_bool_X|L_idf_bool_var_X], I, L_idf_bool_var_Y, LY, Cnf) :-
	append_length(L, L_idf_bool_var_Y, I),
	% Note: I is the length of the Prefix, L is the Suffix
	Cnf1 = [[-Idf_bool_X|L]], %Idf_bool_X => Or(bool var sup or equal to I)
	I_p1 is I + 1,
	trans_InfEqualXY_aux(L_idf_bool_var_X, I_p1, L_idf_bool_var_Y, LY, Cnf2),
	append(Cnf1, Cnf2, Cnf).

/***
A SIMPLIFIER grace � trans_InfEqualXY/3
*/
trans_InfEqualXm1Y(X, Y, Cnf) :-
	var_lk(X, L_idf_bool_var_X),
	var_lk(Y, L_idf_bool_var_Y),
	length(L_idf_bool_var_Y, LY),
	trans_InfEqualXm1Y_aux(L_idf_bool_var_X, L_idf_bool_var_Y, LY, Cnf).
	%trans_InfEqualXY_aux(L_idf_bool_var_X, L_idf_bool_var_Y, LY, Cnf).


trans_InfEqualXm1Y_aux([_,_|L_idf_bool_var_X], L_idf_bool_var_Y, LY, Cnf) :-
	trans_InfEqualXm1Y_aux(L_idf_bool_var_X, 1, L_idf_bool_var_Y, LY, Cnf).
trans_InfEqualXm1Y_aux([], _, _, _, []).
trans_InfEqualXm1Y_aux([Idf_bool_X|L_idf_bool_var_X], I, L_idf_bool_var_Y, LY, Cnf) :-
	I > LY - 1,
	!,
	Cnf1 = [[-Idf_bool_X]],
	I_p1 is I + 1,
	trans_InfEqualXm1Y_aux(L_idf_bool_var_X, I_p1, L_idf_bool_var_Y, LY, Cnf2),
	append(Cnf1, Cnf2, Cnf).
trans_InfEqualXm1Y_aux([Idf_bool_X|L_idf_bool_var_X], I, L_idf_bool_var_Y, LY, Cnf) :-
	append_length(L, L_idf_bool_var_Y, I),
	% Note: I is the length of the Prefix, L is the Suffix
	Cnf1 = [[-Idf_bool_X|L]], %Idf_bool_X => Or(bool var sup or equal to I)
	I_p1 is I + 1,
	trans_InfEqualXm1Y_aux(L_idf_bool_var_X, I_p1, L_idf_bool_var_Y, LY, Cnf2),
	append(Cnf1, Cnf2, Cnf).


/***
trans_InfXY/3
| ?- init_cnf.
add_int_to_cnf(x, 0, 2, Cnf1),
add_int_to_cnf(y, 0, 3, Cnf2),
trans_InfXY(x, y, Cnf3).
yes
% source_info
Cnf1 = [[1,2,3],[-(1),-(2)],[-(1),-(3)],[-(2),-(3)]],
Cnf2 = [[4,5,6,7],[-(4),-(5)],[-(4),-(6)],[-(4),-(7)],[-(5),-(6)],[-(5),-(7)],[-(6),-(7)]],
Cnf3 = [[-(1),5,6,7],[-(2),6,7],[-(3),7]] ? ;
no
% source_info
| ?- init_cnf.
add_int_to_cnf(x, 0, 3, Cnf1),
add_int_to_cnf(y, 0, 2, Cnf2),
trans_InfXY(x, y, Cnf3).
yes
% source_info
Cnf1 = [[1,2,3,4],[-(1),-(2)],[-(1),-(3)],[-(1),-(4)],[-(2),-(3)],[-(2),-(4)],[-(3),-(4)]],
Cnf2 = [[5,6,7],[-(5),-(6)],[-(5),-(7)],[-(6),-(7)]],
Cnf3 = [[-(1),6,7],[-(2),7],[-(3)],[-(4)]] ? ;
no
*/
trans_InfXY(X, Y, Cnf) :-
	var_lk(X, L_idf_bool_var_X),
	var_lk(Y, L_idf_bool_var_Y),
	length(L_idf_bool_var_Y, LY),
	trans_InfXY_aux(L_idf_bool_var_X, L_idf_bool_var_Y, LY, Cnf).

trans_InfXY_aux(L_idf_bool_var_X, L_idf_bool_var_Y, LY, Cnf) :-
	trans_InfEqualXY_aux(L_idf_bool_var_X, 1, L_idf_bool_var_Y, LY, Cnf).


/***
*/
trans_InfEqualXYIfNotB(X, Y, B, Cnf) :-
	trans_InfEqualXY(X, Y, Cnf_aux),
	convert_idf_to_cnf(B, Bcnf),
	add_bool_to_list_of_clauses(Cnf_aux, Bcnf, Cnf).

/***
*/
trans_InfEqualXYIfNotBIfB(X, Y, B1, B2, Cnf) :-
	trans_InfEqualXY(X, Y, Cnf_aux1),
	convert_idf_to_cnf(B1, B1cnf),
	add_bool_to_list_of_clauses(Cnf_aux1, B1cnf, Cnf_aux2),
	convert_idf_to_cnf(B2, B2cnf),
	add_neg_bool_to_list_of_clauses(Cnf_aux2, B2cnf, Cnf).

/***
*/
trans_InfEqualXYIfNotBIfBIfNotB(X, Y, B1, B2, B3, Cnf) :-
	trans_InfEqualXY(X, Y, Cnf_aux1),
	convert_idf_to_cnf(B1, B1cnf),
	add_bool_to_list_of_clauses(Cnf_aux1, B1cnf, Cnf_aux2),
	convert_idf_to_cnf(B2, B2cnf),
	add_neg_bool_to_list_of_clauses(Cnf_aux2, B2cnf, Cnf_aux3),
	convert_idf_to_cnf(B3, B3cnf),
	add_bool_to_list_of_clauses(Cnf_aux3, B3cnf, Cnf).


/***
*/
trans_InfEqualXYIfB(X, Y, B, Cnf) :-
	trans_InfEqualXY(X, Y, Cnf_aux),
	convert_idf_to_cnf(B, Bcnf),
	add_neg_bool_to_list_of_clauses(Cnf_aux, Bcnf, Cnf).

/***
*/
trans_InfEqualXYImplyB(X, Y, B, Cnf) :-
	trans_SupXY(X, Y, Cnf_aux),
	convert_idf_to_cnf(B, Bcnf),
	add_bool_to_list_of_clauses(Cnf_aux, Bcnf, Cnf).

/***
*/
trans_InfXYIfB(X, Y, B, Cnf) :-
	trans_InfXY(X, Y, Cnf_aux),
	convert_idf_to_cnf(B, Bcnf),
	add_neg_bool_to_list_of_clauses(Cnf_aux, Bcnf, Cnf).

/***
*/
trans_InfXYImplyB(X, Y, B, Cnf) :-
	trans_SupEqualXY(X, Y, Cnf_aux),
	convert_idf_to_cnf(B, Bcnf),
	add_bool_to_list_of_clauses(Cnf_aux, Bcnf, Cnf).

/***
*/
trans_InfXYB(X, Y, B, Cnf) :-
	trans_InfXYIfB(X, Y, B, Cnf1),
	trans_InfXYImplyB(X, Y, B, Cnf2),
	append([Cnf1,Cnf2], Cnf).
	
/***
*/
trans_InfEqualXYB(X, Y, B, Cnf) :-
	trans_InfEqualXYIfB(X, Y, B, Cnf1),
	trans_InfEqualXYImplyB(X, Y, B, Cnf2),
	append([Cnf1,Cnf2], Cnf).


/***
X =< cst <=> B
*/
trans_InfEqualXcstB(X, Cst, B, Cnf) :-
	trans_InfEqualXcstIfB(X, Cst, B, Cnf1),
	trans_InfEqualXcstImplyB(X, Cst, B, Cnf2),
	append(Cnf1, Cnf2, Cnf).
/*
(X >= cst) <=> B
*/
trans_SupEqualXcstB(X, Cst, B, Cnf) :-
	trans_SupEqualXcstIfB(X, Cst, B, Cnf1),
	trans_SupEqualXcstImplyB(X, Cst, B, Cnf2),
	append(Cnf1, Cnf2, Cnf).

/*
(X =< cst) <= B
*/
trans_InfEqualXcstIfB(X, Cst, B, Cnf) :-
	trans_InfEqualXcst(X, Cst, Cnf_aux),
	convert_idf_to_cnf(B, Bcnf),
	add_neg_bool_to_list_of_clauses(Cnf_aux, Bcnf, Cnf).
/*
(X >= cst) <= B
*/
trans_SupEqualXcstIfB(X, Cst, B, Cnf) :-
	trans_SupEqualXcst(X, Cst, Cnf_aux),
	convert_idf_to_cnf(B, Bcnf),
	add_neg_bool_to_list_of_clauses(Cnf_aux, Bcnf, Cnf).

/*
(X =< cst) => B
*/
trans_InfEqualXcstImplyB(X, Cst, B, Cnf) :-
	trans_SupXcst(X, Cst, Cnf_aux),
	convert_idf_to_cnf(B, Bcnf),
	add_bool_to_list_of_clauses(Cnf_aux, Bcnf, Cnf).
/***
(X >= cst) => B
*/
trans_SupEqualXcstImplyB(X, Cst, B, Cnf) :-
	trans_InfXcst(X, Cst, Cnf_aux),
	convert_idf_to_cnf(B, Bcnf),
	add_bool_to_list_of_clauses(Cnf_aux, Bcnf, Cnf).

/*
(X < cst) <= B
*/
trans_InfXcstIfB(X, Cst, B, Cnf) :-
	trans_InfXcst(X, Cst, Cnf_aux),
	convert_idf_to_cnf(B, Bcnf),
	add_neg_bool_to_list_of_clauses(Cnf_aux, Bcnf, Cnf).
/*
(X > cst) <= B
*/
trans_SupXcstIfB(X, Cst, B, Cnf) :-
	trans_SupXcst(X, Cst, Cnf_aux),
	convert_idf_to_cnf(B, Bcnf),
	add_neg_bool_to_list_of_clauses(Cnf_aux, Bcnf, Cnf).

/*
(X < cst) => B
*/
trans_InfXcstImplyB(X, Cst, B, Cnf) :-
	trans_SupEqualXcst(X, Cst, Cnf_aux),
	convert_idf_to_cnf(B, Bcnf),
	add_bool_to_list_of_clauses(Cnf_aux, Bcnf, Cnf).
/***
(X > cst) => B
*/
trans_SupXcstImplyB(X, Cst, B, Cnf) :-
	trans_InfEqualXcst(X, Cst, Cnf_aux),
	convert_idf_to_cnf(B, Bcnf),
	add_bool_to_list_of_clauses(Cnf_aux, Bcnf, Cnf).


/***
X =< cst
*/
trans_InfEqualXcst(X, Cst, [Cl]) :-
        var_lk(X, L_idf_bool_var_X),
	Cst_p1 is Cst + 1,
	prefix_length(L_idf_bool_var_X, Cl, Cst_p1),
	% Cnf is the prefix of length Cst_p1 of L_idf_bool_var_X
	!.
trans_InfEqualXcst(_, _, []) :-
	writel('ECHEC: trans_InfEqualXcst'),
	false.

/***
X < cst
*/
trans_InfXcst(X, Cst, [Cl]) :-
%	writel(X),
        var_lk(X, L_idf_bool_var_X),
%	writel(b),
%	write(Cst), write(' '), writel(L_idf_bool_var_X),
	prefix_length(L_idf_bool_var_X, Cl, Cst),
	% Cnf is the prefix of length Cst of L_idf_bool_var_X
	!.
trans_InfXcst(_, _, []) :-
	writel('ECHEC: trans_InfXcst'),
        false.

/***
*/
trans_InfXcstB(X, Y, B, Cnf) :-
	trans_InfXcstIfB(X, Y, B, Cnf1),
	trans_InfXcstImplyB(X, Y, B, Cnf2),
	append([Cnf1,Cnf2], Cnf).

/***
*/
trans_SupXY(X, Y, Cnf) :-
	trans_InfXY(Y, X, Cnf).

/***
*/
trans_SupXYIfB(X, Y, B, Cnf) :-
	trans_InfXYIfB(Y, X, B, Cnf).

/***
*/
trans_SupXYB(X, Y, B, Cnf) :-
	trans_InfXYB(Y, X, B, Cnf).

/***
X >= cst
*/
trans_SupEqualXcst(X, Cst, [Cl]) :-
	var_lk(X, L_idf_bool_var_X),
	append_length(Cl, L_idf_bool_var_X, Cst),
	% Cnf is the suffix of L_idf_bool_var_X with a prefix of length Cst
	!.
trans_SupEqualXcst(_, _, []) :-
	writel('ECHEC: trans_SupEqualXcst'),
	false.

/***
*/
trans_SupEqualXY(X, Y, Cnf) :-
	trans_InfEqualXY(Y, X, Cnf).

/***
*/
trans_SupEqualXYIfB(X, Y, B, Cnf) :-
	trans_InfEqualXYIfB(Y, X, B, Cnf).

/***
X > cst
*/
trans_SupXcst(X, Cst, [Cl]) :-
	var_lk(X, L_idf_bool_var_X),
	Cst_p1 is Cst + 1,
	append_length(Cl, L_idf_bool_var_X, Cst_p1),
	% Cnf is the suffix of L_idf_bool_var_X with a prefix of length Cst_p1
	!.
trans_SupXcst(_, _, []) :-
	writel('ECHEC: trans_SupXcst'),
	false.

/***
*/
trans_SupXcstB(X, Y, B, Cnf) :-
	trans_SupXcstIfB(X, Y, B, Cnf1),
	trans_SupXcstImplyB(X, Y, B, Cnf2),
	append([Cnf1,Cnf2], Cnf).


/***
*/
trans_SupXYImplyB(X, Y, B, Cnf) :-
	trans_InfXYImplyB(Y, X, B, Cnf).

/***
*/
trans_SupEqualXYImplyB(X, Y, B, Cnf) :-
	trans_InfEqualXYImplyB(Y, X, B, Cnf).

/***
*/
trans_SupEqualXYB(X, Y, B, Cnf) :-
	trans_InfEqualXYB(Y, X, B, Cnf).


/****************************************
                   Bool
		trans_EquivXcst/3,
 		trans_IfXY/3,
		trans_ImplyXY/3,
		trans_ImplyXYB/4,
		trans_AndXYB/4,
		trans_AndXNotYB/4,
		trans_AndXYImplyB/4,
		trans_OrXYImplyB/4,
		trans_AndXYIfB/4,
		trans_EquivXY/3,
		trans_EquivXNotY/3,
		trans_EquivXYIfNotB/4,
		trans_EquivXNotYIfNotB/4,
		trans_EquivXYImplB/4,
		trans_OrLB/2,
		trans_AndLB_EquivB/3,
		trans_OrLNotB/2,
		trans_OrLB_IfB/3,
		trans_OrLB_IfBIfNotB/4,
		trans_sum_SupEqual/3,
		trans_sum_InfEqual/3]).

*****************************************/

/***
*/
trans_EquivXcst(B, 1, [[Bcnf]]) :-
	convert_idf_to_cnf(B, Bcnf).
trans_EquivXcst(B, 0, [[-Bcnf]]) :-
	convert_idf_to_cnf(B, Bcnf).

/***
*/
trans_IfXY(X, Y, Cnf) :-
	trans_ImplyXY(Y, X, Cnf).


/*---
*/
trans_ImplyXY(X, Y, [[-Xcnf,Ycnf]]) :-
	convert_idf_to_cnf(X, Xcnf),
	convert_idf_to_cnf(Y, Ycnf).

/***
*/
trans_ImplyXYB(X, Y, B, [[-Bcnf,-Xcnf,Ycnf],[Xcnf,Bcnf],[-Ycnf,Bcnf]]) :-
	convert_idf_to_cnf(X, Xcnf),
	convert_idf_to_cnf(Y, Ycnf),
	convert_idf_to_cnf(B, Bcnf).

/*---
*/
trans_ImplyNotXY(X, Y, Cnf) :-
	trans_OrXY(X, Y, Cnf).


/***
| ?- init_cnf.
create_IFD_bool([IB,B]),
create_IFD_bool([IX,X]),
create_IFD_bool([IY,Y]),
trans_AndXYB(IX, IY, IB, Cnf).
yes
% source_info
IB = 1,
IX = 2,
IY = 3,
Cnf = [[-(1),2],[-(1),3],[1,-(2),-(3)]],
B in 0..1,
X in 0..1,
Y in 0..1 ? ;
no
*/
trans_AndXYB(X, Y, B, [[-Bcnf,Xcnf],[-Bcnf,Ycnf],[Bcnf,-Xcnf,-Ycnf]]) :-
	convert_idf_to_cnf(X, Xcnf),
	convert_idf_to_cnf(Y, Ycnf),
	convert_idf_to_cnf(B, Bcnf).

trans_AndXNotYB(X, Y, B, [[-Bcnf,Xcnf],[-Bcnf,-Ycnf],[Bcnf,-Xcnf,Ycnf]]) :-
	convert_idf_to_cnf(X, Xcnf),
	convert_idf_to_cnf(Y, Ycnf),
	convert_idf_to_cnf(B, Bcnf).

/***
*/
trans_AndXYImplyB(X, Y, B, [[Bcnf,-Xcnf,-Ycnf]]) :-
	convert_idf_to_cnf(X, Xcnf),
	convert_idf_to_cnf(Y, Ycnf),
	convert_idf_to_cnf(B, Bcnf).

/***
*/
trans_OrXY(X, Y, [[Xcnf,Ycnf]]) :-
	convert_idf_to_cnf(X, Xcnf),
	convert_idf_to_cnf(Y, Ycnf).

/***
*/
trans_OrXYImplyB(X, Y, B, [[Bcnf,-Xcnf],[Bcnf,-Ycnf]]) :-
	convert_idf_to_cnf(X, Xcnf),
	convert_idf_to_cnf(Y, Ycnf),
	convert_idf_to_cnf(B, Bcnf).

/*
*/
trans_OrXYIfB(X, Y, B, [[-Bcnf,Xcnf,Ycnf]]) :-
	convert_idf_to_cnf(X, Xcnf),
	convert_idf_to_cnf(Y, Ycnf),
	convert_idf_to_cnf(B, Bcnf).

/***
*/
trans_OrXYB(X, Y, B, Cnf) :-
	trans_OrXYImplyB(X, Y, B, Cnf1),
	trans_OrXYIfB(X, Y, B, Cnf2),
	append([Cnf1,Cnf2], Cnf).

/***
*/
trans_AndXYIfB(X, Y, B, [[-Bcnf,Xcnf],[-Bcnf,Ycnf]]) :-
	convert_idf_to_cnf(X, Xcnf),
	convert_idf_to_cnf(Y, Ycnf),
	convert_idf_to_cnf(B, Bcnf).


/***
*/
trans_EquivXY(B1, B2, Cnf) :-
	Cnf = [[-B1cnf,B2cnf],[-B2cnf,B1cnf]],
	convert_idf_to_cnf(B1, B1cnf),
	convert_idf_to_cnf(B2, B2cnf).

/***
*/
trans_EquivXNotY(B1, B2, Cnf) :-
	Cnf = [[-B1cnf,-B2cnf],[B2cnf,B1cnf]],
	convert_idf_to_cnf(B1, B1cnf),
	convert_idf_to_cnf(B2, B2cnf).

/***
-B => (B1 <=> B2)
*/
trans_EquivXYIfNotB(B1, B2, B, Cnf) :-
	Cnf = [[Bcnf,-B1cnf,B2cnf],[Bcnf,-B2cnf,B1cnf]],
	convert_idf_to_cnf(B1, B1cnf),
	convert_idf_to_cnf(B2, B2cnf),
	convert_idf_to_cnf(B, Bcnf).

/***
B => (B1 <=> B2)
*/
trans_EquivXYIfB(B1, B2, B, Cnf) :-
	Cnf = [[-Bcnf, -B1cnf,B2cnf], [-Bcnf, -B2cnf,B1cnf]],
	convert_idf_to_cnf(B1, B1cnf),
	convert_idf_to_cnf(B2, B2cnf),
	convert_idf_to_cnf(B, Bcnf).

/***
(B1 <=> B2) => B
*/
trans_EquivXYImplB(B1, B2, B, Cnf) :-
	Cnf = [[Bcnf, -B1cnf,-B2cnf], [Bcnf, B2cnf,B1cnf]],
	convert_idf_to_cnf(B1, B1cnf),
	convert_idf_to_cnf(B2, B2cnf),
	convert_idf_to_cnf(B, Bcnf).

/***
  B <=> (B1 <=> B2)
*/
trans_EquivXYB(B1, B2, B, Cnf) :-
	trans_EquivXYIfB(B1, B2, B, Cnf1),
	trans_EquivXYImplB(B1, B2, B, Cnf2),
	append([Cnf1,Cnf2], Cnf).
	

/***
-B => (B1 <=> -B2)
(B1 <=> B2) => B
*/
trans_EquivXNotYIfNotB(B1, B2, B, Cnf) :-
	trans_EquivXYImplB(B1cnf, B2cnf, Bcnf, Cnf),
	convert_idf_to_cnf(B1, B1cnf),
	convert_idf_to_cnf(B2, B2cnf),
	convert_idf_to_cnf(B, Bcnf).


/***
trans_OrLB(LIB, Cnf) is true
 if
 Cnf is a cnf with one clause equal to the disjonction of all
 Boolean identified by the int in the list LIB

 So, precondition: LIB is a list of int
*/
trans_OrLB([], [[1],[-1]]) :-
	write(false). % if the list of Booleans is empty then we add two contradictory clauses
trans_OrLB(LIB, [LIBcnf]) :-
	dif(LIB, []),
	convert_Lidf_to_Lcnf(LIB, LIBcnf).

/***
*/
trans_OrLNotB(LIB, [Clause]) :-
	convert_Lidf_to_Lcnf(LIB, LIBcnf),
	negation_LB_aux(LIBcnf, Clause).

negation_LB_aux([], []).
negation_LB_aux([IBcnf|LIBcnf], [-IBcnf|LINotB]) :-
	negation_LB_aux(LIBcnf, LINotB).

/***
*/
trans_AndLB_EquivB(LIB, IB, Cnf) :-
	trans_AndLB_ImplyB(LIB, IB, Cnf1),
	trans_AndLB_IfB(LIB, IB, Cnf2),
	append([Cnf1,Cnf2], Cnf).

trans_AndLB_ImplyB(LIB, IB, Cnf) :-
	convert_Lidf_to_Lcnf(LIB, LIBcnf),
	convert_idf_to_cnf(IB, IBcnf),
	negation_LB_aux(LIBcnf, Clause),
	add_bool_to_list_of_clauses([Clause], IBcnf, Cnf).

trans_AndLB_IfB(LIB, IB, Cnf) :-
	convert_Lidf_to_Lcnf(LIB, LIBcnf),
	convert_idf_to_cnf(IB, IBcnf),
	trans_AndLB_IfB_aux(LIBcnf, IBcnf, Cnf).

trans_AndLB_IfB_aux([], _, []).
trans_AndLB_IfB_aux([IBcnf1|LIBcnf], IBcnf, [[-IBcnf,IBcnf1]|Cnf]) :-
	trans_AndLB_IfB_aux(LIBcnf, IBcnf, Cnf).

			   

/***
trans_OrLB_IfB(LIB, B, Cnf) is true
 if
 Cnf is a cnf with one clause equal to the implication
 "of the disjonction of all Boolean identified by the int in the list LIB"
 by B

 So, precondition: LIB is a list of int
*/
trans_OrLB_IfB(LIB, B, [[-Bcnf|LIBcnf]]) :-
	convert_idf_to_cnf(B, Bcnf),
	convert_Lidf_to_Lcnf(LIB, LIBcnf).

/*---
*/
trans_OrLB_ImplyB(LIB, B, Cnf) :-
	convert_Lidf_to_Lcnf(LIB, LIBcnf),
	convert_idf_to_cnf(B, Bcnf),
	trans_OrLB_ImplyB_aux(LIBcnf, Bcnf, Cnf).

trans_OrLB_ImplyB_aux([], _, []).
trans_OrLB_ImplyB_aux([IBcnf1|LIBcnf], Bcnf, [[-IBcnf1,Bcnf]|Cnf]) :-
	trans_OrLB_ImplyB_aux(LIBcnf, Bcnf, Cnf).

/***
*/
trans_OrLB_IfBIfNotB(LIB, B1, B2, [[B2cnf,-B1cnf|LIBcnf]]) :-
	convert_idf_to_cnf(B1, B1cnf),
	convert_idf_to_cnf(B2, B2cnf),
	convert_Lidf_to_Lcnf(LIB, LIBcnf).	

/***
*/
trans_sum_SupEqual(LI, Min, Cnf) :-
	length(LI, Length),
	N is Length - Min + 1,
	convert_Lidf_to_Lcnf(LI, LIcnf),
	outils:all_lists_of_length_N(LIcnf, N, Cnf).

/***
A REVOIR COMPLETEMENT
*/
trans_sum_InfEqual(LI, Min, Cnf) :-
	length(LI, Length),
	N is Length - Min + 1,
	convert_Lidf_to_Lcnf(LI, LIcnf),
	outils:all_lists_of_length_N(LIcnf, N, Cnf).

/*
all_clauses_of_length_N(+LI, +N, ?Cnf) is true if
  - Cnf is the CNF formula of all clauses of length N with the
  identifier of Boolean in LI

| ?- cnf:all_clauses_of_length_N([1,2,3,4], 1, Cnf).
Cnf = [[1],[2],[3],[4]] ? ;
no
% source_info
| ?- cnf:all_clauses_of_length_N([1,2,3,4], 2, Cnf).
Cnf = [[1,2],[1,3],[1,4],[2,3],[2,4],[3,4]] ? ;
no
% source_info
| ?- cnf:all_clauses_of_length_N([1,2,3,4], 3, Cnf).
Cnf = [[1,2,3],[1,2,4],[1,3,4],[2,3,4]] ? ;
no
% source_info
| ?- cnf:all_clauses_of_length_N([1,2,3,4], 4, Cnf).
Cnf = [[1,2,3,4]] ? ;
no

all_clauses_of_length_N(LI, N, [LI]) :-
	length(LI, N),
	!.	
all_clauses_of_length_N(LI, 1, Cnf) :-
	all_clauses_of_length_1(LI, Cnf).
all_clauses_of_length_N([I|LI], N, Cnf) :-
	N_m1 is N - 1,
	all_clauses_of_length_N(LI, N_m1, Cnf1_aux),
	add_bool_to_list_of_clauses(Cnf1_aux, I, Cnf1),
	all_clauses_of_length_N(LI, N, Cnf2),
	append([Cnf1,Cnf2], Cnf).
*/
/*

all_clauses_of_length_1([], []).
all_clauses_of_length_1([I|LI], [[I]|Cnf]) :-
	all_clauses_of_length_1(LI, Cnf).
*/


/**************************** PLUS *****************************************
  ********************************************************************
SOFT
  
  suffisant pour l'instant avec une implication pour le XpY
*/
trans_PlusXY(X, Y, XpY, Cnf) :-
	var_lk(X, L_idf_bool_var_X),
	var_lk(Y, L_idf_bool_var_Y),
	var_lk(XpY, L_idf_bool_var_XpY),
	trans_PlusXY_aux(L_idf_bool_var_X, L_idf_bool_var_Y, L_idf_bool_var_XpY, 0, Cnf).

trans_PlusXY_aux([], _, _, _, []).
trans_PlusXY_aux([X|L_idf_bool_var_X], L_idf_bool_var_Y, L_idf_bool_var_XpY, IndX, Cnf) :-
	trans_PlusXY_aux2(X, L_idf_bool_var_Y, L_idf_bool_var_XpY, IndX, 0, Cnf1),
	IndX_p1 is IndX + 1,
	trans_PlusXY_aux(L_idf_bool_var_X, L_idf_bool_var_Y, L_idf_bool_var_XpY, IndX_p1, Cnf2),
	append([Cnf1,Cnf2], Cnf).


trans_PlusXY_aux2(_, [], _, _, _, []).
trans_PlusXY_aux2(X, [Y|L_idf_bool_var_Y], L_idf_bool_var_XpY, IndX, IndY, Cnf) :-
	IndXpIndY is IndX + IndY,
%	write(IndXpIndY),
	nth0(IndXpIndY, L_idf_bool_var_XpY, XpY),
	Cnf1 = [[-X,-Y,XpY]], %X_i /\ Y_j => XpY_{i+j}
	IndY_p1 is IndY + 1,
	trans_PlusXY_aux2(X, L_idf_bool_var_Y, L_idf_bool_var_XpY, IndX, IndY_p1, Cnf2),
	append([Cnf1,Cnf2], Cnf).


/****************************** NON SOFT
*/
trans_PlusXB(X, B, XpB, Cnf) :-
	var_lk(X, L_idf_bool_var_X),
	var_lk(B, Idf_bool_var_B),
	var_lk(XpB, L_idf_bool_var_XpB),
	trans_PlusXB_aux(L_idf_bool_var_X, Idf_bool_var_B, L_idf_bool_var_XpB, 0, Cnf).

trans_PlusXB_aux([], _, _, _, []).
trans_PlusXB_aux([X_i], B, L_idf_bool_var_XpB, IndX, Cnf) :-
	IndX_p1 is IndX + 1,
	nth0(IndX_p1, L_idf_bool_var_XpB, XpB_ip1),
%	nth0(IndX, L_idf_bool_var_XpB, XpB_i),
	%%% XpB_{i+1} <=> (B /\ X_i)
	Cnf1 = [[-XpB_ip1,B]],
	Cnf2 = [[-XpB_ip1,X_i]],
	Cnf3 = [[-B,-X_i,XpB_ip1]],
	append([Cnf1,Cnf2,Cnf3], Cnf).
trans_PlusXB_aux([X_i,X_ip1|L_idf_bool_var_X], B, L_idf_bool_var_XpB, IndX, Cnf) :-
	IndX_p1 is IndX + 1,
	nth0(IndX_p1, L_idf_bool_var_XpB, XpB_ip1),
	%Cnf1 = [[-X_i,-B,XpB_ip1]], %X_i /\ B => XpB_{i+1} %anciennement SOFT
%	nth0(IndX, L_idf_bool_var_XpB, XpB_i),
	%Cnf2 = [[-X_i,B,XpB_i]], %X_i /\ neg(B) => XpB_{i}%anciennement SOFT

	%%% XpB_{i+1} <=> (neg(B) \/ X_i) /\ (B \/ X_{i+1})
	%%%           <=> (neg(B) /\ X_{i+1}) \/ (B /\ X_i)
	Cnf1 = [[-XpB_ip1,-B,X_i]],
	Cnf2 = [[-XpB_ip1,B,X_ip1]],
	Cnf3 = [[XpB_ip1,B,-X_ip1]],
	Cnf4 = [[XpB_ip1,-B,-X_i]],
	trans_PlusXB_aux([X_ip1|L_idf_bool_var_X], B, L_idf_bool_var_XpB, IndX_p1, Cnf5),
	append([Cnf1,Cnf2,Cnf3,Cnf4,Cnf5], Cnf).


/********************************
*/
trans_Exactly_one(LB, Cnf) :-
	convert_Lidf_to_Lcnf(LB, L_idf_bool_var),
	exactly_one(L_idf_bool_var, Cnf).
