# Supplementary material for: Applications of a formal approach to decipher discrete genetic networks
Source: BMC Bioinformatics. 2010 Jul 20;11:385. doi: 10.1186/1471-2105-11-385 (PMC2918581; doi:10.1186/1471-2105-11-385)
Supplement: Additional file 1 — GNBox. [file 1471-2105-11-385-S1.ZIP › GNBox/create_file_q_Comp.pl]

:- module(create_file_q_Comp, [create_file_q_Comp/1]).

:- use_module(library(clpfd)).
:- use_module(library(lists)).
:- use_module(library(codesio)).

:- use_module('../write').

	
comp_trans(Name) :-

	atom_concat('prepremodel_', Name, Name_module_prepremodel),
	compile(Name_module_prepremodel),
	Name_module_prepremodel:prepremodel(Prepremodel),

	atom_concat('premodel_', Name, Name_module_premodel),
	compile(Name_module_premodel),
	Name_module_premodel:premodel(Premodel),
	Name_module_premodel:Premodel = [Species, LI, Nb_thr, Thr_ord],

        writel('Debut ecriture fichier comp final'),
	atom_concat('eqs_', Name, Name_module_premodel),
	atom_concat(Name_module_premodel, '.txt', Name_file_premodel),
	open(Name_file_premodel, write, Stream),
	nl(Stream),
	writel(Stream, '/*'),
	writel(Stream, 'tableau'),
	writel(Stream, '*/'),
	nl(Stream),
	       
	format(Stream, "Species_pre = ", []),
	write(Stream, Species_pre),
	writel(Stream, ','),

	nl(Stream),

	format(Stream, "premiere_equation ", []),
	afficher_elt1(LI_pre,Stream),
	writel(Stream,','),

	nl(Stream),       

	format(Stream, "deuxieme_equation ", []),
	afficher_elt2(LI_pre,Stream),
	writel(Stream,','),      

        nl(Stream),nl(Stream),
	
	close(Stream),
	writel('Fin ecriture fichier comp final').


prepremodel(Prepremodel) :-
	Prepremodel = [Species_pre, LI_pre].


afficher_elt1([],Stream).
afficher_elt1([A|LI_suite],Stream):-
	    traiter1(A, Stream),
            afficher_elt1(LI_suite,Stream).

afficher_elt2([],Stream).
afficher_elt2([A|LI_suite],Stream):-
	    traiter2(A, Stream),
	    afficher_elt2(LI_suite,Stream).

traiter1(r(LR,C,_),Stream):-
	    write(Stream,'ao('),	  
            write(Stream,'$i_'),
	    write(Stream,C),
	    write(Stream,'^'),
	    egal_diff([],Stream),
	    write(Stream,'$,'),
	    egal_diff([],Stream),
            write(Stream,'),').
		 
traiter2(r(LR,C,_),Stream):-
	    write(Stream,'$i_'),
	    write(Stream,C),
	    write(Stream,'^'),
	    egal_diff([],Stream),
	    write(Stream,'$=('),
	    write(Stream,LR),
	    write(Stream,',$t_'),	  
	    write(Stream,LR),		  
	    write(Stream,'^'),
            egal_diff([],Stream),	  
	    write(Stream,'$,'),	  
	    write(Stream,C),
            write(Stream,'),').
            		  

egal_diff([],Stream):-
	   write(Stream,'1').

	    
	    

	    


	    
	 


	

	
	    

	 
	    

	
		   
	
	

	

	

	      
