# Supplementary material for: Applications of a formal approach to decipher discrete genetic networks
Source: BMC Bioinformatics. 2010 Jul 20;11:385. doi: 10.1186/1471-2105-11-385 (PMC2918581; doi:10.1186/1471-2105-11-385)
Supplement: Additional file 1 — GNBox. [file 1471-2105-11-385-S1.ZIP › GNBox/print.pl]

:- module(print, [print_Param/1, print_LParam/1,
		  print_P_theta_P_w/2,
		  print_Set_P_theta_P_w/1,
		  print_Set_P_theta_P_w_LPath/1,
		  print_Path/1, print_LPath/1,
		  print_State/1, print_SetState/1,
		  print_BooleanState_v2/2, print_SetBooleanState_v2/2,
		  print_Path_v2/1, print_LPath_v2/1,
		  print_State_v2/1,
		  print_Relax/1, print_SetRelax/1,
		  print_Relax_v2/1, print_SetRelax_v2/1,
		  print_NoRelax/1, print_SetNoRelax/1,
		  print_LLLI/2,
		  print_nbclauses_nbvars/1
		 ]).

:- use_module(cp_sat, [
		       extract_lv_lc/2,
		       extract_llv_llc/2,
		       extract_lv_lcsgn/2,
		       extract_llv_llcsgn/2,
		       extract_llv_llc/2,
		       extract_llv_llcsgn/2
		      ]).
:- use_module(library(lists), [nth1/3, last/3]).
:- use_module(write).


/*---
*/
print_Param(Model) :-
	Model = [_, _, P|_],
	P = [L1, L2, L3],

	extract_lv_lc(L1, L1_v),
	write('entry param: '),
	writel(L1_v),

	extract_llv_llc(L2, L2_v),
	write('threshold param: '),
	writel(L2_v),

	extract_llv_llc(L3, L3_v),
	write('kinetic param: '),
	writel(L3_v).

print_LParam([]).
print_LParam([Model|LModel]) :-
	print_Param(Model),nl,
	print_LParam(LModel).

/*---
*/
print_Set_P_theta_P_w_LPath([]).
print_Set_P_theta_P_w_LPath([[P_theta,P_w,LPath]|Set]) :-
	print_P_theta_P_w(P_theta, P_w),
	print_LPath(LPath),
	nl,nl,
	print_Set_P_theta_P_w_LPath(Set).

print_Set_P_theta_P_w([]).
print_Set_P_theta_P_w([[P_theta,P_w]|Set]) :-
	print_P_theta_P_w(P_theta, P_w),
	print_Set_P_theta_P_w(Set).

print_P_theta_P_w(P_theta, P_w) :-
	write('P_theta:  '),
	extract_lv_lcsgn(P_theta, P_theta_v),
	write_lvsgn(P_theta_v),
	nl,
	write('P_w:     | '),
	extract_llv_llcsgn(P_w, P_w_v),
	write_llvsgn(P_w_v),
	nl.

write_lvsgn([]).
write_lvsgn([0,VX|L]) :-
	format('-~w ', VX),
	write_lvsgn(L).
write_lvsgn([1,VX|L]) :-
	format(' ~w ', VX),
	write_lvsgn(L).
	
write_llvsgn([]).
write_llvsgn([L|LL]) :-
	write_lvsgn(L),
	write(' | '),
	write_llvsgn(LL).
	

/*---
*/
print_Path(Path) :-
	write('path: '),
	extract_llv_llc(Path, Path_v),
	writel(Path_v).

print_LPath([]).
print_LPath([Path|LPath]) :-
	print_Path(Path),
	print_LPath(LPath).

/*---
*/
print_Path_v2(Path) :-
	write('path: '),
	extract_llv_llc(Path, Path_v),
	print_Path_v2_aux(Path_v),
	nl.

print_LPath_v2([]).
print_LPath_v2([Path|LPath]) :-
	print_Path_v2(Path),
	print_LPath_v2(LPath).

print_Path_v2_aux([]).
print_Path_v2_aux([State_v|Path_v]) :-
	write('\n      '),
	print_State_v2_aux(State_v),
	print_Path_v2_aux(Path_v).
	

/*---
*/
print_State(State) :-
	write('state: '),
	extract_lv_lc(State, State_v),
	writel(State_v).

print_BooleanState_v2(State, Species) :-
	write('state: '),
	extract_lv_lc(State, State_v),
	writel(State_v),
	format('Active species:', []),
	print_active_species(State_v, Species),nl,nl.

print_active_species([], _).
print_active_species([0|State], [_C|Species]) :-
	print_active_species(State, Species).
print_active_species([1|State], [C|Species]) :-
	format('\n ~w', [C]),
	print_active_species(State, Species).
	

	
/*---
*/
print_State_v2(State) :-
	write('state: '),
	extract_lv_lc(State, State_v),
	print_State_v2_aux(State_v).

print_State_v2_aux([]).
print_State_v2_aux([V|State_v]) :-
	write(V),
	print_State_v2_aux(State_v).


print_SetState([]).
print_SetState([State|SetState]) :-
	print_State(State),
	print_SetState(SetState).


print_SetBooleanState_v2([], _).
print_SetBooleanState_v2([State|SetState], Species) :-
	print_BooleanState_v2(State, Species),
	print_SetBooleanState_v2(SetState, Species).

%%%%%%%%%%%%%%%%%%%%%%%%%%%%%%%%%%%%%%%%%%%%%%%%%%%%%%%%%%%%%%%%%%%%%%%%%%%%

/*---
*/
print_SetRelax([]).
print_SetRelax([Relax|SetRelax]) :-
	print_Relax(Relax),
	print_SetRelax(SetRelax).

print_SetRelax_v2([]).
print_SetRelax_v2([Relax|SetRelax]) :-
	print_Relax_v2(Relax),
	print_SetRelax_v2(SetRelax).

print_Relax(Relax) :-
	nl,
	write('relax: '),
	print_Relax_aux(Relax),
	nl.

print_Relax_v2(Relax) :-
	nl,
	write('relax: '),
	nl,
	print_Relax_v2_aux(Relax, 1),
	nl.

print_Relax_aux([]).
print_Relax_aux([ER|Relax]) :-
	print_E_relax(ER),
	print_Relax_aux(Relax).

print_Relax_v2_aux([], _).
print_Relax_v2_aux([supp(BR)|Relax], I) :-
	print_E_relax_supp_v2(BR, I),
	I_p1 is I + 1,
	print_Relax_v2_aux(Relax, I_p1).


print_E_relax(a(C,No_CI,BR)) :-
	print_E_relax_add_obs_exist(BR, 'a', C, No_CI).
print_E_relax(o(C,No_CI,BR)) :-
	print_E_relax_add_obs_exist(BR, 'o', C, No_CI).
print_E_relax(e(C,No_CI,BR)) :-
	print_E_relax_add_obs_exist(BR, 'e', C, No_CI).
print_E_relax(no_e(C,No_CI,BR)) :-
	print_E_relax_add_obs_exist(BR, 'no_e', C, No_CI).
print_E_relax(nb_thr(C,LBrelax)) :-
	print_E_relax_nb_thr(LBrelax, C).
print_E_relax(nb_seg(LBrelax)) :-
	print_E_relax_nb_seg(LBrelax).
print_E_relax(nb_seg(Mutant_type, LBrelax)) :-
	print_E_relax_nb_seg(Mutant_type, LBrelax).
print_E_relax(supp(BR)) :-
	print_E_relax_supp(BR).
print_E_relax(lgnocycle(LBrelax)) :-
	print_E_relax_lgnocycle(LBrelax).


print_E_relax_add_obs_exist([_,0], Str, C, No_CI) :-
	write(Str),
	write('('),
	write(C),
	write(','),
	write(No_CI),
	write(')-> r,   ').
print_E_relax_add_obs_exist([_,1], _, _, _).

print_E_relax_supp([I,0]) :-
	write('   supp relax '),
	writel(I).
print_E_relax_supp([_,1]).

print_E_relax_supp_v2([_,0], I) :-
	write('   supp relax '),
	writel(I).
print_E_relax_supp_v2([_,1], _).


print_E_relax_nb_thr(LBrelax, C) :-
	nth1_reverse(Pos, LBrelax, [_,0]), % Pos is the last position of
	                                   %  a 'true' element in LBrelax
	!,
	write('nb_thr('),
	write(C),
	write(')-> '),
	write(Pos),
	write('r,   ').
print_E_relax_nb_thr(_, _).

print_E_relax_nb_seg(LBrelax) :-
	nth1(Pos, LBrelax, [_,0]),
	!,
	length(LBrelax, L),
	Nb_r is L - Pos + 1,
	format('nbseg-> ~w r,   ', [Nb_r]).
print_E_relax_nb_seg(_).

print_E_relax_nb_seg(Mutant_type, LBrelax) :-
	nth1(Pos, LBrelax, [_,0]),
	!,
	length(LBrelax, L),
	Nb_r is L - Pos + 1,
	format('nbseg ~w -> ~w r,   ', [Mutant_type,Nb_r]).
print_E_relax_nb_seg(_, _).

print_E_relax_lgnocycle(LBrelax) :-
	nth1_reverse(Pos, LBrelax, [_,0]), % Pos is the last position of
	                                   %  a 'true' element in LBrelax
	!,
	write('lgnocycle'),
	write('-> '),
	write(Pos),
	write(',   ').
print_E_relax_lgnocycle(_).


/*---
*/
print_NoRelax(Relax) :-
	nl,
	write('required: '),
	print_NoRelax_aux(Relax),
	nl.

print_NoRelax_aux([]).
print_NoRelax_aux([ER|Relax]) :-
	print_E_norelax(ER),
	print_NoRelax_aux(Relax).

print_E_norelax(a(C,No_CI,BR)) :-
	print_E_norelax_add_obs_exist(BR, 'a', C, No_CI).
print_E_norelax(o(C,No_CI,BR)) :-
	print_E_norelax_add_obs_exist(BR, 'o', C, No_CI).
print_E_norelax(e(C,No_CI,BR)) :-
	print_E_norelax_add_obs_exist(BR, 'e', C, No_CI).
print_E_norelax(no_e(C,No_CI,BR)) :-
	print_E_norelax_add_obs_exist(BR, 'no_e', C, No_CI).
print_E_norelax(nb_thr(C,LBrelax)) :-
	print_E_norelax_nb_thr(LBrelax, C).
print_E_norelax(nb_seg(LBrelax)) :-
	print_E_norelax_nb_seg(LBrelax).
print_E_norelax(nb_seg(Mutant_type, LBrelax)) :-
	print_E_norelax_nb_seg(Mutant_type, LBrelax).
print_E_norelax(supp(BR)) :-
	print_E_norelax_supp(BR).
print_E_norelax(lgnocycle(LBrelax)) :-
	print_E_norelax_lgnocycle(LBrelax).

print_SetNoRelax([]).
print_SetNoRelax([Relax|SetRelax]) :-
	print_NoRelax(Relax),
	print_SetNoRelax(SetRelax).

print_E_norelax_add_obs_exist([_,1], Str, C, No_CI) :-
	write(Str),
	write('('),
	write(C),
	write(','),
	write(No_CI),
	write(')-> nr,   ').
print_E_norelax_add_obs_exist([_,0], _, _, _).

print_E_norelax_supp([I,1]) :-
	write('supp no imply '),
	writel(I).
print_E_norelax_supp([_,0]).

print_E_norelax_nb_thr(LBrelax, C) :-
	nth1(Pos, LBrelax, [_,1]), % Pos is the first position of
	                                   %  a 'false' element in LBrelax
	!,
	write('nb_thr('),
	write(C),
	write(')-> '),
	write(Pos),
	write('nr,   ').
print_E_norelax_nb_thr(_, _).

print_E_norelax_nb_seg(LBrelax) :-
	nth1_reverse(Pos, LBrelax, [_,1]), % Pos is the last position of
	                                   %  a 'false' element in LBrelax
	!,
	format('nbseg-> ~w nr,   ', [Pos]).
print_E_norelax_nb_seg(_).

print_E_norelax_nb_seg(Mutant_type, LBrelax) :-
	nth1_reverse(Pos, LBrelax, [_,1]), % Pos is the last position of
	                                   %  a 'false' element in LBrelax
	!,
	format('nbseg ~w -> ~w nr,   ', [Mutant_type,Pos]).
print_E_norelax_nb_seg(_,_).

print_E_norelax_lgnocycle(LBrelax) :-
	nth1(Pos, LBrelax, [_,1]), % Pos is the first position of
	                                   %  a 'false' element in LBrelax
	!,
	write('lgnocycle'),
	write('-> '),
	write(Pos),
	write('nr,   ').
print_E_norelax_lgnocycle(_).


nth1_reverse(N, List, Element) :-
	last(Fore, Last, List),
	nth1_reverse_aux(N, Fore, Last, Element).

nth1_reverse_aux(N, Fore, Last, Element) :-
	Element = Last,
	!,
	length(Fore, Length),
	N is Length + 1.
nth1_reverse_aux(N, Fore, _, Element) :-
	nth1_reverse(N, Fore, Element).


/*---
*/
print_LLLI(Model, LLLI) :-
	Model = [Species|_],
	print_LLLI_aux(Species, LLLI),
	nl.

print_LLLI_aux(_, []).
print_LLLI_aux([C|Species], [LLI|LLLI]) :-
	print_LLI_C(C, LLI),
	nl,
	print_LLLI_aux(Species, LLLI).

print_LLI_C(_, []).
print_LLI_C(C, [LI|LLI]) :-
	% one interpretation
	print_LI_C(C, LI),
	% other interpretations
	print_LLI_C(C, LLI).

print_LI_C(C, LI) :-
	write('possible list of interactions for '),
	write(C),
	write(': '),
	print_LI_C_aux(LI).
	
	
print_LI_C_aux([]).
print_LI_C_aux([Interaction|LI]) :-
	print_Interaction(Interaction),
	writel(' ,  '),
	print_LI_C_aux(LI).


print_Interaction([]).
print_Interaction([AndI]) :-
	print_Interaction_and(AndI).
print_Interaction([AndI|Interaction]) :-
	dif(Interaction, []),
	print_Interaction_and(AndI),
	write('  OR  '),
	print_Interaction(Interaction).

print_Interaction_and([]).
print_Interaction_and([Interaction]) :-
	print_Interaction_and_one(Interaction).
print_Interaction_and([Interaction|AndI]) :-
	dif(AndI, []),
	print_Interaction_and_one(Interaction),
	write(' AND '),
	print_Interaction_and(AndI).


print_Interaction_and_one(+(Interaction)) :-
	write(Interaction).
print_Interaction_and_one(-(Interaction)) :-
	format("neg(", []),
	write(Interaction),
	format(")", []).


/*---
*/
print_nbclauses_nbvars(Cnf) :-
	length(Cnf, Nbclauses),
	nl,
	write('nb clauses = '),
	write(Nbclauses), nl,
	cnf:get_isat(Isat),
	write('nb vars = '),
	write(Isat),
	nl.
