# Supplementary material for: Applications of a formal approach to decipher discrete genetic networks
Source: BMC Bioinformatics. 2010 Jul 20;11:385. doi: 10.1186/1471-2105-11-385 (PMC2918581; doi:10.1186/1471-2105-11-385)
Supplement: Additional file 1 — GNBox. [file 1471-2105-11-385-S1.ZIP › GNBox/tools.pl]

:- module(tools, [
		  create_LV/2,
		  create_group/3
		]).


:- use_module(library(lists)).

/*---
  | ?- create_LV([a], LV).
LV = [[0],[1]] ? ;
no
% source_info
| ?- create_LV([a,b], LV).
LV = [[0,0],[0,1],[1,0],[1,1]] ? ;
no
% source_info
| ?- create_LV([a,b,c], LV).
LV = [[0,0,0],[0,0,1],[0,1,0],[0,1,1],[1,0,0],[1,0,1],[1,1,0],[1,1,1]] ? ;
no
*/
create_LV([], [[]]).
create_LV([_SI|LSI_C], LV_C) :-
	create_LV(LSI_C, LV_C_aux),
	head_adding(0, LV_C_aux, LV1),
	head_adding(1, LV_C_aux, LV2),
	append(LV1, LV2, LV_C).

head_adding(_E, [], []).
head_adding(E, [[]], [[E]]).
head_adding(E, [L|LL], [[E|L]|LL2]) :-
	dif(L,[]),
	head_adding(E, LL, LL2).


/*---
| ?- tools:create_group(1, [a,b,c,d,e,f,g,h], Group).
Group = [[a,e],[b,f],[c,g],[d,h]] ? ;
no
% source_info
| ?- tools:create_group(2, [a,b,c,d,e,f,g,h], Group).
Group = [[a,c],[b,d],[e,g],[f,h]] ? ;
no
% source_info
| ?- tools:create_group(3, [a,b,c,d,e,f,g,h], Group).
Group = [[a,b],[c,d],[e,f],[g,h]] ? ;
no
% source_info
| ?- tools:create_group(4, [a,b,c,d,e,f,g,h], Group).
no
*/
create_group(N, LLB, Group) :-
	recursive_split(N, [LLB], Splited_LLB_deep_N),
	create_group_aux(Splited_LLB_deep_N, Group).

/*
  | ?- tools:recursive_split(1, [[a,b,c,d,e,f,g,h]], S).
[[a,b,c,d],[e,f,g,h]]
S = [[a,b,c,d],[e,f,g,h]] ? ;
no

*/
recursive_split(N, Splited_LLB_deep_0, Splited_LLB_deep_0) :-
	N == 0.
recursive_split(N, Splited_LLB_deep_M, Splited_LLB_deep_N) :-
	N > 0,
	split_2(Splited_LLB_deep_M, Splited_LLB_deep_Mp1),
	Nm1 is N - 1,
	recursive_split(Nm1, Splited_LLB_deep_Mp1, Splited_LLB_deep_N).

/*
  | ?- tools:split_2([[a,b,c,d],[e,f,g,h]], S).
S = [[a,b],[c,d],[e,f],[g,h]] ? ;

*/
split_2([], []).
split_2([E|L], [E1,E2|Lsplit]) :-
	split_2_aux(E, E1, E2),
	split_2(L, Lsplit).

/*
tools:split_2_aux([a,b,c,d], L1, L2).
L1 = [a,b],
L2 = [c,d]
*/
split_2_aux([], [], []).
split_2_aux(L, L1, L2) :-
	dif(L, []),
	append([[E1],L_aux,[E2]], L),
	split_2_aux(L_aux, L1_aux, L2_aux),
	append([[E1],L1_aux], L1),
	append([L2_aux,[E2]], L2).


/*
*/
create_group_aux([], []).
create_group_aux([E1,E2|Splited_LLB_deep_N], Group) :-
	create_group_aux2(E1, E2, Group1),
	create_group_aux(Splited_LLB_deep_N, Group2),
	append(Group1, Group2, Group).

create_group_aux2([], [], []).
create_group_aux2([E1|L1], [E2|L2], [[E1,E2]|Group]) :-
	create_group_aux2(L1, L2, Group).
	
