# Supplementary material for: Applications of a formal approach to decipher discrete genetic networks
Source: BMC Bioinformatics. 2010 Jul 20;11:385. doi: 10.1186/1471-2105-11-385 (PMC2918581; doi:10.1186/1471-2105-11-385)
Supplement: Additional file 1 — GNBox. [file 1471-2105-11-385-S1.ZIP › GNBox/write.pl]

:- module(write, [
		  writel/1,
		  writel/2,
		  writea/1
		 ]).

:- use_module(library(codesio)).

/*---
*/
writel(Texte) :-
	write(Texte),
	nl.

/*---
*/
writel(Stream, Text) :-
	write(Stream, Text),
	nl(Stream).

/*---
*/
writea(L) :-
	create_string_w(L, String_aux),
	codesio:atom_concat('\n--', String_aux, String_aux2),
	codesio:atom_concat(String_aux2, '\n', String),
	format(String, L).

create_string_w([], '').
create_string_w([_E|L], String) :-
	create_string_w(L, String_aux),
	codesio:atom_concat('~w ', String_aux, String).
