# Supplementary material for: Applications of a formal approach to decipher discrete genetic networks
Source: BMC Bioinformatics. 2010 Jul 20;11:385. doi: 10.1186/1471-2105-11-385 (PMC2918581; doi:10.1186/1471-2105-11-385)
Supplement: Additional file 1 — GNBox. [file 1471-2105-11-385-S1.ZIP › GNBox/dynamic_model.pl]

:-module(dynamic_model, [stst/3, path/3, path/4]).

:- use_module(library(lists), [append/2, nth1/3, append_length/4]).

:- use_module(cp_sat).

/*---
  stst(Model, State, Cnf) is true if
   * State is a possible stationary state of the biological model Model (C)
   * Cnf is the list of clauses equivalent to the satisfiability of C
*/
stst(Model, State, Cnf) :-
	Model = [Species, Eqs, [P_Input,_,_], Nb_thr, Nb_thr_max|_],
	length(Eqs, Nb_no_input),
	append_length(Nb_thr_no_input, _, Nb_thr, Nb_no_input),
	append_length(Nb_thr_max_no_input, _, Nb_thr_max, Nb_no_input),
	create_State_CP_SAT(State_f, Nb_thr_no_input, Nb_thr_max_no_input, Cnf1),
	focal_state(Eqs, Species, State, P_Input , State_f, Cnf2),
	c_EqualXY_lc(State, State_f, Cnf3),
	xsat(append([Cnf1,Cnf2,Cnf3], Cnf)).


path(Model, Path, Cnf) :-
	path(Model, Path, asynchrone, Cnf).

/*---
path(Model, Path, Synch, Cnf) true if
   * Path is a possible path of states for the biological model Model (C)
      with a Synch update (Synch = synchrone, or Synch = asynchrone).
   * Cnf is the list of clauses equivalent to the satisfiability of C.
*/
% Cautious: the type of State has changed (list of list of couple [Idf,E] with Idf an atom to identify the variable )
path(Model, [State|Path], Synch, Cnf) :-
%	garbage_collect,
	Model = [Species, Eqs, [P_Input,_,_], Nb_thr, Nb_thr_max|_],
	length(Eqs, Nb_no_input),
	append_length(Nb_thr_no_input, _, Nb_thr, Nb_no_input),
	append_length(Nb_thr_max_no_input, _, Nb_thr_max, Nb_no_input),
	%state_dom(State, Nb_thr, Cnf1),
	path([State|Path], Eqs, Species, P_Input, Nb_thr_no_input, Nb_thr_max_no_input, Synch, Cnf, 1).

path([_], _, _, _, _, _, _, [], _).
path([State_i,State_s|Path], Eqs, Species, P_Input, Nb_thr_no_input, Nb_thr_max_no_input, Synch, Cnf, I) :-
	%state_dom(State_s, Nb_thr, Cnf1),
%	create_IFD_bool([IB,B]),
%	B #= 1,
%	write(I),
%	trimcore,
%	garbage_collect,
%	garbage_collect_atoms,
	transition(tr(State_i, State_s), Eqs, Species, P_Input, Nb_thr_no_input, Nb_thr_max_no_input, Synch, Cnf1),
	I_p1 is I + 1,
	path([State_s|Path], Eqs, Species, P_Input, Nb_thr_no_input, Nb_thr_max_no_input, Synch, Cnf2, I_p1),
	xsat(append([Cnf1, Cnf2], Cnf)).


/*---
transition(State_i, State_s, Eqs, P_input,  Nb_thr, [IB,B], Synch, Cnf) is true if
   * B is equivalent to State_s is a successor of State_i according to:
       - the focal equations Eqs
       - the input parameters P_input
       - the number of thresholds for each species Nb_thr
       - the Synch update property
     of the biological model
   * Cnf is the list of clauses equivalent to the satisfiability of
     the previous statement with
     IB the identifier of the variable B in the boolean formula Cnf  
*/
transition(tr(State_i, State_s), Eqs, Species, P_Input, Nb_thr_no_input, Nb_thr_max_no_input, Synch, Cnf) :-
	create_State_CP_SAT(State_f, Nb_thr_no_input, Nb_thr_max_no_input, Cnf1),
	focal_state(Eqs, Species, State_i, P_Input , State_f, Cnf2),
	transition_rule(tr(State_i, State_s), State_f, Synch, Cnf3),
	xsat(append([Cnf1, Cnf2, Cnf3], Cnf)).

/*---
*/
transition_rule(T, State_f, Synch, Cnf) :-
	T = tr(State_i, State_s),
	create_bool_CP_SAT(Bst),
	adjacent_lists(State_i, State_s, Cnf1), %non redondant
	positive_and_negative_change(State_i, State_s, LB_down, LB_up, Cnf2),
	no_change(State_i, State_s, Bst, Cnf3), %stationary tendency %%% %%%
	asynchronicity(Synch, LB_down, LB_up, Bst, Cnf4),
	positive_and_negative_trend(Synch, State_i, State_f, LB_down, LB_up, Cnf5), %move
	no_change(State_i, State_f, Bst, Cnf6), %stationary tendency
	xsat(append([Cnf1, Cnf2, Cnf3, Cnf4, Cnf5, Cnf6], Cnf)).


/*---
State_s is adjacent to State_i
*/
adjacent_lists([], [], []).
adjacent_lists([E1|L1], [E2|L2], Cnf) :-
	c_InfEqualXm1Y(E1, E2, Cnf1),
	c_InfEqualXm1Y(E2, E1, Cnf2),
	adjacent_lists(L1, L2, Cnf3),
	xsat(append([Cnf1,Cnf2,Cnf3], Cnf)).


/*---
define B_down and B_up for each species
*/
positive_and_negative_change([], [], [], [], []).
positive_and_negative_change([Ei|State_i], [Es|State_s], [Bd|LB_down], [Bu|LB_up], Cnf) :-
	create_bool_CP_SAT(Bd),
	create_bool_CP_SAT(Bu),
	c_EqualXm1YB(Ei, Es, Bd, Cnf1),
	c_EqualXp1YB(Ei, Es, Bu, Cnf2),
	positive_and_negative_change(State_i, State_s, LB_down, LB_up, Cnf3),
	xsat(append([Cnf1, Cnf2, Cnf3], Cnf)).

/*---
*/
no_change([], [], Bst, Cnf) :-
	c_EquivXcst(Bst, 1, Cnf).
no_change([E1|State1], [E2|State2], Bst, Cnf) :-
	create_bool_CP_SAT(B1),
	create_bool_CP_SAT(B2),
	c_AndXYB(B1, B2, Bst, Cnf1),
	c_EqualXYB(E1, E2, B1, Cnf2),
	no_change(State1, State2, B2, Cnf3),
	xsat(append([Cnf1, Cnf2, Cnf3], Cnf)).

/*---
*/
positive_and_negative_trend(asynchrone, State_i, State_f, LB_down, LB_up, Cnf) :-
	positive_and_negative_trend_asynchrone(State_i, State_f, LB_down, LB_up, Cnf).
positive_and_negative_trend(synchrone, State_i, State_f, LB_down, LB_up, Cnf) :-
	positive_and_negative_trend_synchrone(State_i, State_f, LB_down, LB_up, Cnf).

%
positive_and_negative_trend_asynchrone([], [], [], [], []).
positive_and_negative_trend_asynchrone([Ei|State_i], [Ef|State_f], [Bd|LB_down], [Bu|LB_up], Cnf) :-
	c_SupXYIfB(Ei, Ef, Bd, Cnf1),
	c_InfXYIfB(Ei, Ef, Bu, Cnf2),
	positive_and_negative_trend_asynchrone(State_i, State_f, LB_down, LB_up, Cnf3),
	xsat(append([Cnf1, Cnf2, Cnf3], Cnf)).

%
positive_and_negative_trend_synchrone([], [], [], [], []).
positive_and_negative_trend_synchrone([Ei|State_i], [Ef|State_f], [Bd|LB_down], [Bu|LB_up], Cnf) :-
	c_SupXYB(Ei, Ef, Bd, Cnf1),
	c_InfXYB(Ei, Ef, Bu, Cnf2),
	positive_and_negative_trend_synchrone(State_i, State_f, LB_down, LB_up, Cnf3),
	xsat(append([Cnf1, Cnf2, Cnf3], Cnf)).

/*---
*/
asynchronicity(asynchrone, LB_down, LB_up, Bst, Cnf) :-
	append([[Bst],LB_down,LB_up], LB),
	c_Exactly_one(LB, Cnf).
asynchronicity(synchrone, _LB_down, _LB_up, _Bst, []).


/*---
focal_state(Eqs, Species, State_i, P_Input, State_f, Cnf) is true if
   * State_f is the focal state of State_i according to the focal equation Eqs, the input concentrations P_Input and the list of species' identifier Species,
   * Cnf is the list of clauses equivalent to the satisfiability of
     the previous statement
*/
focal_state(Eqs, Species, State_i, P_Input, State_f, Cnf) :-
	append([State_i, P_Input], State_i_o_P_Input),
	focal_state(Eqs, Species, State_i_o_P_Input, State_f, Cnf).
	
focal_state([], _, _, [], []).
focal_state([Eq|Eqs], Species, State_i_o_P_Input, [[ISf_C,Sf_C]|State_f], Cnf) :-
	Eq = eq(_C, L_P_K_C, LI_C, LV_C),
	focal_C(L_P_K_C, LV_C, LI_C, Species, State_i_o_P_Input, [ISf_C,Sf_C], Cnf1),
	focal_state(Eqs, Species, State_i_o_P_Input, State_f, Cnf2),
	xsat(append(Cnf1, Cnf2, Cnf)).

%
focal_C([], [], _, _, _, _, []).
focal_C([K|L_P_K_C], [V|LV_C], LI_C, Species, State_i_o_P_Input, Sf_C, Cnf) :-
	create_bool_CP_SAT(Cond),
	create_def_Cond(V, LI_C, Species, State_i_o_P_Input, Cond, Cnf1),
	c_EqualXYIfB(Sf_C, K, Cond, Cnf2),
	focal_C(L_P_K_C, LV_C, LI_C, Species, State_i_o_P_Input, Sf_C, Cnf3),
	xsat(append([Cnf1,Cnf2,Cnf3], Cnf)).

%
create_def_Cond([], [], _,  _, B, Cnf) :-
	c_EquivXcst(B, 1, Cnf).
create_def_Cond([V_J|V], [I_C_J|LI_C], Species, State_i_o_P_Input, B, Cnf) :-
	create_bool_CP_SAT(B1),
	create_bool_CP_SAT(B2),
	c_AndXYB(B1, B2, B, Cnf1),
	create_def_Cond_V_J(V_J, I_C_J, Species, State_i_o_P_Input, B1, Cnf2),
	create_def_Cond(V, LI_C, Species, State_i_o_P_Input, B2, Cnf3),
	xsat(append([Cnf1,Cnf2,Cnf3], Cnf)).

%
create_def_Cond_V_J(0, I_C_J, Species, State_i_o_P_Input, B, Cnf) :-
	% V_J = 0
	!,
	I_C_J = i(C2, Thr),
	nth1(N, Species, C2),
	nth1(N, State_i_o_P_Input, Concentration),
	c_InfXYB(Concentration, Thr, B, Cnf).
create_def_Cond_V_J(1, I_C_J, Species, State_i_o_P_Input, B, Cnf) :-
	I_C_J = i(C2, Thr),
	nth1(N, Species, C2),
	nth1(N, State_i_o_P_Input, Concentration),
	c_SupEqualXYB(Concentration, Thr, B, Cnf).
