# Supplementary material for: Applications of a formal approach to decipher discrete genetic networks
Source: BMC Bioinformatics. 2010 Jul 20;11:385. doi: 10.1186/1471-2105-11-385 (PMC2918581; doi:10.1186/1471-2105-11-385)
Supplement: Additional file 1 — GNBox. [file 1471-2105-11-385-S1.ZIP › GNBox/sp_minisat.pl]

/*
| ?- [cnf]. 

| ?- cnf((A+B+(-(C)))*(-(A)+C)*(-(B)*C), Cnf), solve(Cnf).
A = 1,
B = 0,
C = 1,
Cnf = [[1],[1,-(1),-(1)],[-(1),1],[-(1),1],[1,-(-(0)),-(1)],[-(1),-(0)],[-(1),1],[1,-(1),-(...)],[-(...),1],[-(...)|...]|...] ? ;
no

| ?- cnf((A+B+(-(C)))*(-(A)+C)*(-(B))*C, Cnf), cnf((A2+B2+(-(C2)))*(-(A2)+C2)*(-(B2))*C2, Cnf2).
Cnf = [[_A],[_A,-(_B),-(C)],[-(_A),_B],[-(_A),C],[_B,-(_C),-(-(B))],[-(_B),_C],[-(_B),-(B)],[_C,-(_D),-(...)],[-(...),_D],[-(...)|...]|...],
Cnf2 = [[_G],[_G,-(_H),-(C2)],[-(_G),_H],[-(_G),C2],[_H,-(_I),-(-(B2))],[-(_H),_I],[-(_H),-(B2)],[_I,-(_J),-(...)],[-(...),_J],[-(...)|...]|...] ? ;
no

*/

:- module(sp_minisat,[
		      solve/2,
		      %solve_all/2,
		      solve_all_subsol/3
		     ]).

%:- use_module(library(lists), [memberchk/2]).

%:- use_module(library(terms), [term_variables/2]).
%:- use_module(library(system)).

:- use_module(runtime_info, [runtime_info/3]).

foreign_resource(sp_minisat, [
			      minisat_new_solver,
			      minisat_delete_solver,
			      minisat_add_clause,
			      minisat_solve
			     ]).

% Specify the Prolog interface to a C function.
foreign(minisat_new_solver, minisat_new_solver).
foreign(minisat_delete_solver, minisat_delete_solver).
foreign(minisat_add_clause, minisat_add_clause(+term)). % The argument could be any term. The value passed will be the internal representation of the term.
foreign(minisat_solve, minisat_solve(+term)).
%foreign(minisat_deassign, minisat_deassign).

% The linked foreign resource specified by 'sp_minisat' is linked into the Prolog load image.
% The predicates defined by 'sp_minisat' are installed, and any init function is called.
:-load_foreign_resource(sp_minisat).


/*---
F est une formule en CNF contenant des entiers instanci� correspondant aux variables
*/
solve(F, Model_SAT) :-
	minisat_new_solver,
	add_cnf_clauses(F),
	%%%runtime_info(sp_minisat, 'minisat', minisat_solve(Model_SAT)),
	minisat_solve(Model_SAT),
	!,
	minisat_delete_solver.
solve(_, _) :-
	minisat_delete_solver,
	fail.

add_cnf_clauses([]).
add_cnf_clauses([Cl|Cls]) :-
	minisat_add_clause(Cl),
	add_cnf_clauses(Cls).


/*---

solve_all(F, Model_SAT) :-
	minisat_new_solver,
	add_cnf_clauses(F),
	minisat_solve(Model1_SAT),
	!,
	solve_all_aux(Model1_SAT, Model_SAT),
	minisat_delete_solver.
solve_all(_, _) :-
	minisat_delete_solver,
	fail.

solve_all_aux(Model1_SAT, Model_SAT) :-
	constr_blocking_cl(Model1_SAT, BC),
	add_cnf_clauses([BC]),
	minisat_solve(Model2_SAT),
	solve_all_aux(Model2_SAT, Model_SAT).
solve_all_aux(Model_SAT, Model_SAT).
*/


/*---

F = [[1,2,3],[-1,-4],[-5,4],[-4,5,2],[-2,4],[-2,-5],[-3,5],[3],[1,2,3],[6,7,8],[-6,-9],[-10,9],[-9,10,7],[-7,9],[-7,-10],[-8,10],[7,8],[-7,2,3],[-8,3],[11,12,13],[-11,-14],[-15,14],[-14,15,12],[-12,14],[-12,-15],[-13,15],[12,13],[-12,2,3],[-13,3],[16,17,18,19],[-16,-20],[-21,20],[-20,21,17],[-17,20],[-17,-21],[-22,21],[-21,22,18],[-18,21],[-18,-22],[-19,22],[19],[16,17,18,19],[23,24,25,26],[-23,-27],[-28,27],[-27,28,24],[-24,27],[-24,-28],[-29,28],[-28,29,25],[-25,28],[-25,-29],[-26,29],[24,25,26],[-24,17,18,19],[-25,18,19],[-26,19],[30,31,32,33],[-30,-34],[-35,34],[-34,35,31],[-31,34],[-31,-35],[-36,35],[-35,36,32],[-32,35],[-32,-36],[-33,36],[31,32,33],[-31,17,18,19],[-32,18,19],[-33,19],[37,38,39,40],[-37,-41],[-42,41],[-41,42,38],[-38,41],[-38,-42],[-43,42],[-42,43,39],[-39,42],[-39,-43],[-40,43],[38,39,40],[-38,17,18,19],[-39,18,19],[-40,19],[44,45],[-44,-46],[-45,46],[45],[44,45],[47,48],[-47,-49],[-48,49],[48],[-48,45],[50,51],[-50,-52],[-51,52],[51],[50,51],[53,54],[-53,-55],[-54,55],[54],[-54,51],[56,57,58],[-56,-59],[-60,59],[-59,60,57],[-57,59],[-57,-60],[-58,60],[61,62,63],[-61,-64],[-65,64],[-64,65,62],[-62,64],[-62,-65],[-63,65],[66,67,68],[-66,-69],[-70,69],[-69,70,67],[-67,69],[-67,-70],[-68,70],[71,72,73],[-71,-74],[-75,74],[-74,75,72],[-72,74],[-72,-75],[-73,75],[76,77,78],[-76,-79],[-80,79],[-79,80,77],[-77,79],[-77,-80],[-78,80],[81,82,83],[-81,-84],[-85,84],[-84,85,82],[-82,84],[-82,-85],[-83,85],[86,87,88],[-86,-89],[-90,89],[-89,90,87],[-87,89],[-87,-90],[-88,90],[91,92,93],[-91,-94],[-95,94],[-94,95,92],[-92,94],[-92,-95],[-93,95],[96,97,98,99],[-96,-100],[-101,100],[-100,101,97],[-97,100],[-97,-101],[-102,101],[-101,102,98],[-98,101],[-98,-102],[-99,102],[103,104,105,106],[-103,-107],[-108,107],[-107,108,104],[-104,107],[-104,-108],[-109,108],[-108,109,105],[-105,108],[-105,-109],[-106,109],[110,111,112,113],[-110,-114],[-115,114],[-114,115,111],[-111,114],[-111,-115],[-116,115],[-115,116,112],[-112,115],[-112,-116],[-113,116],[117,118,119,120],[-117,-121],[-122,121],[-121,122,118],[-118,121],[-118,-122],[-123,122],[-122,123,119],[-119,122],[-119,-123],[-120,123],[124,125],[-124,-126],[-125,126],[127,128],[-127,-129],[-128,129],[130,131],[-130,-132],[-131,132],[133,134],[-133,-135],[-134,135],[136,137],[-136,-138],[-137,138],[139,140],[-139,-141],[-140,141],[142,143],[-142,-144],[-143,144],[145,146],[-145,-147],[-146,147],[148,149],[-148,-150],[-149,150],[151,152],[-151,-153],[-152,153],[154,155],[-154,-156],[-155,156],[157,158],[-157,-159],[-158,159],[-7,12,13],[-8,13],[-24,31,32,33],[-25,32,33],[-26,33],[-31,38,39,40],[-32,39,40],[-33,40],[160],[160],[161],[162],[162],[163],[164],[165],[165],[166],[166],[-6,11,167],[6,-11,167],[-167,-6,-11],[-7,12,167],[7,-12,167],[-167,-7,-12],[-8,13,167],[8,-13,167],[-167,-8,-13],[-168,167],[-161,168],[-23,30,169],[23,-30,169],[-169,-23,-30],[-24,31,169],[24,-31,169],[-169,-24,-31],[-25,32,169],[25,-32,169],[-169,-25,-32],[-26,33,169],[26,-33,169],[-169,-26,-33],[-23,37,170],[23,-37,170],[-170,-23,-37],[-24,38,170],[24,-38,170],[-170,-24,-38],[-25,39,170],[25,-39,170],[-170,-25,-39],[-26,40,170],[26,-40,170],[-170,-26,-40],[-30,37,171],[30,-37,171],[-171,-30,-37],[-31,38,171],[31,-38,171],[-171,-31,-38],[-32,39,171],[32,-39,171],[-171,-32,-39],[-33,40,171],[33,-40,171],[-171,-33,-40],[-172,169],[-173,170],[-174,171],[-163,172,173,174],[-175,169],[-175,170],[-175,171],[-164,175],[-160,2,3],[160,1],[-161,3],[161,1,2],[-162,17,18,19],[162,16],[-163,18,19],[163,16,17],[-164,19],[164,16,17,18],[-165,45],[165,44],[-166,51],[166,50],[-176,-186],[186,176],[-56,-76,187],[-187,-56,76],[-187,56,-76],[-57,-77,187],[-187,-57,77],[-187,57,-77],[-58,-78,187],[-187,-58,78],[-187,58,-78],[-61,-81,189],[-189,-61,81],[-189,61,-81],[-62,-82,189],[-189,-62,82],[-189,62,-82],[-63,-83,189],[-189,-63,83],[-189,63,-83],[-66,-86,191],[-191,-66,86],[-191,66,-86],[-67,-87,191],[-191,-67,87],[-191,67,-87],[-68,-88,191],[-191,-68,88],[-191,68,-88],[-71,-91,193],[-193,-71,91],[-193,71,-91],[-72,-92,193],[-193,-72,92],[-193,72,-92],[-73,-93,193],[-193,-73,93],[-193,73,-93],[194],[-192,193],[-192,194],[192,-193,-194],[-190,191],[-190,192],[190,-191,-192],[-188,189],[-188,190],[188,-189,-190],[-186,187],[-186,188],[186,-187,-188],[-177,-195],[195,177],[-56,-66,196],[-196,-56,66],[-196,56,-66],[-57,-67,196],[-196,-57,67],[-196,57,-67],[-58,-68,196],[-196,-58,68],[-196,58,-68],[-61,-71,198],[-198,-61,71],[-198,61,-71],[-62,-72,198],[-198,-62,72],[-198,62,-72],[-63,-73,198],[-198,-63,73],[-198,63,-73],[-76,-86,200],[-200,-76,86],[-200,76,-86],[-77,-87,200],[-200,-77,87],[-200,77,-87],[-78,-88,200],[-200,-78,88],[-200,78,-88],[-81,-91,202],[-202,-81,91],[-202,81,-91],[-82,-92,202],[-202,-82,92],[-202,82,-92],[-83,-93,202],[-202,-83,93],[-202,83,-93],[203],[-201,202],[-201,203],[201,-202,-203],[-199,200],[-199,201],[199,-200,-201],[-197,198],[-197,199],[197,-198,-199],[-195,196],[-195,197],[195,-196,-197],[-178,-204],[204,178],[-56,-61,205],[-205,-56,61],[-205,56,-61],[-57,-62,205],[-205,-57,62],[-205,57,-62],[-58,-63,205],[-205,-58,63],[-205,58,-63],[-66,-71,207],[-207,-66,71],[-207,66,-71],[-67,-72,207],[-207,-67,72],[-207,67,-72],[-68,-73,207],[-207,-68,73],[-207,68,-73],[-76,-81,209],[-209,-76,81],[-209,76,-81],[-77,-82,209],[-209,-77,82],[-209,77,-82],[-78,-83,209],[-209,-78,83],[-209,78,-83],[-86,-91,211],[-211,-86,91],[-211,86,-91],[-87,-92,211],[-211,-87,92],[-211,87,-92],[-88,-93,211],[-211,-88,93],[-211,88,-93],[212],[-210,211],[-210,212],[210,-211,-212],[-208,209],[-208,210],[208,-209,-210],[-206,207],[-206,208],[206,-207,-208],[-204,205],[-204,206],[204,-205,-206],[-179,-213],[213,179],[-96,-110,214],[-214,-96,110],[-214,96,-110],[-97,-111,214],[-214,-97,111],[-214,97,-111],[-98,-112,214],[-214,-98,112],[-214,98,-112],[-99,-113,214],[-214,-99,113],[-214,99,-113],[-103,-117,216],[-216,-103,117],[-216,103,-117],[-104,-118,216],[-216,-104,118],[-216,104,-118],[-105,-119,216],[-216,-105,119],[-216,105,-119],[-106,-120,216],[-216,-106,120],[-216,106,-120],[217],[-215,216],[-215,217],[215,-216,-217],[-213,214],[-213,215],[213,-214,-215],[-180,-218],[218,180],[-96,-103,219],[-219,-96,103],[-219,96,-103],[-97,-104,219],[-219,-97,104],[-219,97,-104],[-98,-105,219],[-219,-98,105],[-219,98,-105],[-99,-106,219],[-219,-99,106],[-219,99,-106],[-110,-117,221],[-221,-110,117],[-221,110,-117],[-111,-118,221],[-221,-111,118],[-221,111,-118],[-112,-119,221],[-221,-112,119],[-221,112,-119],[-113,-120,221],[-221,-113,120],[-221,113,-120],[222],[-220,221],[-220,222],[220,-221,-222],[-218,219],[-218,220],[218,-219,-220],[-181,-223],[223,181],[-124,-136,224],[-224,-124,136],[-224,124,-136],[-125,-137,224],[-224,-125,137],[-224,125,-137],[-127,-139,226],[-226,-127,139],[-226,127,-139],[-128,-140,226],[-226,-128,140],[-226,128,-140],[-130,-142,228],[-228,-130,142],[-228,130,-142],[-131,-143,228],[-228,-131,143],[-228,131,-143],[-133,-145,230],[-230,-133,145],[-230,133,-145],[-134,-146,230],[-230,-134,146],[-230,134,-146],[231],[-229,230],[-229,231],[229,-230,-231],[-227,228],[-227,229],[227,-228,-229],[-225,226],[-225,227],[225,-226,-227],[-223,224],[-223,225],[223,-224,-225],[-182,-232],[232,182],[-124,-130,233],[-233,-124,130],[-233,124,-130],[-125,-131,233],[-233,-125,131],[-233,125,-131],[-127,-133,235],[-235,-127,133],[-235,127,-133],[-128,-134,235],[-235,-128,134],[-235,128,-134],[-136,-142,237],[-237,-136,142],[-237,136,-142],[-137,-143,237],[-237,-137,143],[-237,137,-143],[-139,-145,239],[-239,-139,145],[-239,139,-145],[-140,-146,239],[-239,-140,146],[-239,140,-146],[240],[-238,239],[-238,240],[238,-239,-240],[-236,237],[-236,238],[236,-237,-238],[-234,235],[-234,236],[234,-235,-236],[-232,233],[-232,234],[232,-233,-234],[-183,-241],[241,183],[-124,-127,242],[-242,-124,127],[-242,124,-127],[-125,-128,242],[-242,-125,128],[-242,125,-128],[-130,-133,244],[-244,-130,133],[-244,130,-133],[-131,-134,244],[-244,-131,134],[-244,131,-134],[-136,-139,246],[-246,-136,139],[-246,136,-139],[-137,-140,246],[-246,-137,140],[-246,137,-140],[-142,-145,248],[-248,-142,145],[-248,142,-145],[-143,-146,248],[-248,-143,146],[-248,143,-146],[249],[-247,248],[-247,249],[247,-248,-249],[-245,246],[-245,247],[245,-246,-247],[-243,244],[-243,245],[243,-244,-245],[-241,242],[-241,243],[241,-242,-243],[-184,-250],[250,184],[-148,-154,251],[-251,-148,154],[-251,148,-154],[-149,-155,251],[-251,-149,155],[-251,149,-155],[-151,-157,253],[-253,-151,157],[-253,151,-157],[-152,-158,253],[-253,-152,158],[-253,152,-158],[254],[-252,253],[-252,254],[252,-253,-254],[-250,251],[-250,252],[250,-251,-252],[-185,-255],[255,185],[-148,-151,256],[-256,-148,151],[-256,148,-151],[-149,-152,256],[-256,-149,152],[-256,149,-152],[-154,-157,258],[-258,-154,157],[-258,154,-157],[-155,-158,258],[-258,-155,158],[-258,155,-158],[259],[-257,258],[-257,259],[257,-258,-259],[-255,256],[-255,257],[255,-256,-257],[-57,2,3],[-58,3],[-62,2,3],[-63,3],[-67,2,3],[-68,3],[-72,2,3],[-73,3],[-77,2,3],[-78,3],[-82,2,3],[-83,3],[-87,2,3],[-88,3],[-92,2,3],[-93,3],[-97,17,18,19],[-98,18,19],[-99,19],[-104,17,18,19],[-105,18,19],[-106,19],[-111,17,18,19],[-112,18,19],[-113,19],[-118,17,18,19],[-119,18,19],[-120,19],[-125,45],[-128,45],[-131,45],[-134,45],[-137,45],[-140,45],[-143,45],[-146,45],[-149,51],[-152,51],[-155,51],[-158,51],[-260,-151,149],[-260,-152],[260,-149,152],[-261,-154,149],[-261,-155],[261,-149,155],[260,261],[262,263,264,265,266,267,268,269,270,271,272],[-262,-273],[-274,273],[-273,274,263],[-263,273],[-263,-274],[-275,274],[-274,275,264],[-264,274],[-264,-275],[-276,275],[-275,276,265],[-265,275],[-265,-276],[-277,276],[-276,277,266],[-266,276],[-266,-277],[-278,277],[-277,278,267],[-267,277],[-267,-278],[-279,278],[-278,279,268],[-268,278],[-268,-279],[-280,279],[-279,280,269],[-269,279],[-269,-280],[-281,280],[-280,281,270],[-270,280],[-270,-281],[-282,281],[-281,282,271],[-271,281],[-271,-282],[-272,282],[283,284,285,286,287,288,289,290,291,292],[-283,-293],[-294,293],[-293,294,284],[-284,293],[-284,-294],[-295,294],[-294,295,285],[-285,294],[-285,-295],[-296,295],[-295,296,286],[-286,295],[-286,-296],[-297,296],[-296,297,287],[-287,296],[-287,-297],[-298,297],[-297,298,288],[-288,297],[-288,-298],[-299,298],[-298,299,289],[-289,298],[-289,-299],[-300,299],[-299,300,290],[-290,299],[-290,-300],[-301,300],[-300,301,291],[-291,300],[-291,-301],[-292,301],[302,303,304,305,306,307,308,309,310],[-302,-311],[-312,311],[-311,312,303],[-303,311],[-303,-312],[-313,312],[-312,313,304],[-304,312],[-304,-313],[-314,313],[-313,314,305],[-305,313],[-305,-314],[-315,314],[-314,315,306],[-306,314],[-306,-315],[-316,315],[-315,316,307],[-307,315],[-307,-316],[-317,316],[-316,317,308],[-308,316],[-308,-317],[-318,317],[-317,318,309],[-309,317],[-309,-318],[-310,318],[319,320,321,322,323,324,325,326],[-319,-327],[-328,327],[-327,328,320],[-320,327],[-320,-328],[-329,328],[-328,329,321],[-321,328],[-321,-329],[-330,329],[-329,330,322],[-322,329],[-322,-330],[-331,330],[-330,331,323],[-323,330],[-323,-331],[-332,331],[-331,332,324],[-324,331],[-324,-332],[-333,332],[-332,333,325],[-325,332],[-325,-333],[-326,333],[334,335,336,337,338,339,340],[-334,-341],[-342,341],[-341,342,335],[-335,341],[-335,-342],[-343,342],[-342,343,336],[-336,342],[-336,-343],[-344,343],[-343,344,337],[-337,343],[-337,-344],[-345,344],[-344,345,338],[-338,344],[-338,-345],[-346,345],[-345,346,339],[-339,345],[-339,-346],[-340,346],[347,348,349,350,351,352],[-347,-353],[-354,353],[-353,354,348],[-348,353],[-348,-354],[-355,354],[-354,355,349],[-349,354],[-349,-355],[-356,355],[-355,356,350],[-350,355],[-350,-356],[-357,356],[-356,357,351],[-351,356],[-351,-357],[-352,357],[358,359,360,361,362],[-358,-363],[-364,363],[-363,364,359],[-359,363],[-359,-364],[-365,364],[-364,365,360],[-360,364],[-360,-365],[-366,365],[-365,366,361],[-361,365],[-361,-366],[-362,366],[367,368,369,370],[-367,-371],[-372,371],[-371,372,368],[-368,371],[-368,-372],[-373,372],[-372,373,369],[-369,372],[-369,-373],[-370,373],[374,375,376],[-374,-377],[-378,377],[-377,378,375],[-375,377],[-375,-378],[-376,378],[379,380],[-379,-381],[-380,381],[382],[382],[382],[-380,185],[-380,382],[-185,-382,380],[-375,-184,379],[-375,184,380],[375,184,-380],[375,-184,-379],[-376,184],[-376,380],[-184,-380,376],[-368,-183,374],[-368,183,375],[368,183,-375],[368,-183,-374],[-369,-183,375],[-369,183,376],[369,183,-376],[369,-183,-375],[-370,183],[-370,376],[-183,-376,370],[-359,-182,367],[-359,182,368],[359,182,-368],[359,-182,-367],[-360,-182,368],[-360,182,369],[360,182,-369],[360,-182,-368],[-361,-182,369],[-361,182,370],[361,182,-370],[361,-182,-369],[-362,182],[-362,370],[-182,-370,362],[-348,-181,358],[-348,181,359],[348,181,-359],[348,-181,-358],[-349,-181,359],[-349,181,360],[349,181,-360],[349,-181,-359],[-350,-181,360],[-350,181,361],[350,181,-361],[350,-181,-360],[-351,-181,361],[-351,181,362],[351,181,-362],[351,-181,-361],[-352,181],[-352,362],[-181,-362,352],[-335,-180,347],[-335,180,348],[335,180,-348],[335,-180,-347],[-336,-180,348],[-336,180,349],[336,180,-349],[336,-180,-348],[-337,-180,349],[-337,180,350],[337,180,-350],[337,-180,-349],[-338,-180,350],[-338,180,351],[338,180,-351],[338,-180,-350],[-339,-180,351],[-339,180,352],[339,180,-352],[339,-180,-351],[-340,180],[-340,352],[-180,-352,340],[-320,-179,334],[-320,179,335],[320,179,-335],[320,-179,-334],[-321,-179,335],[-321,179,336],[321,179,-336],[321,-179,-335],[-322,-179,336],[-322,179,337],[322,179,-337],[322,-179,-336],[-323,-179,337],[-323,179,338],[323,179,-338],[323,-179,-337],[-324,-179,338],[-324,179,339],[324,179,-339],[324,-179,-338],[-325,-179,339],[-325,179,340],[325,179,-340],[325,-179,-339],[-326,179],[-326,340],[-179,-340,326],[-303,-178,319],[-303,178,320],[303,178,-320],[303,-178,-319],[-304,-178,320],[-304,178,321],[304,178,-321],[304,-178,-320],[-305,-178,321],[-305,178,322],[305,178,-322],[305,-178,-321],[-306,-178,322],[-306,178,323],[306,178,-323],[306,-178,-322],[-307,-178,323],[-307,178,324],[307,178,-324],[307,-178,-323],[-308,-178,324],[-308,178,325],[308,178,-325],[308,-178,-324],[-309,-178,325],[-309,178,326],[309,178,-326],[309,-178,-325],[-310,178],[-310,326],[-178,-326,310],[-284,-177,302],[-284,177,303],[284,177,-303],[284,-177,-302],[-285,-177,303],[-285,177,304],[285,177,-304],[285,-177,-303],[-286,-177,304],[-286,177,305],[286,177,-305],[286,-177,-304],[-287,-177,305],[-287,177,306],[287,177,-306],[287,-177,-305],[-288,-177,306],[-288,177,307],[288,177,-307],[288,-177,-306],[-289,-177,307],[-289,177,308],[289,177,-308],[289,-177,-307],[-290,-177,308],[-290,177,309],[290,177,-309],[290,-177,-308],[-291,-177,309],[-291,177,310],[291,177,-310],[291,-177,-309],[-292,177],[-292,310],[-177,-310,292],[-263,-176,283],[-263,176,284],[263,176,-284],[263,-176,-283],[-264,-176,284],[-264,176,285],[264,176,-285],[264,-176,-284],[-265,-176,285],[-265,176,286],[265,176,-286],[265,-176,-285],[-266,-176,286],[-266,176,287],[266,176,-287],[266,-176,-286],[-267,-176,287],[-267,176,288],[267,176,-288],[267,-176,-287],[-268,-176,288],[-268,176,289],[268,176,-289],[268,-176,-288],[-269,-176,289],[-269,176,290],[269,176,-290],[269,-176,-289],[-270,-176,290],[-270,176,291],[270,176,-291],[270,-176,-290],[-271,-176,291],[-271,176,292],[271,176,-292],[271,-176,-291],[-272,176],[-272,292],[-176,-292,272],[263]],
Vars = [176,177,178,179,180,181,182,183,184,185],  
sp_minisat:solve_all_subsol(F, Vars, Model_SAT).
  
*/
solve_all_subsol(F, Vars, Model_SAT) :-
	minisat_new_solver,
	add_cnf_clauses(F),
	minisat_solve(Model1_SAT),
	!,
	minisat_delete_solver,
	solve_all_subsol_aux(F, Model1_SAT, Vars, Model_SAT).
solve_all_subsol(_, _, _) :-
	minisat_delete_solver,
	fail.

solve_all_subsol_aux(_, Model_SAT, _, Model_SAT).
solve_all_subsol_aux(F, Model1_SAT, Vars, Model_SAT) :-
	minisat_new_solver,
	constr_blocking_cl(Model1_SAT, Vars, BC),
	add_cnf_clauses(F),
	add_cnf_clauses([BC]),
	minisat_solve(Model2_SAT),
	minisat_delete_solver,
	%!,
	solve_all_subsol_aux([BC|F], Model2_SAT, Vars, Model_SAT).


/*
constr_blocking_cl(Sol, BC) is true if
   BC is the blocking clause corresponding to the reject of
   the solution Sol
*/
constr_blocking_cl([], []).
constr_blocking_cl([E1|Solution], [E2|Blocking_Cl]) :-
	E2 is -E1,
	constr_blocking_cl(Solution, Blocking_Cl).


/*
constr_blocking_cl(Sol, Vars, BC) is true if
   BC is the blocking clause corresponding to the reject of
   the solution Sol
   and only on the variables of Vars
*/
constr_blocking_cl([], _, []).
constr_blocking_cl([E1|Solution], Vars, [E2|Blocking_Cl]) :-
	memberchk(E1, Vars),
	!,
	E2 is -E1,
	constr_blocking_cl(Solution, Vars, Blocking_Cl).
constr_blocking_cl([E1|Solution], Vars, [E2|Blocking_Cl]) :-
	E1_op is -E1,
	memberchk(E1_op, Vars),
	!,
	E2 is -E1,
	constr_blocking_cl(Solution, Vars, Blocking_Cl).
constr_blocking_cl([_E1|Solution], Vars, Blocking_Cl) :-
	constr_blocking_cl(Solution, Vars, Blocking_Cl).
