# Supplementary material for: Applications of a formal approach to decipher discrete genetic networks
Source: BMC Bioinformatics. 2010 Jul 20;11:385. doi: 10.1186/1471-2105-11-385 (PMC2918581; doi:10.1186/1471-2105-11-385)
Supplement: Additional file 1 — GNBox. [file 1471-2105-11-385-S1.ZIP › GNBox/cp_sat.pl]

:- module(cp_sat, [
		   % CP_SAT_flag to choose CP or/and SAT resolution
		   set_CP_SAT_flag/1,
		   get_CP_SAT_flag/1,
		   % initialization
		   init_cp_sat/0,
		   % execution conditioned to CP_SAT_flag
		   xcp/1,
		   xsat/1,
		   x_create_sat_files/1,
		   x_cp_sat/1,
		   % v : FD values for CP variables
		   extract_lv_lc/2,
		   extract_llv_llc/2,
		   extract_lllv_lllc/2,
		   extract_lv_llc/2,
		   extract_lv_lllc/2,
		   extract_lv_Model/2,
		   extract_lv_LModel/2,
		   extract_lv_LPath/2,
		   extract_lv_LB/2,
		   % i : identifier for CP variables
		   extract_li_lc/2,
		   extract_lli_llc/2,
		   extract_llli_lllc/2,
		   extract_li_llc/2,
		   extract_li_lllc/2,
		   % isat : indentifier for the SAT variables
		   extract_lisat_lc/2,
		   extract_lisat_llc/2,
		   extract_lisat_lllc/2,
		   extract_lisat_Model/2,
		   extract_lisat_LModel/2,
		   extract_lisat_LPath/2,
		   extract_lisat_LB/2,
	           % transfert SAT solution onto CP variables
		   sat_to_clpfd/4,
		   % search one solution
		   solve/4,
		   solve/5,	% with query name if
				% CP_SAT_flag is equal to create_sat_files
		   % search all sub-solutions
		   solve_all_subsol/7,
		   solve_all_subsol/8, % with query name if
				% CP_SAT_flag is equal to create_sat_files
		   % search relaxation properties
		   solve_Relax/5,
		   % search no-relaxation properties
	           solve_NoRelax/5,
		   % create SAT and ALL files
		   %%%%%create_SATALL_files/5,
		   %
		   propag_cp_to_sat/3,
				%
				%
				%
				%
				%
				%
		   % create CP and/or SAT variables
		   create_int_CP_SAT/4,
		   create_int_CP_SAT_lc/4,
		   create_int_CP_SAT_llc/4,
		   create_bool_CP_SAT/1,
		   create_bool_CP_SAT_lc/1,
		   create_bool_CP_SAT_llc/1,
		   create_bool_CP_SAT_lllc/1,
		   create_Path_CP_SAT/3,
		   create_State_CP_SAT/3,
		   create_State_CP_SAT/4,
		   % advanced constraints 
		   c_reach/4,
		   c_croissant_order_LX/2,
		   c_strict_croissant_order_LX/2,
		   
		   create_int_XpY_CP_SAT/4,
		   create_int_sumLX_CP_SAT/3,
		   c_sumLB/3,
		   c_construct_LB_diameter/3,

		   % basic constraints
		   c_EqualXY/3, c_EqualXY_lc/3, c_EqualXY_llc/3,
		   c_EqualXcst/3, c_EqualXcst_lc/3, c_EqualXcst_llc/3,
		   c_EqualXcstB/4,
		   c_EqualXcstImplyB/4,
		   
		   c_EqualXYB/4,			
		   c_EqualXm1YB/4,
		   c_EqualXp1YB/4,
		   c_EqualXYB_lc/4,
		   c_EqualLXLYB/4,
		   c_EqualXYIfB/4,
		   c_EqualXYImplyB/4,

		   c_element_lc_llc/3,
		   
		   c_DifXYB/4,
		   c_DifXcst/3,
		   c_DifXcst_lc/3,
		   
		   c_InfEqualXY/3,
		   c_InfEqualXm1Y/3,
		   c_InfEqualXYB/4,
		   c_InfEqualXcst/3,
		   c_InfEqualXcstB/4,
		   c_InfXY/3,
		   c_InfXYB/4,
		   c_InfXYIfB/4,
		   c_InfXcst/3,
		   c_InfXcstB/4,
		   c_SupEqualXY/3,
		   c_SupEqualXYB/4,
		   c_SupEqualXcst/3,
		   c_SupEqualXcstB/4,
		   c_SupXY/3,
		   c_SupXYB/4,
		   c_SupXYIfB/4,
		   c_SupXcst/3,
		   c_SupXcstB/4,
		   c_lc_dif/2,	% the lists of couple are differents
		   c_alldif/2,
		   c_alldif_llc/2,
		   c_OrXY/3,
		   c_OrXYB/4,
		   c_OrLB/2,
		   c_OrLB_IfB/3,
		   c_OrLB_EquivB/3,
		   c_OrLNotB/2,
		   c_AndLB_EquivB/3,
		   c_AndXYB/4,
		   c_AndXNotYB/4,
		   c_IfXY/3,
		   c_ImplyXY/3,
		   c_ImplyXYB/4,
		   c_ImplyNotXY/3,
		   c_EquivXY/3,
		   c_EquivXYB/4,
		   c_EquivXYB_lc/4,
		   c_EquivXcst_lc/4,
		   c_EquivXYIfB/4,
		   c_EquivXNotY/3,
		   c_EquivXcst/3,
		   c_EquivXcst_lc/3,
		   c_EquivXcst_llc/3,
		   c_EquivXcst_lllc/3,
		   c_Exactly_one/2,
		   
		   c_succession_of_IMPL_on_LB/2,
		   c_succession_of_IF_on_LB/2,

		   c_element_lc/3,

		   %---------------------------------------------------
		   %---------------------------------------------------
		   %---------------------------------------------------
		   %---------------------------------------------------
		   %---------------------------------------------------
		   %---------------------------------------------------
		   %---------------------------------------------------
		   %---------------------------------------------------
		   %---------------------------------------------------
		   %---------------------------------------------------
		   %---------------------------------------------------
		   %---------------------------------------------------
		   %---------------------------------------------------
		   %---------------------------------------------------
		   % extract
		   % v : FD values for CP variables
		   extract_lv_lcsgn/2,
		   extract_llv_llcsgn/2,
		   extract_lllv_lllcsgn/2,
		   extract_lv_llcsgn/2,
		   extract_lv_lllcsgn/2,
		   extract_lv_Model_ht/2,
		   extract_lv_LModel_ht/2,
		   % isat : indentifier for the SAT variables
		   extract_lisat_lcsgn/2,
		   extract_lisat_llcsgn/2,
		   extract_lisat_lllcsgn/2,
		   extract_lisat_Model_ht/2,
		   extract_lisat_LModel_ht/2,

	           % transport a SAT solution onto CP variables
		   sat_to_clpfd_ht/4,
		   
		   % create CP and/or SAT signed variables
		   create_sgn_int_CP_SAT/4,
		   create_sgn_int_CP_SAT_lc/4,
	           % constraints over signed integers
		   c_sgn_Positive/2,
		   c_sgn_Positive_lc/2,
		   c_sgn_EqualXY/3,
		   c_sgn_EqualXY_lc/3,
		   c_sgn_EqualXY_llc/3,
		   c_sgn_EqualXYB/4,
		   c_sgn_EqualXYB_lc/4,
		   c_sgn_EqualXYB_llc/4,
		   c_sgn_EqualXcst/3,
		   c_sgn_EqualXcst_lc/3,
		   c_sgn_EqualXcst_llc/3,
		   c_sgn_AddXYZ/4,
		   c_sgn_InfXYB/4,
		   c_sgn_SupXYB/4,
		   % solve ht
				% search one solution
		   solve_ht/4,
				% search all sub-solutions
		   solve_all_subsol_ht/7,
				% search all sub-solutions in terms of P_theta and P_w of all models
		   solve_all_subsol_P_theta_P_w/4,
				% search relaxation properties
		   solve_Relax_ht/5,

		   create_Relax/2
		  ]).

:- use_module(library(clpfd)).
:- use_module(cnf).

:- use_module(library(lists), [append/2, append_length/4, is_list/1, same_length/2, proper_length/2, nth0/3]).
:- use_module(sp_minisat, [solve/2, solve_all_subsol/3]).
:- use_module(print).
:- use_module(write).
:- use_module('reverse_comp_interaction', [reverse_comp_interaction/2]). %xcp
%:- use_module('interaction_compositions/tools_interaction_compositions', [consistent_ao_Comp/2]).	%xcp

:- use_module('queries/tools_queries', [name_query/2]).

/*
The variable X (and Y) is of the type [IX,VX], where
   -IX is his name (an atomic, identifier of the variable X),
   -VX is the value (a FD variable)

The constraint:
c1_XXX is to post a CLP(FD) constraint XXX,
c2_XXX is to create a CNF equivalent to the CLP(FD) constraint XXX,
c_XXX is to post a CLP(FD) constraint XXX and his equivalent in CNF.

Note: '(list)' means that it exists also a predicate with lists of variables.
Note: For the moment, no reified constraints.
*/


/*---
  - flag to chose between (cp) CP resolution , or
                          (cp_sat) hybrid CP/SAT resolution, or
                          (sat) SAT resolution, or
                          (create_sat_files) creation of a DIMACS file
  - (cp_sat) is the default.
*/
:- bb_put(cp_sat_flag, cp_sat).

set_CP_SAT_flag(New_value) :-
	bb_put(cp_sat_flag, New_value).
	
get_CP_SAT_flag(Flag) :-
	bb_get(cp_sat_flag, Flag).

/*---
*/
init_cp_sat :-
	init_cnf.

/*---
*/
xcp(A) :-
	get_CP_SAT_flag(Flag),
	xcp(Flag, A).
xcp(cp, A) :- A.
xcp(cp_sat, A) :- A.
xcp(sat, _A).
xcp(create_sat_files, _A).

xsat(A) :-
 	get_CP_SAT_flag(Flag),
	xsat(Flag, A).
xsat(cp, _A).
xsat(cp_sat, A) :- A.
xsat(sat, A) :- A.
xsat(create_sat_files, A) :- A.

x_create_sat_files(A) :-
 	get_CP_SAT_flag(Flag),
	x_create_sat_files(Flag, A).
x_create_sat_files(cp, _A).
x_create_sat_files(cp_sat, _A).
x_create_sat_files(sat, _A).
x_create_sat_files(create_sat_files, A) :- A.

x_cp_sat(A) :-
 	get_CP_SAT_flag(Flag),
	x_cp_sat(Flag, A).
x_cp_sat(cp, A) :- A.
x_cp_sat(cp_sat, A) :- A.
x_cp_sat(sat, A) :- A.
x_cp_sat(create_sat_files, _A).

/*---
*/
extract_lv_lc([], []).
extract_lv_lc([[_,VX]|LX], [VX|LVX]) :-
	extract_lv_lc(LX, LVX).

extract_llv_llc([], []).
extract_llv_llc([LX|LLX], [LVX|LLVX]) :-
	extract_lv_lc(LX, LVX),
	extract_llv_llc(LLX, LLVX).

extract_lllv_lllc([], []).
extract_lllv_lllc([LLX|LLLX], [LLVX|LLLVX]) :-
	extract_llv_llc(LLX, LLVX),
	extract_lllv_lllc(LLLX, LLLVX).

extract_lv_llc([], []).
extract_lv_llc([LX|LLX], LVX) :-
	extract_lv_lc(LX, LVX1),
	extract_lv_llc(LLX, LVX2),
	append(LVX1, LVX2, LVX).

extract_lv_lllc([], []).
extract_lv_lllc([LLX|LLLX], LVX) :-
	extract_lv_llc(LLX, LVX1),
	extract_lv_lllc(LLLX, LVX2),
	append(LVX1, LVX2, LVX).

extract_lv_Model(Model, LV) :-
	Model = [_, _, [P1,P2,P3], Nb_thr|_],
	extract_lv_lc(P1, LV1),
	extract_lv_llc(P2, LV2),
	extract_lv_llc(P3, LV3),
	extract_lv_lc(Nb_thr, LV4),
	append([LV1,LV2,LV3,LV4], LV).

extract_lv_LModel([], []).
extract_lv_LModel([Model|LModel], LV) :-
	extract_lv_Model(Model, LV1),
	extract_lv_LModel(LModel, LV2),
	append(LV1, LV2, LV).

extract_lv_thr_Model(Model, LV) :-
	Model = [_, _, [_,P2,_]|_],
	extract_lv_llc(P2, LV).

extract_lv_thr_LModel([], []).
extract_lv_thr_LModel([Model|LModel], LV) :-
	extract_lv_thr_Model(Model, LV1),
	extract_lv_thr_LModel(LModel, LV2),
	append(LV1, LV2, LV).

extract_lv_Path(Path, LV) :-
	extract_lv_llc(Path, LV).

extract_lv_LPath(LPath, LV) :-
	extract_lv_lllc(LPath, LV).

/*---
*/
extract_li_lc([], []).
extract_li_lc([[IX,_]|LX], [IX|LIX]) :- 
	extract_li_lc(LX, LIX).

extract_lli_llc([], []).
extract_lli_llc([LX|LLX], [LIX|LLIX]) :-
	extract_li_lc(LX, LIX),
	extract_lli_llc(LLX, LLIX).

extract_llli_lllc([], []).
extract_llli_lllc([LLX|LLLX], [LLIX|LLLIX]) :-
	extract_lli_llc(LLX, LLIX),
	extract_llli_lllc(LLLX, LLLIX).

extract_li_llc([], []).
extract_li_llc([LX|LLX], LIX) :-
	extract_li_lc(LX, LIX1),
	extract_li_llc(LLX, LIX2),
	append(LIX1, LIX2, LIX).

extract_li_lllc([], []).
extract_li_lllc([LLX|LLLX], LIX) :-
	extract_li_llc(LLX, LIX1),
	extract_li_lllc(LLLX, LIX2),
	append(LIX1, LIX2, LIX).


/*---
*/
extract_lisat_lc([], []).
extract_lisat_lc([[IX,_]|LX], Lisat) :-
	var_lk(IX, Lisat1),
	extract_lisat_lc(LX, Lisat2),
	append([Lisat1,Lisat2], Lisat).

extract_lisat_llc([], []).
extract_lisat_llc([LX|LLX], Lisat) :-
	extract_lisat_lc(LX, Lisat1),
	extract_lisat_llc(LLX, Lisat2),
	append(Lisat1, Lisat2, Lisat).

extract_lisat_lllc([], []).
extract_lisat_lllc([LLX|LLLX], Lisat) :-
	extract_lisat_llc(LLX, Lisat1),
	extract_lisat_lllc(LLLX, Lisat2),
	append(Lisat1, Lisat2, Lisat).

extract_lisat_Model(Model, Lisat) :-
	Model = [_, _, [P1,P2,P3], Nb_thr|_],
	extract_lisat_lc(P1, Lisat1),
	extract_lisat_llc(P2, Lisat2),
	extract_lisat_llc(P3, Lisat3),
	extract_lisat_lc(Nb_thr, Lisat4),
	append([Lisat1,Lisat2,Lisat3,Lisat4], Lisat).

extract_lisat_LModel([], []).
extract_lisat_LModel([Model|LModel], Lisat) :-
	extract_lisat_Model(Model, Lisat1),
	extract_lisat_LModel(LModel, Lisat2),
	append(Lisat1, Lisat2, Lisat).

extract_lisat_Path(Path, Lisat) :-
	extract_lisat_llc(Path, Lisat).

extract_lisat_LPath(LPath, Lisat) :-
	extract_lisat_lllc(LPath, Lisat).

extract_lisat_LB(LB, Lisat) :-
	extract_lisat_lcB(LB, Lisat).

extract_lisat_lcB([], []).
extract_lisat_lcB([[IB,_]|LB], [Isat|Lisat]) :-
	var_lk(IB, Isat),
	extract_lisat_lcB(LB, Lisat).


/*---
*/
sat_to_clpfd(LModel, LPath, LVars, Solution_SAT) :-
	sat_to_clpfd_lc(LVars, Solution_SAT),
	sat_to_clpfd_LModel(LModel, Solution_SAT),
	sat_to_clpfd_lllc(LPath, Solution_SAT).

sat_to_clpfd_LModel([], _).
sat_to_clpfd_LModel([Model|LModel], Solution_SAT) :-
	sat_to_clpfd_Model(Model, Solution_SAT),
	sat_to_clpfd_LModel(LModel, Solution_SAT).

sat_to_clpfd_Model(Model, Solution_SAT) :-
	Model = [_, _, [P1,P2,P3], Nb_thr|_],
	sat_to_clpfd_lc(P1, Solution_SAT),
	sat_to_clpfd_llc(P2, Solution_SAT),
	sat_to_clpfd_llc(P3, Solution_SAT),
	sat_to_clpfd_lc(Nb_thr, Solution_SAT).

sat_to_clpfd_lllc([], _).
sat_to_clpfd_lllc([LLC|LLLC], Solution_SAT) :-
	sat_to_clpfd_llc(LLC, Solution_SAT),
	sat_to_clpfd_lllc(LLLC, Solution_SAT).

sat_to_clpfd_llc([], _).
sat_to_clpfd_llc([LC|LLC], Solution_SAT) :-
	sat_to_clpfd_lc(LC, Solution_SAT),
	sat_to_clpfd_llc(LLC, Solution_SAT).

sat_to_clpfd_lc([], _).
sat_to_clpfd_lc([[IX,VX]|P], Solution_SAT) :-
	sat_to_clpfd_c(IX, Solution_SAT, VX),
	sat_to_clpfd_lc(P, Solution_SAT).

sat_to_clpfd_c(IX, Solution_SAT, VX) :-
	var_lk(IX, L_idf_bool_var),
	sat_to_clpfd_VAR(L_idf_bool_var, Solution_SAT, VX, 0).

sat_to_clpfd_VAR([Idf_bool_var|_], Solution_SAT, I, I) :-
	memberchk(Idf_bool_var, Solution_SAT),
	!.
sat_to_clpfd_VAR([_|L_idf_bool_var], Solution_SAT, VX, I) :-
	!,
	I_p1 is I + 1,
	sat_to_clpfd_VAR(L_idf_bool_var, Solution_SAT, VX, I_p1).
% in the case of a Boolean: L_idf_bool_var is not a list but an atom
sat_to_clpfd_VAR(Idf_bool_var, Solution_SAT, 1, 0) :-
	atomic(Idf_bool_var),
	memberchk(Idf_bool_var, Solution_SAT),
	!.
sat_to_clpfd_VAR(Idf_bool_var, _, 0, 0) :-
	atomic(Idf_bool_var).


/*---
*/
solve(Cnf, LModel, LPath, LB) :-
	solve('error', Cnf, LModel, LPath, LB).
solve(Name_query, Cnf, LModel, LPath, LB) :-
	x_cp_sat((
		  xsat(solve_sat(Cnf, Solution_SAT)),
		  xsat(xcp(sat_to_clpfd(LModel, LPath, LB, Solution_SAT))),
		  xcp(solve_cp(LModel, LPath, LB))
		 )),
	x_create_sat_files((
			    create_cnf_file(Name_query, Cnf)
			   )).

solve_cp(LModel, LPath, LB) :-
	labeling_one_cp(LModel, LPath, LB).
solve_sat(Cnf, Solution_SAT) :-
	trans_cnf_to_solve(Cnf, Cnf_to_solve),
	solve(Cnf_to_solve, Solution_SAT).

labeling_one_cp(LModel, LPath, LB) :-
	labeling_all_cp(LModel, LPath, LB),
	!.
labeling_all_cp(LModel, LPath, LB) :-
	extract_lv_thr_LModel(LModel, LV0),
	extract_lv_LModel(LModel, LV1),
	extract_lv_LPath(LPath, LV2),
	extract_lv_lc(LB, LV3),
	%append([LV0,LV3,LV2,LV1], LV), % Important order of enumeration
	append([LV3,LV0,LV2,LV1], LV), % Important order of enumeration
	labeling([enum], LV).


/*---
*/
solve_all_subsol(Cnf, LModel_subsol, LPath_subsol, LB_subsol, LModel, LPath, LB):-
	solve_all_subsol('q_temp', Cnf, LModel_subsol, LPath_subsol, LB_subsol, LModel, LPath, LB).
solve_all_subsol(Name_query, Cnf, LModel_subsol, LPath_subsol, LB_subsol, LModel, LPath, LB):-
	x_cp_sat((
		  xsat(solve_all_subsol_sat(Cnf, LModel_subsol, LPath_subsol, LB_subsol, Solution_SAT)),
		  xsat(sat_to_clpfd(LModel, LPath, LB, Solution_SAT)),
		  xcp(solve_all_subsol_cp(LModel_subsol, LPath_subsol, LB_subsol, LModel, LPath, LB))
		 )),
	x_create_sat_files((
			    create_cnf_file(Name_query, Cnf),
			    create_all_file(Name_query, LModel_subsol, LPath_subsol, LB_subsol)
			   )).


solve_all_subsol_cp(LModel_subsol, LPath_subsol, LB_subsol, LModel, LPath, LB) :-
	labeling_all_cp(LModel_subsol, LPath_subsol, LB_subsol),
	labeling_one_cp(LModel, LPath, LB).

solve_all_subsol_sat(Cnf, LModel_subsol, LPath_subsol, LB_subsol, Solution_SAT) :-
	trans_cnf_to_solve(Cnf, Cnf_to_solve),
	extract_Vars_subsol(LModel_subsol, LPath_subsol, LB_subsol, Vars),
	solve_all_subsol(Cnf_to_solve, Vars, Solution_SAT).

extract_Vars_subsol(LModel_subsol, LPath_subsol, LB_subsol, Vars) :-
	extract_lisat_LModel(LModel_subsol, Vars_LModel),
	extract_lisat_LPath(LPath_subsol, Vars_LPath),
	extract_lisat_LB(LB_subsol, Vars_LB),
	append([Vars_LModel,Vars_LPath,Vars_LB], Vars).


/*---
*/
solve_Relax(Relax, Cnf1, LModel, LPath, LB) :-
	extract_lc_Relax(Relax, LB_Relax),
	length(LB_Relax, Nb),
	create_int_CP_SAT(Sum, 0, Nb, Cnf2),
	c_sumLB(LB_Relax, Sum, Cnf3),
	init_bc_relax,
	
	VSum in 0..Nb,
	labeling([down], [VSum]), % enumeration in decreasing order
	format('---------Sum=~w\n', [VSum]),
	c_EqualXcst(Sum, VSum, Cnf4),
	constraints_bc_relax(LB_Relax, Cnf5),
	xsat(append([Cnf1,Cnf2,Cnf3,Cnf4,Cnf5], Cnf)),
	append([LB_Relax,LB], LB2),
	solve_all_subsol(Cnf, [], [], LB_Relax, LModel, LPath, LB2),
	construct_new_rule_bc_relax(LB_Relax).

/*---
*/
solve_NoRelax(Relax, Cnf1, LModel, LPath, LB) :-
%	write(a),
	extract_lc_Relax(Relax, LB_Relax),
%	write(b),
	length(LB_Relax, Nb),
%	write(c),
	create_int_CP_SAT(Sum, 0, Nb, Cnf2),
%	write(d),
	c_sumLB(LB_Relax, Sum, Cnf3),
%	write(e),
	init_bc_norelax,

%	write(f),
	
	VSum in 0..Nb,
%	write(g),
	labeling([up], [VSum]), % enumeration in increasing order
%	write(h),
	format('---------Sum=~w\n', [VSum]),
	c_EqualXcst(Sum, VSum, Cnf4),
	constraints_bc_norelax(LB_Relax, Cnf5),
	xsat(append([Cnf1,Cnf2,Cnf3,Cnf4,Cnf5], Cnf)),
	append([LB_Relax,LB], LB2),
	solve_all_subsol(Cnf, [], [], LB_Relax, LModel, LPath, LB2),
	construct_new_rule_bc_norelax(LB_Relax).


%%%
extract_lc_Relax([], []).
extract_lc_Relax([ER|Relax], LB) :-
	extract_lc_Relax_aux(ER, LB1),
	extract_lc_Relax(Relax, LB2),
	append([LB1,LB2], LB).
extract_lc_Relax_aux(a(_,_,BR), [BR]).
extract_lc_Relax_aux(o(_,_,BR), [BR]).
extract_lc_Relax_aux(e(_,_,BR), [BR]).
extract_lc_Relax_aux(no_e(_,_,BR), [BR]).
extract_lc_Relax_aux(nb_thr(_,LBRelax), LBRelax).
extract_lc_Relax_aux(nb_seg(LBRelax), LBRelax).
extract_lc_Relax_aux(nb_seg(_Mutant_type,LBRelax), LBRelax).
extract_lc_Relax_aux(supp(BR), [BR]).
extract_lc_Relax_aux(lgnocycle(LBR), LBR).

%%%
init_bc_relax :-
	clause(bc_relax(_), _),
	!,
	abolish(bc_relax/1),
	assert((bc_relax(useless_rule))).
init_bc_relax :-
	assert((bc_relax(useless_rule))).

%%%
init_bc_norelax :-
	clause(bc_norelax(_), _),
	!,
	abolish(bc_norelax/1),
	assert((bc_norelax(useless_rule))).
init_bc_norelax :-
	assert((bc_norelax(useless_rule))).


%%%
constraints_bc_relax(LB, Cnf) :-
	findall(LIB_0, (bc_relax(LIB_0), is_list(LIB_0)), LLIB_0),
		% is_list/1 to supress the useless rule for bc_relax/1
	constraints_bc_relax(LLIB_0, LB, Cnf).

constraints_bc_relax([], _, []).
constraints_bc_relax([LIB_0|LLIB_0], LB, Cnf) :-
	construct_LB_0(LIB_0, LB, LB_0),
	c_OrLB(LB_0, Cnf1),	%%%%%%%%%%%%%%%%%%%%%%%%%%%%%%%%%%%%%%%%%
	constraints_bc_relax(LLIB_0, LB, Cnf2),
	xsat(append([Cnf1,Cnf2], Cnf)).

construct_LB_0([], _, []).
construct_LB_0([IB_0|LIB_0], LB, [B_0|LB_0]) :-
	B_0 = [IB_0,_VB_0],
	memberchk(B_0, LB),
	construct_LB_0(LIB_0, LB, LB_0).

%%%
constraints_bc_norelax(LB, Cnf) :-
	%findall(LIB_1, (bc_norelax(LIB_1), is_list(LIB_1)), LLIB_1),
	findall(LIB_1, (bc_norelax(LIB_1), is_list(LIB_1)), LLIB_1),
	%nl,write(LLIB_1),nl,
	   % is_list/1 to supress the useless rule for bc_norelax/1
	constraints_bc_norelax(LLIB_1, LB, Cnf).

constraints_bc_norelax([], _, []).
constraints_bc_norelax([LIB_1|LLIB_1], LB, Cnf) :-
	construct_LB_1(LIB_1, LB, LB_1),
	c_OrLNotB(LB_1, Cnf1), %%%%%%%%%%%%%%%%%%%%%%%%%%%%%%%%%%%%%%%%%
	constraints_bc_norelax(LLIB_1, LB, Cnf2),
	xsat(append([Cnf1,Cnf2], Cnf)).

construct_LB_1([], _, []).
construct_LB_1([IB_1|LIB_1], LB, [B_1|LB_1]) :-
	B_1 = [IB_1,_VB_1],
	memberchk(B_1, LB),
	construct_LB_1(LIB_1, LB, LB_1).

%%%
construct_new_rule_bc_relax(LB) :-
	construct_LIB_0(LB, LIB_0),
	assert((bc_relax(LIB_0))).

construct_LIB_0([], []).
construct_LIB_0([[IB_0,0]|LB], [IB_0|LIB_0]) :-
	construct_LIB_0(LB, LIB_0).
construct_LIB_0([[_,1]|LB], LIB_0) :-
	construct_LIB_0(LB, LIB_0).

%%%
construct_new_rule_bc_norelax(LB) :-
	construct_LIB_1(LB, LIB_1),
	assert((bc_norelax(LIB_1))).

construct_LIB_1([], []).
construct_LIB_1([[IB_1,1]|LB], [IB_1|LIB_1]) :-
	construct_LIB_1(LB, LIB_1).
construct_LIB_1([[_,0]|LB], LIB_1) :-
	construct_LIB_1(LB, LIB_1).

/*
*/
create_cnf_file(Name_query, Cnf) :-
	trans_cnf_to_solve(Cnf, Cnf_to_solve),
	atom_concat(Name_query, '.sat', Name_cnf_file),
	open(Name_cnf_file, write, Stream),
	format(' open ~w\n', [Name_cnf_file]),
	writel(Stream, 'c --------------'),
	write(Stream, 'p cnf '),
	get_isat(Nb_vars),
	write(Stream, Nb_vars),
	write(Stream, ' '),
	length(Cnf_to_solve, Nb_clauses),
	writel(Stream, Nb_clauses),
	write_clauses(Cnf_to_solve, Stream),
	close(Stream),
	format(' close ~w\n', [Name_cnf_file]).

write_clauses([], _).
write_clauses([Cl|Cnf_to_solve], Stream) :-
	write_clause(Cl, Stream),
	write_clauses(Cnf_to_solve, Stream).

write_clause([], Stream) :-
	writel(Stream, 0).
write_clause([Lit|Clause], Stream) :-
	write(Stream, Lit),
	write(Stream, ' '),
	write_clause(Clause, Stream).

/*
*/
create_all_file(Name_query, LModel_subsol, LPath_subsol, LB_subsol) :-
	extract_Vars_subsol(LModel_subsol, LPath_subsol, LB_subsol, Vars),
	atom_concat(Name_query, '.all', Name_all_file),
	open(Name_all_file, write, Stream),
	format(' open ~w\n', [Name_all_file]),
	write_Vars(Vars, Stream),
	close(Stream),
	format(' close ~w\n', [Name_all_file]).

write_Vars([], Stream) :-
	nl(Stream).
write_Vars([V|Vars], Stream) :-
	writel(Stream, V),
	write_Vars(Vars, Stream).


/*---
*/
propag_cp_to_sat(LModel, LPath, Cnf) :-
	propag_cp_to_sat_LModel(LModel, Cnf1),
	propag_cp_to_sat_LPath(LPath, Cnf2),
	append([Cnf1,Cnf2], Cnf).

propag_cp_to_sat_LModel([], []).
propag_cp_to_sat_LModel([Model|LModel], Cnf) :-
	propag_cp_to_sat_Model(Model, Cnf1),
	propag_cp_to_sat_LModel(LModel, Cnf2),
	append([Cnf1,Cnf2], Cnf).

propag_cp_to_sat_LPath([], []).
propag_cp_to_sat_LPath([Path|LPath], Cnf) :-
	propag_cp_to_sat_Path(Path, Cnf1),
	propag_cp_to_sat_LPath(LPath, Cnf2),
	append([Cnf1,Cnf2], Cnf).

propag_cp_to_sat_Model(Model, Cnf) :-
	Model = [_, _, [P1,P2,P3], Nb_thr|_],
	propag_cp_to_sat_lc(P1, Cnf1),
	propag_cp_to_sat_llc(P2, Cnf2),
	propag_cp_to_sat_llc(P3, Cnf3),
	propag_cp_to_sat_lc(Nb_thr, Cnf4),
	append([Cnf1,Cnf2,Cnf3,Cnf4], Cnf).

propag_cp_to_sat_Path(Path, Cnf) :-
	propag_cp_to_sat_llc(Path, Cnf).

%
propag_cp_to_sat_llc([], []).
propag_cp_to_sat_llc([LC|LLC], Cnf) :-
	propag_cp_to_sat_lc(LC, Cnf1),
	propag_cp_to_sat_llc(LLC, Cnf2),
	append([Cnf1,Cnf2], Cnf).

propag_cp_to_sat_lc([], []).
propag_cp_to_sat_lc([[IX,VX]|LC], Cnf) :-
	var_lk(IX, Lisat),
	fd_min(VX, MinX),
	fd_max(VX, MaxX),
	construct_propag_cp_in_cnf(Lisat, MinX, MaxX, Cnf1),
	propag_cp_to_sat_lc(LC, Cnf2),
	append([Cnf1,Cnf2], Cnf).

%
construct_propag_cp_in_cnf(Lisat, MinX, MaxX, Cnf) :-
	construct_propag_cp_in_cnf(Lisat, MinX, MaxX, 0, Cnf).

construct_propag_cp_in_cnf([], _, _, _, []).
construct_propag_cp_in_cnf([_|Lisat], MinX, MaxX, V, Cnf) :-
	MinX =< V,
	V =< MaxX,
	!,
	V_p1 is V + 1,
	construct_propag_cp_in_cnf(Lisat, MinX, MaxX, V_p1, Cnf).
construct_propag_cp_in_cnf([Isat|Lisat], MinX, MaxX, V, Cnf) :-
	Cnf1 = [[-Isat]],
	V_p1 is V + 1,
	construct_propag_cp_in_cnf(Lisat, MinX, MaxX, V_p1, Cnf2),
	append([Cnf1, Cnf2], Cnf).


/*---------------------------------------------------------------------------
  ***************************************************************************

  ---------------------------------------------------------------------------
  ***************************************************************************

  ---------------------------------------------------------------------------
  ***************************************************************************
  ---------------------------------------------------------------------------

**************************************************************************/
create_int_CP_SAT([IX,VX], Min, Max, Cnf) :-
	xsat(add_int_to_cnf(IX, Min, Max, Cnf)),
	xcp(VX in Min..Max).

/*
*/
create_int_CP_SAT_lc([], _, _, []).
create_int_CP_SAT_lc([IFD|LIFD], Min, Max, Cnf) :-
	create_int_CP_SAT(IFD, Min, Max, Cnf1),
	create_int_CP_SAT_lc(LIFD, Min, Max, Cnf2),
	xsat(append(Cnf1, Cnf2, Cnf)).

/*
*/
create_int_CP_SAT_llc([], _, _, []).
create_int_CP_SAT_llc([LIFD|LLIFD], Min, Max, Cnf) :-
	create_int_CP_SAT_lc(LIFD, Min, Max, Cnf1),
	create_int_CP_SAT_llc(LLIFD, Min, Max, Cnf2),
	xsat(append(Cnf1, Cnf2, Cnf)).

/*---
*/
create_bool_CP_SAT([IB,VB]) :-
	%xsat(add_bool_to_cnf(IB)),  % WARNING WARNING WARNING !!!!!!!!
	add_bool_to_cnf(IB), % Simply create an identifier.
	                     % Necessary to use the relaxation functionality
	                     % for bc_relax/1 and bc_norelax/1
	xcp(VB in 0..1).

/*
*/
create_bool_CP_SAT_lllc([]).
create_bool_CP_SAT_lllc([LLC|LLLC]) :-
	create_bool_CP_SAT_llc(LLC),
	create_bool_CP_SAT_lllc(LLLC).

create_bool_CP_SAT_llc([]).
create_bool_CP_SAT_llc([LC|LLC]) :-
	create_bool_CP_SAT_lc(LC),
	create_bool_CP_SAT_llc(LLC).

create_bool_CP_SAT_lc([]).
create_bool_CP_SAT_lc([C|LC]) :-
	create_bool_CP_SAT(C),
	create_bool_CP_SAT_lc(LC).

/*---
*/
create_Path_CP_SAT(Model, Path, Cnf) :-
	proper_length(Path, Length), % to check if the length of Behavior is known
	create_Path_CP_SAT(Model, Path, Length, Cnf).

create_Path_CP_SAT(Model, Path, Length, Cnf) :-
	length(Path, Length),
	Model = [_, Eqs, _, Nb_thr, Nb_thr_max|_],
	length(Eqs, Nb_no_input),
	append_length(Nb_thr_no_input, _, Nb_thr, Nb_no_input),
	append_length(Nb_thr_max_no_input, _, Nb_thr_max, Nb_no_input),
	create_Path_CP_SAT_aux(Path, Nb_thr_no_input, Nb_thr_max_no_input, Cnf).

create_Path_CP_SAT_aux([], _, _, []).
create_Path_CP_SAT_aux([State|Path], Nb_thr_no_input, Nb_thr_max_no_input, Cnf) :-
	create_State_CP_SAT(State, Nb_thr_no_input, Nb_thr_max_no_input, Cnf1),
	create_Path_CP_SAT_aux(Path, Nb_thr_no_input, Nb_thr_max_no_input, Cnf2),
	xsat(append(Cnf1, Cnf2, Cnf)).


/*---
Create the domain of the VXs
Create the integer of the IXs
Create the CNF formula equivalent to the introduction of an integer
*/
create_State_CP_SAT([], [], _, []).
%create_State_CP_SAT([[IX,_VX]|State], [_|Nb_thr_no_input], Cnf) :-
%	atomic(IX),
%	!, % in the case where var_lk(IX,_) exists already
%	   % it corresponds to the use of an unification of
%	   % CP terms in the query, and so VX is unified and
%	   % the equivalent CNF is [] because IX is already enforced.
%	create_State_CP_SAT(State, Nb_thr_no_input, Cnf).
create_State_CP_SAT([X|State], [Nb_thr_C|Nb_thr_no_input], [Nb_thr_max_C|Nb_thr_max_no_input], Cnf) :-
	create_int_CP_SAT(X, 0, Nb_thr_max_C, Cnf1),
	c_InfEqualXY(X, Nb_thr_C, Cnf2),
	create_State_CP_SAT(State, Nb_thr_no_input, Nb_thr_max_no_input, Cnf3),
	xsat(append([Cnf1,Cnf2,Cnf3], Cnf)).


create_State_CP_SAT(Model, State, Cnf) :-
	Model = [_, Eqs, _, Nb_thr, Nb_thr_max|_],
	length(Eqs, Nb_no_input),
	append_length(Nb_thr_no_input, _, Nb_thr, Nb_no_input),
	append_length(Nb_thr_max_no_input, _, Nb_thr_max, Nb_no_input),
	create_State_CP_SAT(State, Nb_thr_no_input, Nb_thr_max_no_input, Cnf).


/**************************** REACH ****************************************
La liste LInd_m1 est en param�tre pour pouvoir �num�rer ses variables FD
*/
c_reach(LState, Path, LInd_m1, Cnf) :-
	length(Path, L),
	same_length(LState, LInd_m1),
	L_m1 is L - 1,
	create_int_CP_SAT_lc(LInd_m1, 0, L_m1, Cnf1),
	c_croissant_order_LX(LInd_m1, Cnf2),
	c_reach_aux(LState, LInd_m1, Path, Cnf3),
	xsat(append([Cnf1,Cnf2,Cnf3], Cnf)).

c_croissant_order_LX([], []).
c_croissant_order_LX([_], []).
c_croissant_order_LX([X,Y|LX], Cnf) :-
	c_InfEqualXY(X, Y, Cnf1),
	c_croissant_order_LX([Y|LX], Cnf2),
	xsat(append([Cnf1,Cnf2], Cnf)).

c_strict_croissant_order_LX([], []).
c_strict_croissant_order_LX([_], []).
c_strict_croissant_order_LX([X,Y|LX], Cnf) :-
	c_InfXY(X, Y, Cnf1),
	c_strict_croissant_order_LX([Y|LX], Cnf2),
	xsat(append([Cnf1,Cnf2], Cnf)).

c_reach_aux([], [], _Path, []).
c_reach_aux([State|LState], [Ind_m1|LInd_m1], Path, Cnf) :-
	c_nth1_lc(Ind_m1, Path, State, Cnf1),
	c_reach_aux(LState, LInd_m1, Path, Cnf2),
	xsat(append([Cnf1,Cnf2], Cnf)).
	
c_nth1_lc(Ind_m1, Path, State, Cnf) :-
	c_nth1_lc(Ind_m1, 0, Path, State, Cnf).

c_nth1_lc(_, _, [], _, []).
c_nth1_lc(Ind_m1, I_m1, [S|Path], State, Cnf) :-
	create_bool_CP_SAT(B1),
	c_EqualXcstB(Ind_m1, I_m1, B1, Cnf1),
	create_bool_CP_SAT(B2),
	c_EqualLXLYB(S, State, B2, Cnf2),
	c_ImplyXY(B1, B2, Cnf3),
	I is I_m1 + 1,
	c_nth1_lc(Ind_m1, I, Path, State, Cnf4),
	xsat(append([Cnf1,Cnf2,Cnf3,Cnf4], Cnf)).
	


	
/*
**************************************/


/**************************** PLUS ****************************************
  *********************************************************************
  precondition: les variables CP pour X et Y sont d�j� dans un domaine fini
*/
create_int_XpY_CP_SAT(X, Y, XpY, Cnf) :-
	xsat((
	     X = [IX,_],
	     var_lk(IX, L_idf_bool_var_X),
	     length(L_idf_bool_var_X, LengthX),
	     Y = [IY,_],
	     var_lk(IY, L_idf_bool_var_Y),
	     length(L_idf_bool_var_Y, LengthY),
	     MaxXpY is LengthX + LengthY - 2,
	     create_int_CP_SAT(XpY, 0, MaxXpY, Cnf1)
	    )),
	
	c_PlusXY_CP_SAT(X, Y, XpY, Cnf2),
	xsat(append([Cnf1,Cnf2], Cnf)).

/*
  forall i,j,   (X_i AND Y_j) IMPLY XpY_{i+j}
*/
c_PlusXY_CP_SAT(X, Y, XpY, Cnf) :-
	xcp(c1_PlusXY_CP_SAT(X, Y, XpY)),
	xsat(c2_PlusXY_CP_SAT(X, Y, XpY, Cnf)).

c1_PlusXY_CP_SAT([_,VX], [_,VY], [_,VXpY]) :-
	VXpY #= (VX + VY).

c2_PlusXY_CP_SAT([IX,_], [IY,_], [IXpY,_], Cnf) :-
	trans_PlusXY(IX, IY, IXpY, Cnf).


create_int_sumLX_CP_SAT([X], X, []).
create_int_sumLX_CP_SAT([X|LX], SumLX, Cnf) :-
	dif(LX, []),
	create_int_sumLX_CP_SAT(LX, SumLX_aux, Cnf1),
	create_int_XpY_CP_SAT(X, SumLX_aux, SumLX, Cnf2),
	xsat(append([Cnf1,Cnf2], Cnf)).

/*
create_int_sumL_CP_SAT(LX, SumLX, Cnf) :-
	construct_MaxSumLX(LX, MaxSumLX),
	create_int_CP_SAT(SumLX, 0, MaxSumLX, Cnf1),
	c_SumLX_CP_SAT(LX, SumLX, Cnf2),
	xsat(append([Cnf1,Cnf2], Cnf)).
*/

/*
construct_MaxSumLX([], 0).
construct_MaxSumLX([[IX,_]|LX], MaxSumLX) :-
	xsat(var_lk(IX, L_idf_bool_var_X)),
	length(L_idf_bool_var_X, LengthX),
	construct_MaxSumLX(LX, MaxSumLX_aux),
	MaxSumLX is MaxSumLX_aux + LengthX - 1.

c_SumLX_CP_SAT(LX, SumLX, Cnf) :-
	xcp(c1_SumLX_CP_SAT(LX, SumLX)),
	xsat(c2_SumLX_CP_SAT(LX, SumLX, Cnf)).

c1_SumLX_CP_SAT(LX, [_,VSumLX]) :-
	outils:supp_i_lc(LX, LVX),
	sum(LVX, #=, VSumLX).

c2_PlusXY_CP_SAT(LX, [ISumLX,_], Cnf) :-
	outils:supp_v_lc(LX, LIX),
	trans_PlusXY(LIX, ISumLX, Cnf).
*/	
	
	

/*
  ************************** PLUS **********************************
*************************************************************************/


/*************************** SUM LB **********************************
*************************************************************************/

/*
*/
c_sumLB(LB, Sum, Cnf) :-
	xcp(c1_sumLB(LB, Sum)),
	xsat(c2_sumLB(LB, Sum, Cnf)).


c1_sumLB(LB, [_,VSum]) :-
	extract_lv_lc(LB, LVB),
	sum(LVB, #=, VSum).

c2_sumLB(LB, [ISum,_], Cnf) :-
	extract_li_lc(LB, LIB),
	length(LB, Max),
	c2_sumLB_aux(LIB, ISum, Max, Cnf).

c2_sumLB_aux([], ISum, _, Cnf) :-
	trans_EqualXcst(ISum, 0, Cnf).
c2_sumLB_aux([IB|LIB], ISum, Max, Cnf) :-
	Max_m1 is Max - 1,
	add_int_to_cnf(ISum_aux, 0, Max_m1, Cnf1),
	c2_sumLB_aux(LIB, ISum_aux, Max_m1, Cnf2),
	trans_PlusXB(ISum_aux, IB, ISum, Cnf3),
	append([Cnf1,Cnf2,Cnf3], Cnf).
	

	
/*
  ************************** SUM LB **********************************
*************************************************************************/


/************  construct DIAMETER LB *****************************
***************************************************************** */
c_construct_LB_diameter([_], [], []) :-
	!.
c_construct_LB_diameter(Path, LB, Cnf) :-
	append(Path_aux, [S], Path),
	c_construct_LB_diameter(Path_aux, LB_aux, Cnf1),
	create_bool_CP_SAT(B),
	c_balldif_to_one(Path_aux, S, B, Cnf2),
	append([LB_aux,[B]], LB),
	xsat(append([Cnf1,Cnf2], Cnf)).
	
c_balldif_to_one([], _S, B, Cnf) :-
	c_EquivXcst(B, 1, Cnf).
c_balldif_to_one([S1|Path], S2, B, Cnf) :-
	create_bool_CP_SAT(B1),
	create_bool_CP_SAT(B2),
	c_EqualLXLYB(S1, S2, B1, Cnf1),
	c_balldif_to_one(Path, S2, B2, Cnf2),
	c_AndXNotYB(B2, B1, B, Cnf3),
	xsat(append([Cnf1,Cnf2,Cnf3], Cnf)).

		     
/****************************************************************
******************************************************************/


/*****************************************
*/

/*
*/
c_EqualXY(X, Y, Cnf) :-
	xcp(c1_EqualXY(X, Y)),
	xsat(c2_EqualXY(X, Y, Cnf)).
c1_EqualXY([_,VX], [_,VY]) :-
	VX #= VY.
c2_EqualXY([IX,_], [IY,_], Cnf) :-
	trans_EqualXY(IX, IY, Cnf).

/*
*/
c_EqualXY_lc(LX, LY, Cnf) :-
	xcp(c1_EqualXY_lc(LX, LY)),
	xsat(c2_EqualXY_lc(LX, LY, Cnf)).
c1_EqualXY_lc([], []).
c1_EqualXY_lc([X|LX], [Y|LY]) :-
	c1_EqualXY(X, Y),
	c1_EqualXY_lc(LX, LY).
c2_EqualXY_lc([], [], []).
c2_EqualXY_lc([X|LX], [Y|LY], Cnf) :-
	c2_EqualXY(X, Y, Cnf1),
	c2_EqualXY_lc(LX, LY, Cnf2),
	append([Cnf1,Cnf2], Cnf).

/*
*/
c_EqualXY_llc(LLX, LLY, Cnf) :-
	xcp(c1_EqualXY_llc(LLX, LLY)),
	xsat(c2_EqualXY_llc(LLX, LLY, Cnf)).
c1_EqualXY_llc([], []).
c1_EqualXY_llc([LX|LLX], [LY|LLY]) :-
	c1_EqualXY_lc(LX, LY),
	c1_EqualXY_llc(LLX, LLY).
c2_EqualXY_llc([], [], []).
c2_EqualXY_llc([LX|LLX], [LY|LLY], Cnf) :-
	c2_EqualXY_lc(LX, LY, Cnf1),
	c2_EqualXY_llc(LLX, LLY, Cnf2),
	append(Cnf1, Cnf2, Cnf).


/*
*/
c_EqualXcst(X, Cst, Cnf) :-
	xcp(c1_EqualXcst(X, Cst)),
	xsat(c2_EqualXcst(X, Cst, Cnf)).
c1_EqualXcst([_,VX], Cst) :-
	VX #= Cst.
c2_EqualXcst([IX,_], Cst, Cnf) :-
	trans_EqualXcst(IX, Cst, Cnf).

/*---
*/
c_DifXcst(X, Cst, Cnf) :-
	xcp(c1_DifXcst(X, Cst)),
	xsat(c2_DifXcst(X, Cst, Cnf)).
c1_DifXcst([_,VX], Cst) :-
	#\ (VX #= Cst).
c2_DifXcst([IX,_], Cst, Cnf) :-
	trans_DifXcst(IX, Cst, Cnf).

/*---
*/
c_DifXcst_lc([], [], []).
c_DifXcst_lc([X|LX], [Cst|LCst], Cnf) :-
	c_DifXcst_lc(X, Cst, Cnf1),
	c_DifXcst_lc(LX, LCst, Cnf2),
	xsat(append([Cnf1,Cnf2], Cnf)).


/*---
*/
c_EqualXcst_lc(LX, LCst, Cnf) :-
	xcp(c1_EqualXcst_lc(LX, LCst)),
	xsat(c2_EqualXcst_lc(LX, LCst, Cnf)).
c1_EqualXcst_lc([], []).
c1_EqualXcst_lc([X|LX], [Cst|LCst]) :-
	c1_EqualXcst(X, Cst),
	c1_EqualXcst_lc(LX, LCst).
c2_EqualXcst_lc([], [], []).
c2_EqualXcst_lc([X|LX], [Cst|LCst], Cnf) :-
	c2_EqualXcst(X, Cst, Cnf1),
	c2_EqualXcst_lc(LX, LCst, Cnf2),
	append([Cnf1,Cnf2], Cnf).

/*
*/
c_EqualXcst_llc(LLX, LLCst, Cnf) :-
	xcp(c1_EqualXcst_llc(LLX, LLCst)),
	xsat(c2_EqualXcst_llc(LLX, LLCst, Cnf)).
c1_EqualXcst_llc([], []).
c1_EqualXcst_llc([LX|LLX], [LCst|LLCst]) :-
	c1_EqualXcst_lc(LX, LCst),
	c1_EqualXcst_llc(LLX, LLCst).
c2_EqualXcst_llc([], [], []).
c2_EqualXcst_llc([LX|LLX], [LCst|LLCst], Cnf) :-
	c2_EqualXcst_lc(LX, LCst, Cnf1),
	c2_EqualXcst_llc(LLX, LLCst, Cnf2),
	append([Cnf1, Cnf2], Cnf).

/*---
*/
c_EqualXcstB(X, Cst, B, Cnf) :-
	xcp(c1_EqualXcstB(X, Cst, B)),
	xsat(c2_EqualXcstB(X, Cst, B, Cnf)).
c1_EqualXcstB([_,VX], Cst, [_,VB]) :-
	VB #<=> (VX #= Cst).
c2_EqualXcstB([IX,_], Cst, [IB,_], Cnf) :-
	trans_EqualXcstB(IX, Cst, IB, Cnf).

/*---
*/
c_EqualXcstImplyB(X, Cst, B, Cnf) :-
	xcp(c1_EqualXcstImplyB(X, Cst, B)),
	xsat(c2_EqualXcstImplyB(X, Cst, B, Cnf)).
c1_EqualXcstImplyB([_,VX], Cst, [_,VB]) :-
	(VX #= Cst) #=> VB.
c2_EqualXcstImplyB([IX,_], Cst, [IB,_], Cnf) :-
	trans_EqualXcstImplyB(IX, Cst, IB, Cnf).

/*
*/
c_EqualXYB(X, Y, B, Cnf) :-
	xcp(c1_EqualXYB(X, Y, B)),
	xsat(c2_EqualXYB(X, Y, B, Cnf)).
c1_EqualXYB([_,VX], [_,VY], [_,VB]) :-
	VB #<=> (VX #= VY).
c2_EqualXYB([IX,_], [IY,_], [IB,_], Cnf) :-
	trans_EqualXYB(IX, IY, IB, Cnf).	

/*
*/
c_EqualXm1YB(X, Y, B, Cnf) :-
	xcp(c1_EqualXm1YB(X, Y, B)),
	xsat(c2_EqualXm1YB(X, Y, B, Cnf)).
c1_EqualXm1YB([_,VX], [_,VY], [_,VB]) :-
	VB #<=> (VX - 1 #= VY).
c2_EqualXm1YB([IX,_], [IY,_], [IB,_], Cnf) :-
	trans_EqualXm1YB(IX, IY, IB, Cnf).	

/*
*/
c_EqualXp1YB(X, Y, B, Cnf) :-
	xcp(c1_EqualXp1YB(X, Y, B)),
	xsat(c2_EqualXp1YB(X, Y, B, Cnf)).
c1_EqualXp1YB([_,VX], [_,VY], [_,VB]) :-
	VB #<=> (VX + 1 #= VY).
c2_EqualXp1YB([IX,_], [IY,_], [IB,_], Cnf) :-
	trans_EqualXp1YB(IX, IY, IB, Cnf).	

/*---
*/
c_EqualXYIfB(X, Y, B, Cnf) :-
	xcp(c1_EqualXYIfB(X, Y, B)),
	xsat(c2_EqualXYIfB(X, Y, B, Cnf)).
c1_EqualXYIfB([_,VX], [_,VY], [_,VB]) :-
	VB #=> (VX #= VY).
c2_EqualXYIfB([IX,_], [IY,_], [IB,_], Cnf) :-
	trans_EqualXYIfB(IX, IY, IB, Cnf).	

/*---
*/
c_EqualXYImplyB(X, Y, B, Cnf) :-
	xcp(c1_EqualXYImplyB(X, Y, B)),
	xsat(c2_EqualXYImplyB(X, Y, B, Cnf)).
c1_EqualXYImplyB([_,VX], [_,VY], [_,VB]) :-
	VB #<= (VX #= VY).
c2_EqualXYImplyB([IX,_], [IY,_], [IB,_], Cnf) :-
	trans_EqualXYImplyB(IX, IY, IB, Cnf).	

/*
*/
c_EqualXYB_lc(LX, LY, LB, Cnf) :-
	xcp(c1_EqualXYB_lc(LX, LY, LB)),
	xsat(c2_EqualXYB_lc(LX, LY, LB, Cnf)).
c1_EqualXYB_lc([], [], []).
c1_EqualXYB_lc([X|LX], [Y|LY], [B|LB]) :-
	c1_EqualXYB(X, Y, B),
	c1_EqualXYB_lc(LX, LY, LB).
c2_EqualXYB_lc([], [], [], []).
c2_EqualXYB_lc([X|LX], [Y|LY], [B|LB], Cnf) :-
	c2_EqualXYB(X, Y, B, Cnf1),
	c2_EqualXYB_lc(LX, LY, LB, Cnf2),
	append([Cnf1,Cnf2], Cnf).

/*
*/
c_element_lc_llc(LX, LLY, Cnf) :-
	length(LLY, Length),
	length(LB, Length),
	create_bool_CP_SAT_lc(LB),
	c_element_lc_llc_aux(LX, LLY, LB, Cnf1),
	c_OrLB(LB, Cnf2),
	xsat(append([Cnf1,Cnf2], Cnf)).

c_element_lc_llc_aux(_, [], [], []).
c_element_lc_llc_aux(LX, [LY|LLY], [B|LB], Cnf) :-
	c_EqualLXLYB(LX, LY, B, Cnf1),
	c_element_lc_llc_aux(LX, LLY, LB, Cnf2),
	xsat(append([Cnf1,Cnf2], Cnf)).

	
/*
*/
c_EqualLXLYB([], [], B, Cnf) :-
	c_EquivXcst(B, 1, Cnf).
c_EqualLXLYB([X|LX], [Y|LY], B, Cnf) :-
	create_bool_CP_SAT(B1),
	create_bool_CP_SAT(B2),
	c_EqualXYB(X, Y, B1, Cnf1),
	c_EqualLXLYB(LX, LY, B2, Cnf2),
	c_AndXYB(B1, B2, B, Cnf3),
	xsat(append([Cnf1,Cnf2,Cnf3], Cnf)).

/*
*/
c_DifXYB(X, Y, B, Cnf) :-
	xcp(c1_DifXYB(X, Y, B)),
	xsat(c2_DifXYB(X, Y, B, Cnf)).
c1_DifXYB([_,VX], [_,VY], [_,VB]) :-
	(#\ VB) #<=> (VX #= VY).
c2_DifXYB([IX,_], [IY,_], [IB,_], Cnf) :-
	trans_DifXYB(IX, IY, IB, Cnf).


/*
*/
c_DifXY(X, Y, Cnf) :-
	xcp(c1_DifXY(X, Y)),
	xsat(c2_DifXY(X, Y, Cnf)).
c1_DifXY([_,VX], [_,VY]) :-
	#\ (VX #= VY).
c2_DifXY([IX,_], [IY,_], Cnf) :-
	trans_DifXY(IX, IY, Cnf).

/**************************************
*/

/*
*/
c_InfEqualXY(X, Y, Cnf) :-
	xcp(c1_InfEqualXY(X, Y)),
	xsat(c2_InfEqualXY(X, Y, Cnf)).
c1_InfEqualXY([_,VX], [_,VY]) :-
	VX #=< VY.
c2_InfEqualXY([IX,_], [IY,_], Cnf) :-
	trans_InfEqualXY(IX, IY, Cnf).

/*
*/
c_InfEqualXm1Y(X, Y, Cnf) :-
	xcp(c1_InfEqualXm1Y(X, Y)),
	xsat(c2_InfEqualXm1Y(X, Y, Cnf)).
c1_InfEqualXm1Y([_,VX], [_,VY]) :-
	VX - 1 #=< VY.
c2_InfEqualXm1Y([IX,_], [IY,_], Cnf) :-
	trans_InfEqualXm1Y(IX, IY, Cnf).

/*
*/
c_InfEqualXYB(X, Y, B, Cnf) :-
	xcp(c1_InfEqualXYB(X, Y, B)),
	xsat(c2_InfEqualXYB(X, Y, B, Cnf)).
c1_InfEqualXYB([_,VX], [_,VY], [_,VB]) :-
	VB #<=> (VX #=< VY).
c2_InfEqualXYB([IX,_], [IY,_], [IB,_], Cnf) :-
	trans_InfEqualXYB(IX, IY, IB, Cnf).
/*
*/
c_InfEqualXcst(X, Cst, Cnf) :-
	xcp(c1_InfEqualXcst(X, Cst)),
	xsat(c2_InfEqualXcst(X, Cst, Cnf)).
c1_InfEqualXcst([_,VX], Cst) :-
	VX #=< Cst.
c2_InfEqualXcst([IX,_], Cst, Cnf) :-
	trans_InfEqualXcst(IX, Cst, Cnf).
/*
*/
c_InfEqualXcstB(X, Cst, B, Cnf) :-
	xcp(c1_InfEqualXcstB(X, Cst, B)),
	xsat(c2_InfEqualXcstB(X, Cst, B, Cnf)).
c1_InfEqualXcstB([_,VX], Cst, [_,VB]) :-
	VB #<=> (VX #=< Cst).
c2_InfEqualXcstB([IX,_], Cst, [IB,_], Cnf) :-
	trans_InfEqualXcstB(IX, Cst, IB, Cnf).
/*
*/
c_InfXY(X, Y, Cnf) :-
	xcp(c1_InfXY(X, Y)),
	xsat(c2_InfXY(X, Y, Cnf)).
c1_InfXY([_,VX], [_,VY]) :-
	VX #< VY.
c2_InfXY([IX,_], [IY,_], Cnf) :-
	trans_InfXY(IX, IY, Cnf).
/*
*/
c_InfXYB(X, Y, B, Cnf) :-
	xcp(c1_InfXYB(X, Y, B)),
	xsat(c2_InfXYB(X, Y, B, Cnf)).
c1_InfXYB([_,VX], [_,VY], [_,B]) :-
	B #<=> (VX #< VY).
c2_InfXYB([IX,_], [IY,_], [IB,_], Cnf) :-
	trans_InfXYB(IX, IY, IB, Cnf).

/*
*/
c_InfXYIfB(X, Y, B, Cnf) :-
	xcp(c1_InfXYIfB(X, Y, B)),
	xsat(c2_InfXYIfB(X, Y, B, Cnf)).
c1_InfXYIfB([_,VX], [_,VY], [_,B]) :-
	B #=> (VX #< VY).
c2_InfXYIfB([IX,_], [IY,_], [IB,_], Cnf) :-
	trans_InfXYIfB(IX, IY, IB, Cnf).

/*
*/
c_InfXcst(X, Cst, Cnf) :-
	xcp(c1_InfXcst(X, Cst)),
	xsat(c2_InfXcst(X, Cst, Cnf)).
c1_InfXcst([_,VX], Cst) :-
	VX #< Cst.
c2_InfXcst([IX,_], Cst, Cnf) :-
	trans_InfXcst(IX, Cst, Cnf).

/*
*/
c_InfXcstB(X, Cst, B, Cnf) :-
	xcp(c1_InfXcstB(X, Cst, B)),
	xsat(c2_InfXcstB(X, Cst, B, Cnf)).
c1_InfXcstB([_,VX], Cst, [_,VB]) :-
	(VX #< Cst) #<=> VB.
c2_InfXcstB([IX,_], Cst, [IB,_], Cnf) :-
	trans_InfXcstB(IX, Cst, IB, Cnf).


/*
*/
c_SupEqualXY(X, Y, Cnf) :-
	c_InfEqualXY(Y, X, Cnf).

/*
*/
c_SupEqualXYB(X, Y, B, Cnf) :-
	c_InfEqualXYB(Y, X, B, Cnf).

/*
*/
c_SupEqualXcst(X, Cst, Cnf) :-
	xcp(c1_SupEqualXcst(X, Cst)),
	xsat(c2_SupEqualXcst(X, Cst, Cnf)).
c1_SupEqualXcst([_,VX], Cst) :-
	VX #>= Cst.
c2_SupEqualXcst([IX,_], Cst, Cnf) :-
	trans_SupEqualXcst(IX, Cst, Cnf).
/*
*/
c_SupEqualXcstB(X, Cst, B, Cnf) :-
	xcp(c1_SupEqualXcstB(X, Cst, B)),
	xsat(c2_SupEqualXcstB(X, Cst, B, Cnf)).
c1_SupEqualXcstB([_,VX], Cst, [_,VB]) :-
	VB #<=> (VX #>= Cst).
c2_SupEqualXcstB([IX,_], Cst, [IB,_], Cnf) :-
	trans_SupEqualXcstB(IX, Cst, IB, Cnf).
/*
*/
c_SupXY(X, Y, Cnf) :-
	c_InfXY(Y, X, Cnf).

/*
*/
c_SupXYB(X, Y, B, Cnf) :-
	c_InfXYB(Y, X, B, Cnf).

/*
*/
c_SupXYIfB(X, Y, B, Cnf) :-
	c_InfXYIfB(Y, X, B, Cnf).

/*
*/
c_SupXcst(X, Cst, Cnf) :-
	xcp(c1_SupXcst(X, Cst)),
	xsat(c2_SupXcst(X, Cst, Cnf)).
c1_SupXcst([_,VX], Cst) :-
	VX #> Cst.
c2_SupXcst([IX,_], Cst, Cnf) :-
	trans_SupXcst(IX, Cst, Cnf).

/*
*/
c_SupXcstB(X, Cst, B, Cnf) :-
	xcp(c1_SupXcstB(X, Cst, B)),
	xsat(c2_SupXcstB(X, Cst, B, Cnf)).
c1_SupXcstB([_,VX], Cst, [_,VB]) :-
	(VX #> Cst) #<=> VB.
c2_SupXcstB([IX,_], Cst, [IB,_], Cnf) :-
	trans_SupXcstB(IX, Cst, IB, Cnf).


/***
*/
c_lc_dif([], []).
c_lc_dif([LC|LLC], Cnf) :-
	c_lc_dif_aux(LC, LLC, Cnf1),
	c_lc_dif(LLC, Cnf2),
	xsat(append([Cnf1,Cnf2], Cnf)).

c_lc_dif_aux(_LC, [], []).
c_lc_dif_aux(LC1, [LC2|LLC], Cnf) :-
	difLXLY(LC1, LC2, Cnf1),
	c_lc_dif_aux(LC1, LLC, Cnf2),
	xsat(append([Cnf1,Cnf2], Cnf)).

difLXLY(LX, LY, Cnf) :-
	same_length(LX, LB),
	create_bool_CP_SAT_lc(LB),
	constr_LB_DifLXLY(LX, LY, LB, Cnf1),
	c_OrLB(LB, Cnf2),
	xsat(append([Cnf1,Cnf2], Cnf)).

constr_LB_DifLXLY([], [], [], []).
constr_LB_DifLXLY([[IX,VX]|LX], [[IY,VY]|LY], [[IB,VB]|LB], Cnf) :-
	xcp((#\ VB) #<=> (VX #= VY)),
	xsat(trans_DifXYB(IX, IY, IB, Cnf1)),
	constr_LB_DifLXLY(LX, LY, LB, Cnf2),
	xsat(append([Cnf1,Cnf2], Cnf)).

/***
c_lc_dif(LLX, Cnf) :-
	c1_lc_dif(LLX),
	c2_lc_dif(LLX, Cnf).

%%%
c1_lc_dif([]).
c1_lc_dif([LC|LLC]) :-
	c1_lc_dif_aux(LC, LLC),
	c1_lc_dif(LLC).

c1_lc_dif_aux(_LC, []).
c1_lc_dif_aux(LC1, [LC2|LLC]) :-
	extract_lv_lc(LC1, LC1_v),
	extract_lv_lc(LC2, LC2_v),
	difLXLY(LC1_v, LC2_v),
	c1_lc_dif_aux(LC1, LLC).

difLXLY(LX, LY) :-
	constr_LB_DifLXLY(LX, LY, LB),
	orLB_B(LB, 1).

constr_LB_DifLXLY([], [], []).
constr_LB_DifLXLY([X|LX], [Y|LY], [B|LB]) :-
	#\B #<=> (X #= Y),
	constr_LB_DifLXLY(LX, LY, LB).

orLB_B([], 0).
orLB_B([B1|LB], B) :-
	B #<=> (B1 #\/ B2),
	orLB_B(LB, B2).

%%%
c2_lc_dif([], []).
c2_lc_dif([LC|LLC], Cnf) :-
	c2_lc_dif_aux(LC, LLC, Cnf1),
	c2_lc_dif(LLC, Cnf2),
	append([Cnf1,Cnf2], Cnf).

c2_lc_dif_aux(_LC, [], []).
c2_lc_dif_aux(LC1, [LC2|LLC], Cnf) :-
	extract_li_lc(LC1, LC1_i),
	extract_li_lc(LC2, LC2_i),
	trans_DifLXLY(LC1_i, LC2_i, Cnf1),
	c2_lc_dif_aux(LC1, LLC, Cnf2),
	append([Cnf1,Cnf2], Cnf).
*/

/**************************************
*/

/*
*/
c_alldif(LX, Cnf) :-
	xcp(c1_alldif(LX)),
	xsat(c2_alldif(LX, Cnf)).

c1_alldif([]).
c1_alldif([[_,VX]|LX]) :-
	c1_alldif_to(LX, VX),
	c1_alldif(LX).

c1_alldif_to([], _).
c1_alldif_to([[_,VX]|LX], V) :-
	  #\ (VX #= V),
	  c1_alldif_to(LX, V).


c2_alldif(LX, Cnf) :-
	extract_li_lc(LX, LX_i),
	trans_alldif(LX_i, Cnf).


/*
c_all_dif_llc(LLX, Cnf) is true if
  - LLX is a list of lists LX of couples all different, and
  - Cnf is the CNF formula equivalent to the previous statement
    in the current context
*/
c_alldif_llc(LLX, Cnf) :-
	xcp(c1_alldif_llc(LLX)),
	xsat(c2_alldif_llc(LLX, Cnf)).

c1_alldif_llc([]).
c1_alldif_llc([LX|LLX]) :-
	c1_alldif_llc_to_lc(LLX, LX),
	c1_alldif_llc(LLX).

c1_alldif_llc_to_lc([], _).
c1_alldif_llc_to_lc([LX1|LLX], LX2) :-
	c1_dif_lc(LX1, LX2),
	c1_alldif_llc_to_lc(LLX, LX2).

c1_dif_lc(LX1, LX2) :-
	c1_beq_lc(LX1, LX2, 0).

c1_beq_lc([], [], 1).
c1_beq_lc([[_,VX1]|LX1], [[_,VX2]|LX2], B) :-
	B #<=> (B1 #/\ B2),
	B1 #<=> (VX1 #= VX2),
	c1_beq_lc(LX1, LX2, B2).

c2_alldif_llc([], []).
c2_alldif_llc([LX|LLX], Cnf) :-
	c2_alldif_llc_to_lc(LLX, LX, Cnf1),
	c2_alldif_llc(LLX, Cnf2),
	append([Cnf1,Cnf2], Cnf).

c2_alldif_llc_to_lc([], _, []).
c2_alldif_llc_to_lc([LX1|LLX], LX2, Cnf) :-
	c2_dif_lc(LX1, LX2, Cnf1),
	c2_alldif_llc_to_lc(LLX, LX2, Cnf2),
	append([Cnf1,Cnf2], Cnf).

c2_dif_lc(LX1, LX2, Cnf) :-
	extract_li_lc(LX1, LX1_i),
	extract_li_lc(LX2, LX2_i),
	trans_DifLXLY(LX1_i, LX2_i, Cnf).


/*
*/
c_OrXY(B1, B2, Cnf) :-
	xcp(c1_OrXY(B1, B2)),
	xsat(c2_OrXY(B1, B2, Cnf)).
c1_OrXY([_,VB1], [_,VB2]) :-
	VB1 #\/ VB2.
c2_OrXY([IB1,_], [IB2,_], Cnf) :-
	trans_OrXY(IB1, IB2, Cnf).
	
/*
*/
c_OrXYB(B1, B2, B, Cnf) :-
	xcp(c1_OrXYB(B1, B2, B)),
	xsat(c2_OrXYB(B1, B2, B, Cnf)).
c1_OrXYB([_,VB1], [_,VB2], [_,VB]) :-
	VB #<=> (VB1 #\/ VB2).
c2_OrXYB([IB1,_], [IB2,_], [IB,_], Cnf) :-
	trans_OrXYB(IB1, IB2, IB, Cnf).

/*
*/
c_OrLB(LB, Cnf) :-
	xcp(c1_OrLB(LB)),
	xsat(c2_OrLB(LB, Cnf)).

	
c1_OrLB(LB) :-
	%dif(LB,[]),
	extract_lv_lc(LB, LB_v),
	c1_OrLB_aux(LB_v, 1).

c1_OrLB_aux([], 0).
c1_OrLB_aux([B1|LB], B) :-
	B #<=> (B1 #\/ B2),
	c1_OrLB_aux(LB, B2).

c2_OrLB(LB, Cnf) :-
	extract_li_lc(LB, LB_i),
	trans_OrLB(LB_i, Cnf).

/*---
*/
c_OrLB_EquivB(LB, B, Cnf) :-
	c_OrLB_ImplyB(LB, B, Cnf1),
	c_OrLB_IfB(LB, B, Cnf2),
	xsat(append([Cnf1,Cnf2], Cnf)).

/*---
*/
c_OrLB_IfB(LB, B, Cnf) :-
	xcp(c1_OrLB_IfB(LB, B)),
	xsat(c2_OrLB_IfB(LB, B, Cnf)).

c1_OrLB_IfB(LB, [_,VB]) :-
	extract_lv_lc(LB, LB_v),
	c1_OrLB_IfB_aux(LB_v, VB).

c1_OrLB_IfB_aux([], 0).
c1_OrLB_IfB_aux([B1|LB], B) :-
	B #=> (B1 #\/ B2),
	c1_OrLB_IfB_aux(LB, B2).

c2_OrLB_IfB(LB, [IB,_], Cnf) :-
	extract_li_lc(LB, LB_i),
	trans_OrLB_IfB(LB_i, IB, Cnf).

/*---
*/
c_OrLB_ImplyB(LB, B, Cnf) :-
	xcp(c1_OrLB_ImplyB(LB, B)),
	xsat(c2_OrLB_ImplyB(LB, B, Cnf)).

c1_OrLB_ImplyB(LB, [_,VB]) :-
	extract_lv_lc(LB, LB_v),
	c1_OrLB_ImplyB_aux(LB_v, VB).

c1_OrLB_ImplyB_aux([], 0).
c1_OrLB_ImplyB_aux([B1|LB], B) :-
	B #<= (B1 #\/ B2),
	c1_OrLB_ImplyB_aux(LB, B2).

c2_OrLB_ImplyB(LB, [IB,_], Cnf) :-
	extract_li_lc(LB, LB_i),
	trans_OrLB_ImplyB(LB_i, IB, Cnf).


/*
*/
c_OrLNotB(LB, Cnf) :-
	xcp(c1_OrLNotB(LB)),
	xsat(c2_OrLNotB(LB, Cnf)).

%c1_OrLB([]).
c1_OrLNotB(LB) :-
	%dif(LB,[]),
	extract_lv_lc(LB, LB_v),
	c1_OrLNotB_aux(LB_v, 1).

c1_OrLNotB_aux([], 0).
c1_OrLNotB_aux([B1|LB], B) :-
	B #<=> ((#\B1) #\/ B2),
	c1_OrLNotB_aux(LB, B2).

c2_OrLNotB(LB, Cnf) :-
	extract_li_lc(LB, LB_i),
	trans_OrLNotB(LB_i, Cnf).

/*
*/
c_AndLB_EquivB(LB, B, Cnf) :-
	xcp(c1_AndLB_EquivB(LB, B)),
	xsat(c2_AndLB_EquivB(LB, B, Cnf)).

c1_AndLB_EquivB(LB, [_,VB]) :-
	extract_lv_lc(LB, LB_v),
	c1_AndLB_EquivB_aux(LB_v, VB).


c1_AndLB_EquivB_aux([], 1).
c1_AndLB_EquivB_aux([B1|LB], B) :-
	B #<=> (B1 #/\ B2),
	c1_AndLB_EquivB_aux(LB, B2).

c2_AndLB_EquivB(LB, [IB,_], Cnf) :-
	extract_li_lc(LB, LB_i),
	trans_AndLB_EquivB(LB_i, IB, Cnf).


/*
*/
c_AndXYB(B1, B2, B, Cnf) :-
	xcp(c1_AndXYB(B1, B2, B)),
	xsat(c2_AndXYB(B1, B2, B, Cnf)).

c1_AndXYB([_,VB1], [_,VB2], [_,VB]) :-
	VB #<=> (VB1 #/\ VB2).
	
c2_AndXYB([IB1,_], [IB2,_], [IB,_], Cnf) :-
	trans_AndXYB(IB1, IB2, IB, Cnf).

/*
*/
c_AndXNotYB(B1, B2, B, Cnf) :-
	xcp(c1_AndXNotYB(B1, B2, B)),
	xsat(c2_AndXNotYB(B1, B2, B, Cnf)).

c1_AndXNotYB([_,VB1], [_,VB2], [_,VB]) :-
	VB #<=> (VB1 #/\ (#\ VB2)).
	
c2_AndXNotYB([IB1,_], [IB2,_], [IB,_], Cnf) :-
	trans_AndXNotYB(IB1, IB2, IB, Cnf).
			       
/*
*/
c_IfXY(B1, B2, Cnf) :-
	xcp(c1_IfXY(B1, B2)),
	xsat(c2_IfXY(B1, B2, Cnf)).

c1_IfXY([_,VB1], [_,VB2]) :-
	VB1 #<= VB2.	
c2_IfXY([IB1,_], [IB2,_], Cnf) :-
	trans_IfXY(IB1, IB2, Cnf).

/*---
*/
c_ImplyXY(B1, B2, Cnf) :-
	xcp(c1_ImplyXY(B1, B2)),
	xsat(c2_ImplyXY(B1, B2, Cnf)).

c1_ImplyXY([_,VB1], [_,VB2]) :-
	VB1 #=> VB2.	
c2_ImplyXY([IB1,_], [IB2,_], Cnf) :-
	trans_ImplyXY(IB1, IB2, Cnf).

/*---
*/
c_ImplyNotXY(B1, B2, Cnf) :-
	xcp(c1_ImplyNotXY(B1, B2)),
	xsat(c2_ImplyNotXY(B1, B2, Cnf)).

c1_ImplyNotXY([_,VB1], [_,VB2]) :-
	(#\ VB1) #=> VB2.	
c2_ImplyNotXY([IB1,_], [IB2,_], Cnf) :-
	trans_ImplyNotXY(IB1, IB2, Cnf).

/*
*/
c_ImplyXYB(B1, B2, B, Cnf) :-
	xcp(c1_ImplyXYB(B1, B2, B)),
	xsat(c2_ImplyXYB(B1, B2, B, Cnf)).

c1_ImplyXYB([_,VB1], [_,VB2], [_,VB]) :-
	VB #<=> (VB1 #=> VB2).	
c2_ImplyXYB([IB1,_], [IB2,_], [IB,_], Cnf) :-
	trans_ImplyXYB(IB1, IB2, IB, Cnf).

/*
*/
c_EquivXY(B1, B2, Cnf) :-
	xcp(c1_EquivXY(B1, B2)),
	xsat(c2_EquivXY(B1, B2, Cnf)).

c1_EquivXY([_,VB1], [_,VB2]) :-
	VB1 #<=> VB2.	
c2_EquivXY([IB1,_], [IB2,_], Cnf) :-
	trans_EquivXY(IB1, IB2, Cnf).

/*
*/
c_EquivXYIfB(B1, B2, B, Cnf) :-
	xcp(c1_EquivXYIfB(B1, B2, B)),
	xsat(c2_EquivXYIfB(B1, B2, B, Cnf)).

c1_EquivXYIfB([_,VB1], [_,VB2], [_,VB]) :-
	VB #=> (VB1 #<=> VB2).	
c2_EquivXYIfB([IB1,_], [IB2,_], [IB,_], Cnf) :-
	trans_EquivXYIfB(IB1, IB2, IB, Cnf).

/*
*/
c_EquivXYB(B1, B2, B, Cnf) :-
	xcp(c1_EquivXYB(B1, B2, B)),
	xsat(c2_EquivXYB(B1, B2, B, Cnf)).

c1_EquivXYB([_,VB1], [_,VB2], [_,VB]) :-
	VB #<=> (VB1 #<=> VB2).	
c2_EquivXYB([IB1,_], [IB2,_], [IB,_], Cnf) :-
	trans_EquivXYB(IB1, IB2, IB, Cnf).

/*
*/
c_EquivXYB_lc(LB1, LB2, LB, Cnf) :-
	xcp(c1_EquivXYB_lc(LB1, LB2, LB)),
	xsat(c2_EquivXYB_lc(LB1, LB2, LB, Cnf)).

c1_EquivXYB_lc([], [], []).
c1_EquivXYB_lc([B1|LB1], [B2|LB2], [B|LB]) :-
	c1_EquivXYB(B1, B2, B),
	c1_EquivXYB_lc(LB1, LB2, LB).
	
c2_EquivXYB_lc([], [], [], []).
c2_EquivXYB_lc([B1|LB1], [B2|LB2], [B|LB], Cnf) :-
	c2_EquivXYB(B1, B2, B, Cnf1),
	c2_EquivXYB_lc(LB1, LB2, LB, Cnf2),
	xsat(append([Cnf1,Cnf2], Cnf)).
	

/*
*/
c_EquivXNotY(B1, B2, Cnf) :-
	xcp(c1_EquivXNotY(B1, B2)),
	xsat(c2_EquivXNotY(B1, B2, Cnf)).

c1_EquivXNotY([_,VB1], [_,VB2]) :-
	VB1 #<=> (#\ VB2).	
c2_EquivXNotY([IB1,_], [IB2,_], Cnf) :-
	trans_EquivXNotY(IB1, IB2, Cnf).


/**********************************
*/
c_EquivXcst_lllc(LLLB, Cst, Cnf) :-
	xcp(c1_EquivXcst_lllc(LLLB, Cst)),
	xsat(c2_EquivXcst_lllc(LLLB, Cst, Cnf)).

c1_EquivXcst_lllc([], _).
c1_EquivXcst_lllc([LLB|LLLB], Cst) :-
	c1_EquivXcst_llc(LLB, Cst),
	c1_EquivXcst_lllc(LLLB, Cst).

c2_EquivXcst_lllc([], _).
c2_EquivXcst_lllc([LLB|LLLB], Cst) :-
	c2_EquivXcst_llc(LLB, Cst),
	c2_EquivXcst_lllc(LLLB, Cst).

/*
*/
c_EquivXcst_llc(LLB, Cst, Cnf) :-
	xcp(c1_EquivXcst_llc(LLB, Cst)),
	xsat(c2_EquivXcst_llc(LLB, Cst, Cnf)).

c1_EquivXcst_llc([], _).
c1_EquivXcst_llc([LB|LLB], Cst) :-
	c1_EquivXcst_lc(LB, Cst),
	c1_EquivXcst_llc(LLB, Cst).

c2_EquivXcst_llc([], _).
c2_EquivXcst_llc([LB|LLB], Cst) :-
	c2_EquivXcst_lc(LB, Cst),
	c2_EquivXcst_llc(LLB, Cst).

/*
*/
c_EquivXcst_lc(LB, Cst, Cnf) :-
	xcp(c1_EquivXcst_lc(LB, Cst)),
	xsat(c2_EquivXcst_lc(LB, Cst, Cnf)).

c1_EquivXcst_lc([], _).
c1_EquivXcst_lc([B|LB], Cst) :-
	c1_EquivXcst(B, Cst),
	c1_EquivXcst_lc(LB, Cst).

c2_EquivXcst_lc([], _, []).
c2_EquivXcst_lc([B|LB], Cst, Cnf) :-
	c2_EquivXcst(B, Cst, Cnf1),
	c2_EquivXcst_lc(LB, Cst, Cnf2),
	xsat(append([Cnf1,Cnf2], Cnf)).

/*
*/
c_EquivXcst(B, Cst, Cnf) :-
	xcp(c1_EquivXcst(B, Cst)),
	xsat(c2_EquivXcst(B, Cst, Cnf)).

c1_EquivXcst([_,VB], Cst) :-
	VB #= Cst.

c2_EquivXcst([IB,_], Cst, Cnf) :-
	trans_EquivXcst(IB, Cst, Cnf).


/*************************
*/
c_Exactly_one(LB, Cnf) :-
	xcp(c1_Exactly_one(LB)),
	xsat(c2_Exactly_one(LB, Cnf)).

c1_Exactly_one(LB) :-
	extract_lv_lc(LB, LB_v),
	sum(LB_v, #=, 1).
c2_Exactly_one(LB, Cnf) :-
	extract_li_lc(LB, LB_i),
	trans_Exactly_one(LB_i, Cnf).


/**************************
*/
c_succession_of_IMPL_on_LB([], []).
c_succession_of_IMPL_on_LB([_], []).
c_succession_of_IMPL_on_LB([B1,B2|LB], Cnf) :-
	c_ImplyXY(B1, B2, Cnf1),
	c_succession_of_IMPL_on_LB([B2|LB], Cnf2),
	xsat(append([Cnf1,Cnf2], Cnf)).

/**************************
*/
c_succession_of_IF_on_LB([], []).
c_succession_of_IF_on_LB([_], []).
c_succession_of_IF_on_LB([B1,B2|LB], Cnf) :-
	c_IfXY(B1, B2, Cnf1),
	c_succession_of_IF_on_LB([B2|LB], Cnf2),
	xsat(append([Cnf1,Cnf2], Cnf)).


/*----------------------------------------------------------------------
------------------------------------------------------------------------
------------------------------------------------------------------------
------------------------------------------------------------------------
------------------------------------------------------------------------
------------------------------------------------------------------------
------------------------------------------------------------------------
------------------------------------------------------------------------
------------------------------------------------------------------------
------------------------------------------------------------------------
------------------------------------------------------------------------
------------------------------------------------------------------------
------------------------------------------------------------------------
------------------------------------------------------------------------
------------------------------------------------------------------------
------------------------------------------------------------------------
------------------------------------------------------------------------
------------------------------------------------------------------------
------------------------------------------------------------------------
------------------------------------------------------------------------
------------------------------------------------------------------------
------------------------------------------------------------------------
------------------------------------------------------------------------
------------------------------------------------------------------------
------------------------------------------------------------------------
------------------------------------------------------------------------
------------------------------------------------------------------------
------------------------------------------------------------------------
------------------------------------------------------------------------
------------------------------------------------------------------------
------------------------------------------------------------------------
-----------------------------------------------------------------------*/

/*
The variable X (and Y) is of the type [[IBX,VBX],[IVX,VVX]], where
   - IVX is the name (identifier/atom) of the absolute value of X,
   - VVX is the value of the absolute value of X (a FD variable),
   - IBX is the name of the sign of X
   - VBX is the value of the sign of X (convention: sign=+ <=> VBX)

The constraint:
c1_XXX is to post a CLP(FD) constraint XXX,
c2_XXX is to create a CNF equivalent to the CLP(FD) constraint XXX,
c_XXX is to post a CLP(FD) constraint XXX and his equivalent in CNF.

Note: '(list)' means that it exists also a predicate with lists of variables.
Note: For the moment, no reified constraints.
*/


/* extract
*/
/*---
*/
extract_lv_lcsgn([], []).
extract_lv_lcsgn([[[_,BX],[_,VX]]|LX], [BX,VX|LVX]) :-
	extract_lv_lcsgn(LX, LVX).

extract_llv_llcsgn([], []).
extract_llv_llcsgn([LX|LLX], [LVX|LLVX]) :-
	extract_lv_lcsgn(LX, LVX),
	extract_llv_llcsgn(LLX, LLVX).

extract_lllv_lllcsgn([], []).
extract_lllv_lllcsgn([LLX|LLLX], [LLVX|LLLVX]) :-
	extract_llv_llcsgn(LLX, LLVX),
	extract_lllv_lllcsgn(LLLX, LLLVX).

extract_lv_llcsgn([], []).
extract_lv_llcsgn([LX|LLX], LVX) :-
	extract_lv_lcsgn(LX, LVX1),
	extract_lv_llcsgn(LLX, LVX2),
	append(LVX1, LVX2, LVX).

extract_lv_lllcsgn([], []).
extract_lv_lllcsgn([LLX|LLLX], LVX) :-
	extract_lv_llcsgn(LLX, LVX1),
	extract_lv_lllcsgn(LLLX, LVX2),
	append(LVX1, LVX2, LVX).

extract_lv_Model_ht(Model_ht, LV) :-
	Model_ht = [_, _, [P1,P2,P3,P_theta,P_w]|_],
	extract_lv_lc(P1, LV1),
	extract_lv_llc(P2, LV2),
	extract_lv_llc(P3, LV3),
	extract_lv_lcsgn(P_theta, LV4),
	extract_lv_llcsgn(P_w, LV5),
	append([LV1,LV2,LV3,LV4,LV5], LV).

extract_lv_LModel_ht([], []).
extract_lv_LModel_ht([Model|LModel], LV) :-
	extract_lv_Model_ht(Model, LV1),
	extract_lv_LModel_ht(LModel, LV2),
	append(LV1, LV2, LV).


/*---
*/
extract_lisat_lcsgn([], []).
extract_lisat_lcsgn([[[IBX,_],[IVX,_]]|LX], Lisat) :-
	var_lk(IBX, Isat_BX),
	var_lk(IVX, Lisat1),
	extract_lisat_lcsgn(LX, Lisat2),
	append([[Isat_BX|Lisat1],Lisat2], Lisat).

extract_lisat_llcsgn([], []).
extract_lisat_llcsgn([LX|LLX], Lisat) :-
	extract_lisat_lcsgn(LX, Lisat1),
	extract_lisat_llcsgn(LLX, Lisat2),
	append(Lisat1, Lisat2, Lisat).

extract_lisat_lllcsgn([], []).
extract_lisat_lllcsgn([LLX|LLLX], Lisat) :-
	extract_lisat_llcsgn(LLX, Lisat1),
	extract_lisat_lllcsgn(LLLX, Lisat2),
	append(Lisat1, Lisat2, Lisat).

extract_lisat_Model_ht(Model_ht, Lisat) :-
	Model_ht = [_, _, [P1,P2,P3,P_theta,P_w]|_],
	extract_lisat_lc(P1, Lisat1),
	extract_lisat_llc(P2, Lisat2),
	extract_lisat_llc(P3, Lisat3),
	extract_lisat_lcsgn(P_theta, Lisat4),
	extract_lisat_llcsgn(P_w, Lisat5),
	append([Lisat1,Lisat2,Lisat3,Lisat4,Lisat5], Lisat).

extract_lisat_LModel_ht([], []).
extract_lisat_LModel_ht([Model|LModel], Lisat) :-
	extract_lisat_Model_ht(Model, Lisat1),
	extract_lisat_LModel_ht(LModel, Lisat2),
	append(Lisat1, Lisat2, Lisat).


/*---
*/
sat_to_clpfd_ht(LModel, LPath, LVars, Solution_SAT) :-
	sat_to_clpfd_lc(LVars, Solution_SAT),
	sat_to_clpfd_LModel_ht(LModel, Solution_SAT),
	sat_to_clpfd_lllc(LPath, Solution_SAT).

sat_to_clpfd_LModel_ht([], _).
sat_to_clpfd_LModel_ht([Model|LModel], Solution_SAT) :-
	sat_to_clpfd_Model_ht(Model, Solution_SAT),
	sat_to_clpfd_LModel_ht(LModel, Solution_SAT).

sat_to_clpfd_Model_ht(Model_ht, Solution_SAT) :-
	Model_ht = [_, _, [P1,P2,P3,P_theta,P_w]|_],
	sat_to_clpfd_lc(P1, Solution_SAT),
	sat_to_clpfd_llc(P2, Solution_SAT),
	sat_to_clpfd_llc(P3, Solution_SAT),
	sat_to_clpfd_lcsgn(P_theta, Solution_SAT),
	sat_to_clpfd_llcsgn(P_w, Solution_SAT).

sat_to_clpfd_llcsgn([], _).
sat_to_clpfd_llcsgn([LC|LLC], Solution_SAT) :-
	sat_to_clpfd_lcsgn(LC, Solution_SAT),
	sat_to_clpfd_llcsgn(LLC, Solution_SAT).

sat_to_clpfd_lcsgn([], _).
sat_to_clpfd_lcsgn([[[IBX,VBX],[IVX,VVX]]|P], Solution_SAT) :-
	sat_to_clpfd_csgn(IBX, IVX, Solution_SAT, VBX, VVX),
	sat_to_clpfd_lcsgn(P, Solution_SAT).

sat_to_clpfd_csgn(IBX, IVX, Solution_SAT, VBX, VVX) :-
	var_lk(IBX, Idf_bool_var),
	sat_to_clpfd_VAR(Idf_bool_var, Solution_SAT, VBX, 0),
	var_lk(IVX, L_idf_bool_var),
	sat_to_clpfd_VAR(L_idf_bool_var, Solution_SAT, VVX, 0).


/*--------------------------------------------------------------------
  create CP and/or SAT signed variables
---------------------------------------------------------------------*/

/*---
  	create_sgn_int_CP_SAT(P_theta_C, 0, M, Cnf1),

*/
create_sgn_int_CP_SAT([BX,VX], Min, Max, Cnf) :-
	create_bool_CP_SAT(BX),
	create_int_CP_SAT(VX, Min, Max, Cnf1),
	c_EqualXcstImplyB(VX, 0, BX, Cnf2),
	xsat(append([Cnf1,Cnf2], Cnf)).

	
/*---
*/
create_sgn_int_CP_SAT_lc([], _, _, []).
create_sgn_int_CP_SAT_lc([IFD|LIFD], Min, Max, Cnf) :-
	create_sgn_int_CP_SAT(IFD, Min, Max, Cnf1),
	create_sgn_int_CP_SAT_lc(LIFD, Min, Max, Cnf2),
	xsat(append([Cnf1,Cnf2], Cnf)).


/*--------------------------------------------------------------------
  % constraints over signed integers
---------------------------------------------------------------------*/

/*---
*/
c_sgn_Positive([BX,_], Cnf) :-
	c_EquivXcst(BX, 1, Cnf).

/*---
*/
c_sgn_Positive_lc([], []).
c_sgn_Positive_lc([X|LX], Cnf) :-
	c_sgn_Positive(X, Cnf1),
	c_sgn_Positive_lc(LX, Cnf2),
	xsat(append([Cnf1,Cnf2], Cnf)).

/*---
*/
c_sgn_EqualXY(X, Y, Cnf) :-
	X = [BX, VX],
	Y = [BY, VY],
	c_EquivXY(BX, BY, Cnf1),
	c_EqualXY(VX, VY, Cnf2),
	xsat(append([Cnf1,Cnf2], Cnf)).

/*---
*/
c_sgn_EqualXY_lc([], [], []).
c_sgn_EqualXY_lc([X|LX], [Y|LY], Cnf) :-
	c_sgn_EqualXY(X, Y, Cnf1),
	c_sgn_EqualXY_lc(LX, LY, Cnf2),
	xsat(append([Cnf1,Cnf2], Cnf)).

/*---
*/
c_sgn_EqualXY_llc([], [], []).
c_sgn_EqualXY_llc([LX|LLX], [LY|LLY], Cnf) :-
	c_sgn_EqualXY_lc(LX, LY, Cnf1),
	c_sgn_EqualXY_llc(LLX, LLY, Cnf2),
	xsat(append([Cnf1,Cnf2], Cnf)).

/*---
*/
c_sgn_EqualXYB(X, Y, B, Cnf) :-
	X = [BX, VX],
	Y = [BY, VY],
	create_bool_CP_SAT(B1),
	c_EquivXYB(BX, BY, B1, Cnf1),
	create_bool_CP_SAT(B2),
	c_EqualXYB(VX, VY, B2, Cnf2),
	c_AndXYB(B1, B2, B, Cnf3),
	xsat(append([Cnf1,Cnf2, Cnf3], Cnf)).

/*---
*/
c_sgn_EqualXYB_lc([], [], [], []).
c_sgn_EqualXYB_lc([X|LX], [Y|LY], [B|LB], Cnf) :-
	c_sgn_EqualXYB(X, Y, B, Cnf1),
	c_sgn_EqualXYB_lc(LX, LY, LB, Cnf2),
	xsat(append([Cnf1,Cnf2], Cnf)).

/*---
*/
c_sgn_EqualXYB_llc([], [], [], []).
c_sgn_EqualXYB_llc([LX|LLX], [LY|LLY], [LB|LLB], Cnf) :-
	c_sgn_EqualXYB_lc(LX, LY, LB, Cnf1),
	c_sgn_EqualXYB_llc(LLX, LLY, LLB, Cnf2),
	xsat(append([Cnf1,Cnf2], Cnf)).

/*---
*/
c_sgn_EqualXcst(X, Cst, Cnf) :-
	X = [BX, VX],
	Cst = [Bcst,Vcst],
	c_EquivXcst(BX, Bcst, Cnf1),
	c_EqualXcst(VX, Vcst, Cnf2),
	xsat(append([Cnf1,Cnf2], Cnf)).

c_sgn_EqualXcst_lc([], [], []).
c_sgn_EqualXcst_lc([X|LX], [Cst|LCst], Cnf) :-
	c_sgn_EqualXcst(X, Cst, Cnf1),
	c_sgn_EqualXcst_lc(LX, LCst, Cnf2),
	xsat(append([Cnf1,Cnf2], Cnf)).

c_sgn_EqualXcst_llc([], [], []).
c_sgn_EqualXcst_llc([LX|LLX], [LCst|LLCst], Cnf) :-
	c_sgn_EqualXcst_lc(LX, LCst, Cnf1),
	c_sgn_EqualXcst_llc(LLX, LLCst, Cnf2),
	xsat(append([Cnf1,Cnf2], Cnf)).


/*---
*/
c_sgn_AddXYZ(A, B, ApB, Cnf) :-
	A = [B_A, V_A],
	B = [B_B, V_B],
	ApB = [B_ApB, V_ApB],
	create_bool_CP_SAT(B_le),
	create_bool_CP_SAT(B_ge),
	c_InfEqualXYB(V_A, V_B, B_le, Cnf1),
	c_SupEqualXYB(V_A, V_B, B_ge, Cnf2),
	create_int_CP_SAT_2int(Min_AB, V_A, V_B, Cnf3),
	create_int_CP_SAT_2int(Max_AB, V_A, V_B, Cnf4),
	minmax_spe(V_A, V_B, B_le, Min_AB, Max_AB, Cnf5),
	create_int_XpY_CP_SAT(V_A, V_B, V_ApB_aux, Cnf6),
	create_int_XmY_CP_SAT(Max_AB, Min_AB, V_MaxmMin, Cnf7),
	%--- definition of V_ApB
	% SameSign <=> (sigmaA <=> sigmaB)
	create_bool_CP_SAT(SameSign),
	c_EquivXYB(B_A, B_B, SameSign, Cnf8),
	% (sigmaA <=> sigmaB) => (V_ApB = V_ApB_aux)
	create_bool_CP_SAT(B1),
	c_EqualXYB(V_ApB, V_ApB_aux, B1, Cnf9),
	c_ImplyXY(SameSign, B1, Cnf10),
	% (sigmaA \<=> sigmaB) => (V_ApB = V_MaxmMin)
	create_bool_CP_SAT(B2),
	c_EqualXYB(V_ApB, V_MaxmMin, B2, Cnf11),
	c_ImplyNotXY(SameSign, B2, Cnf12),
	
	%--- definition of B_ApB
	create_bool_CP_SAT(B3),
	create_bool_CP_SAT(B4),
	create_bool_CP_SAT(B5),
	create_bool_CP_SAT(B34),
	c_AndXYB(B_A, B_B, B3, Cnf13),
	c_AndXYB(B_A, B_ge, B4, Cnf14),
	c_AndXYB(B_B, B_le, B5, Cnf15),
	c_OrXYB(B3, B4, B34, Cnf16),
	c_OrXYB(B34, B5, B_ApB, Cnf17),
	xsat(append([Cnf1,Cnf2,Cnf3,Cnf4,Cnf5,Cnf6,Cnf7,Cnf8,Cnf9,Cnf10,Cnf11,Cnf12,Cnf13,Cnf14,Cnf15,Cnf16,Cnf17], Cnf)).
	


/*
*/
create_int_CP_SAT_2int(X, A, B, Cnf) :-
	xsat((
	      A = [IA,_],
	      var_lk(IA, L_idf_bool_var_A),
	      length(L_idf_bool_var_A, LengthA),
	      B = [IB,_],
	      var_lk(IB, L_idf_bool_var_B),
	      length(L_idf_bool_var_B, LengthB),
	      max(LengthA, LengthB, Max),
	      Max_m1 is Max - 1,
	      create_int_CP_SAT(X, 0, Max_m1, Cnf)
	    )).

max(X, Y, X) :-
	X >= Y,
	!.
max(X, Y, Y) :-
	X < Y.
	
	

/*
*/
minmax_spe(V1, V2, B_le, Min, Max, Cnf) :-
	%
	create_bool_CP_SAT(B1),
	create_bool_CP_SAT(B2),
	create_bool_CP_SAT(B12),
	create_bool_CP_SAT(B012),
	c_EqualXYB(Min, V1, B1, Cnf1),
	c_EqualXYB(Max, V2, B2, Cnf2),
	c_AndXYB(B1, B2, B12, Cnf3),
	c_AndXYB(B_le, B12, B012, Cnf4),
	%
	create_bool_CP_SAT(B3),
	create_bool_CP_SAT(B4),
	create_bool_CP_SAT(B34),
	create_bool_CP_SAT(B034),
	c_EqualXYB(Min, V2, B3, Cnf5),
	c_EqualXYB(Max, V1, B4, Cnf6),
	c_AndXYB(B3, B4, B34, Cnf7),
	c_AndXNotYB(B34, B_le, B034, Cnf8),
	%
	c_OrXY(B012, B034, Cnf9),
	xsat(append([Cnf1,Cnf2,Cnf3,Cnf4,Cnf5,Cnf6,Cnf7,Cnf8,Cnf9], Cnf)).
	

/*
  
  precondition: (X >= Y)   AND   (V_XmY is positive)
*/
create_int_XmY_CP_SAT(X, Y, XmY, Cnf) :-
	xsat((
	      X = [IX,_],
	      var_lk(IX, L_idf_bool_var_X),
	      length(L_idf_bool_var_X, LengthX),
	      %Y = [IY,_],
	      %var_lk(IY, L_idf_bool_var_Y),
	      %length(L_idf_bool_var_Y, LengthY),
	      %max(LengthX, LengthY, Max),
	      Max is LengthX - 1,
	      create_int_CP_SAT(XmY, 0, Max, Cnf1)
	     )),
	c_MinusXY_XmY_CP_SAT(X, Y, XmY, Cnf2),
	xsat(append([Cnf1,Cnf2], Cnf)).

/*
  forall i,j,   (X_i AND Y_j) IMPLY XmY_{i-j}
*/
c_MinusXY_XmY_CP_SAT(X, Y, XmY, Cnf) :-
	xcp(c1_MinusXY_XmY_CP_SAT(X, Y, XmY)),
	xsat(c2_MinusXY_XmY_CP_SAT(X, Y, XmY, Cnf)).

c1_MinusXY_XmY_CP_SAT([_,VX], [_,VY], [_,VXmY]) :-
	VXmY #= (VX - VY).

c2_MinusXY_XmY_CP_SAT([IX,_], [IY,_], [IXmY,_], Cnf) :-
	trans_MinusXY_XmY(IX, IY, IXmY, Cnf).


/*
*/
trans_MinusXY_XmY(X, Y, XmY, Cnf) :-
	var_lk(X, L_idf_bool_var_X),
	var_lk(Y, L_idf_bool_var_Y),
	var_lk(XmY, L_idf_bool_var_XmY),
	trans_MinusXY_XmY_aux(L_idf_bool_var_X, L_idf_bool_var_Y, L_idf_bool_var_XmY, 0, Cnf).

trans_MinusXY_XmY_aux([], _, _, _, []).
trans_MinusXY_XmY_aux([X|L_idf_bool_var_X], L_idf_bool_var_Y, L_idf_bool_var_XmY, IndX, Cnf) :-
	trans_MinusXY_XmY_aux2(L_idf_bool_var_Y, X, L_idf_bool_var_XmY, IndX, 0, Cnf1),
	IndX_p1 is IndX + 1,
	trans_MinusXY_XmY_aux(L_idf_bool_var_X, L_idf_bool_var_Y, L_idf_bool_var_XmY, IndX_p1, Cnf2),
	xsat(append([Cnf1,Cnf2], Cnf)).


trans_MinusXY_XmY_aux2([], _, _, _, _, []).
trans_MinusXY_XmY_aux2([Y|L_idf_bool_var_Y], X, L_idf_bool_var_XmY, IndX, IndY, Cnf) :-
	IndX >= IndY,
	!,
	IndXmIndY is IndX - IndY,
	nth0(IndXmIndY, L_idf_bool_var_XmY, XmY),
	Cnf1 = [[-X,-Y,XmY]], %X_i /\ Y_j => XmY_{i-j}
	IndY_p1 is IndY + 1,
	trans_MinusXY_XmY_aux2(L_idf_bool_var_Y, X, L_idf_bool_var_XmY, IndX, IndY_p1, Cnf2),
	xsat(append([Cnf1,Cnf2], Cnf)).
trans_MinusXY_XmY_aux2([_|_], _, _, IndX, IndY, []) :-
	IndX < IndY.


/*---
*/
c_sgn_InfXYB([BX,VX], [BY,VY], B, Cnf) :-
	create_bool_CP_SAT(B1),
	create_bool_CP_SAT(B2_aux),
	create_bool_CP_SAT(B2),
	create_bool_CP_SAT(B3_aux),
	create_bool_CP_SAT(B3),

	c_AndXNotYB(BY, BX, B1, Cnf1),
	c_InfXYB(VX, VY, B2_aux, Cnf2),
	c_AndXYB(B2_aux, BY, B2, Cnf3),
	c_SupXYB(VX, VY, B3_aux, Cnf4),
	c_AndXNotYB(B3_aux, BX, B3, Cnf5),

	c_OrLB_EquivB([B1,B2,B3], B, Cnf6), 
	xsat(append([Cnf1,Cnf2,Cnf3,Cnf4,Cnf5,Cnf6], Cnf)).

/*---
*/
c_sgn_SupXYB(X, Y, B, Cnf) :-
	c_sgn_InfXYB(Y, X, B, Cnf).

	


/*---
*/
solve_ht(Cnf, LModel, LPath, LB) :-
	xsat(solve_sat(Cnf, Solution_SAT)),
	xsat(sat_to_clpfd_ht(LModel, LPath, LB, Solution_SAT)),
	xcp(solve_cp_ht(LModel, LPath, LB)).

solve_cp_ht(LModel, LPath, LB) :-
	labeling_one_cp_ht(LModel, LPath, LB).

labeling_one_cp_ht(LModel, LPath, LB) :-
	labeling_all_cp_ht(LModel, LPath, LB),
	!.
labeling_all_cp_ht(LModel, LPath, LB) :-
	extract_lv_LModel_ht(LModel, LV1),
	extract_lv_LPath(LPath, LV2),
	extract_lv_lc(LB, LV3),
	append([LV3,LV2,LV1], LV), % Important order of enumeration
	labeling([enum], LV).


/*---
*/
solve_all_subsol_ht(Cnf, LModel_subsol, LPath_subsol, LB_subsol, LModel, LPath, LB):-
	xsat(solve_all_subsol_sat_ht(Cnf, LModel_subsol, LPath_subsol, LB_subsol, Solution_SAT)),
	xsat(sat_to_clpfd_ht(LModel, LPath, LB, Solution_SAT)),
	xcp(solve_all_subsol_cp_ht(LModel_subsol, LPath_subsol, LB_subsol, LModel, LPath, LB)).

solve_all_subsol_cp_ht(LModel_subsol, LPath_subsol, LB_subsol, LModel, LPath, LB) :-
	labeling_all_cp_ht(LModel_subsol, LPath_subsol, LB_subsol),
	labeling_one_cp_ht(LModel, LPath, LB).

solve_all_subsol_sat_ht(Cnf, LModel_subsol, LPath_subsol, LB_subsol, Solution_SAT) :-
	trans_cnf_to_solve(Cnf, Cnf_to_solve),
	extract_Vars_subsol_ht(LModel_subsol, LPath_subsol, LB_subsol, Vars),
	solve_all_subsol(Cnf_to_solve, Vars, Solution_SAT).

extract_Vars_subsol_ht(LModel_subsol, LPath_subsol, LB_subsol, Vars) :-
	extract_lisat_LModel_ht(LModel_subsol, Vars_LModel),
	extract_lisat_LPath(LPath_subsol, Vars_LPath),
	extract_lisat_LB(LB_subsol, Vars_LB),
	append([Vars_LModel,Vars_LPath,Vars_LB], Vars).


/*---
*/
solve_all_subsol_P_theta_P_w(Cnf, LModel, LPath, LB):-
	xsat(solve_all_subsol_sat_P_theta_P_w(Cnf, LModel, Solution_SAT)),
	xsat(sat_to_clpfd_ht(LModel, LPath, LB, Solution_SAT)),
	xcp(solve_all_subsol_cp_P_theta_P_w(LModel, LPath, LB)).

solve_all_subsol_cp_P_theta_P_w(LModel, LPath, LB) :-
	labeling_all_cp_P_theta_P_w(LModel),
	labeling_one_cp_ht(LModel, LPath, LB).

solve_all_subsol_sat_P_theta_P_w(Cnf, LModel, Solution_SAT) :-
	trans_cnf_to_solve(Cnf, Cnf_to_solve),
	extract_Vars_subsol_P_theta_P_w(LModel, Vars),
	solve_all_subsol(Cnf_to_solve, Vars, Solution_SAT).

extract_Vars_subsol_P_theta_P_w(LModel, Vars) :-
	extract_lisat_LModel_P_theta_P_w(LModel, Vars_LModel_P_theta_P_w),
	append([Vars_LModel_P_theta_P_w], Vars).

labeling_one_cp_P_theta_P_w(LModel) :-
	labeling_all_cp_P_theta_P_w(LModel),
	!.
labeling_all_cp_P_theta_P_w(LModel) :-
	extract_lv_LModel_P_theta_P_w(LModel, LV1),
	labeling([enum], LV1).

/*
*/
extract_lv_Model_P_theta_P_w(Model_ht, LV) :-
	Model_ht = [_, _, [_P1,_P2,_P3,P_theta,P_w]|_],
	extract_lv_lcsgn(P_theta, LV4),
	extract_lv_llcsgn(P_w, LV5),
	append([LV4,LV5], LV).

extract_lv_LModel_P_theta_P_w([], []).
extract_lv_LModel_P_theta_P_w([Model|LModel], LV) :-
	extract_lv_Model_P_theta_P_w(Model, LV1),
	extract_lv_LModel_P_theta_P_w(LModel, LV2),
	append(LV1, LV2, LV).

/*
*/
extract_lisat_Model_P_theta_P_w(Model_ht, Lisat) :-
	Model_ht = [_, _, [_P1,_P2,_P3,P_theta,P_w]|_],
	extract_lisat_lcsgn(P_theta, Lisat4),
	extract_lisat_llcsgn(P_w, Lisat5),
	append([Lisat4,Lisat5], Lisat).

extract_lisat_LModel_P_theta_P_w([], []).
extract_lisat_LModel_P_theta_P_w([Model|LModel], Lisat) :-
	extract_lisat_Model_P_theta_P_w(Model, Lisat1),
	extract_lisat_LModel_P_theta_P_w(LModel, Lisat2),
	append(Lisat1, Lisat2, Lisat).

/*---
*/
solve_Relax_ht(Relax, Cnf1, LModel, LPath, LB) :-
	extract_lc_Relax(Relax, LB_Relax),
	length(LB_Relax, Nb),
	create_int_CP_SAT(Sum, 0, Nb, Cnf2),
	c_sumLB(LB_Relax, Sum, Cnf3),
	init_bc_relax,
	
	VSum in 0..Nb,
	labeling([down], [VSum]), % enumeration in descending order
	format('---------Sum=~w\n', [VSum]),
	c_EqualXcst(Sum, VSum, Cnf4),
	constraints_bc_relax(LB_Relax, Cnf5),
	xsat(append([Cnf1,Cnf2,Cnf3,Cnf4, Cnf5], Cnf)),
	xsat(append([LB_Relax,LB], LB2)),
	solve_all_subsol_ht(Cnf, [], [], LB_Relax, LModel, LPath, LB2),
	construct_new_rule_bc_relax(LB_Relax).


/*---
*/
create_Relax([], []).
create_Relax([B|LB], [supp(B)|Relax]) :-
	create_Relax(LB, Relax).
