# Supplementary material for: Applications of a formal approach to decipher discrete genetic networks
Source: BMC Bioinformatics. 2010 Jul 20;11:385. doi: 10.1186/1471-2105-11-385 (PMC2918581; doi:10.1186/1471-2105-11-385)
Supplement: Additional file 1 — GNBox. [file 1471-2105-11-385-S1.ZIP › GNBox/biomodel_tool.pl]

:- module(biomodel_tool, [
			  interval_Nb_thr_and_Thr/7,
			  create_Ks/5,
			  create_Inputs/3,
			  ineg_ord_thr/4,
			  constraints_Bnb_thr/7,
			  constraints_Mutant/3,
			  constraints_Relax/6,
			  constraints_Comp/5,
			  constraints_P_K_Nb_thr/3,
			  constraints_P_Input_Nb_thr/3
			  ]).

:- use_module(library(clpfd)).
:- use_module(library(lists), [append/2, append_length/3, append_length/4, nth1/3, nth1/4, same_length/2, sumlist/2]).

:- use_module(cp_sat).
%:- use_module(cnf, [incr_ifd/1]).
:- use_module(tools, [create_LV/2, create_group/3]).
:- use_module(write).


/***********************************************************************
To enforce the interval of the variables in
the lists Nb_thr and Thr
in consideration of static information Modif_nb_thr and Relax
*/
interval_Nb_thr_and_Thr([], [], [], [], _Modif_nb_thr, _Relax, []).
interval_Nb_thr_and_Thr([C|Species], [Nb_thr_C|Nb_thr], [Thr_C|Thr], [Nb_thr_max_C|Nb_thr_max], Modif_nb_thr, Relax, Cnf) :-
	interval_Nb_thr_and_Thr_C(C, Nb_thr_C, Thr_C, Nb_thr_max_C, Modif_nb_thr, Relax, Cnf1),
	interval_Nb_thr_and_Thr(Species, Nb_thr, Thr, Nb_thr_max, Modif_nb_thr, Relax, Cnf2),
	xsat(append([Cnf1,Cnf2], Cnf)).

/*
*/
interval_Nb_thr_and_Thr_C(C, Nb_thr_C, Thr_C, Nb_thr_C_max, Modif_nb_thr, Relax, Cnf) :-
	inf_Nb_thr_C(Modif_nb_thr, C, Nb_thr_C_max, Inf),
	sup_Nb_thr_C(Modif_nb_thr, Relax, C, Nb_thr_C_max, Sup),

	create_int_CP_SAT(Nb_thr_C, 0, Nb_thr_C_max, Cnf1),
	c_SupEqualXcst(Nb_thr_C, Inf, Cnf2),
	c_InfEqualXcst(Nb_thr_C, Sup, Cnf3),

	interval_Thr_C(Thr_C, Nb_thr_C, Sup, Cnf4),
	xsat(append([Cnf1,Cnf2,Cnf3,Cnf4], Cnf)).

/*
*/
inf_Nb_thr_C(Modif_nb_thr, C, _, New_nb_thr) :-
	memberchk( nb_thr(C,New_nb_thr), Modif_nb_thr),
	!.
%inf_Nb_thr_C(_Modif_nb_thr, _C, Nb_thr_max_C, Nb_thr_max_C).
inf_Nb_thr_C(_, _, _, 1). %%%% MODIF


/*
*/
sup_Nb_thr_C(_, Relax, C, Nb_thr_max_C, Nb_thr_max_C) :-
	memberchk( nb_thr(C,_LB), Relax),
	!.
sup_Nb_thr_C(Modif_nb_thr, _, C, _, New_nb_thr) :-
	memberchk( nb_thr(C,New_nb_thr), Modif_nb_thr),
	!.
sup_Nb_thr_C(_, _, _, Nb_thr_max_C, Nb_thr_max_C).

/*
*/
interval_Thr_C([], _Nb_thr_C, _Sup, []).
interval_Thr_C([Thr_C_I|Thr_C], Nb_thr_C, Sup, Cnf) :-
	create_int_CP_SAT(Thr_C_I, 0, Sup, Cnf1),
	c_SupEqualXcst(Thr_C_I, 1, Cnf2),
	c_InfEqualXY(Thr_C_I, Nb_thr_C, Cnf3),
	interval_Thr_C(Thr_C, Nb_thr_C, Sup, Cnf4),
	xsat(append([Cnf1,Cnf2,Cnf3,Cnf4], Cnf)).


/*---
*/
create_Ks([], _, [], _, []).
create_Ks([EqC|Eqs], [Nb_thr_maxC|Nb_thr_max], [KC|Ks], Mutant, Cnf) :-
	EqC = eq(_C, KC, _, L),
	length(L, Length),
	length(KC, Length),
	%names_IK_C_v2(KC, Mutant, C, 1),
	create_int_CP_SAT_lc(KC, 0, Nb_thr_maxC, Cnf1),
	create_Ks(Eqs, Nb_thr_max, Ks, Mutant, Cnf2),
	xsat(append(Cnf1,Cnf2, Cnf)).

/*
names_IK_C_v2([], _, _, _).
names_IK_C_v2([K_C_I|Ks_C], Mutant, C, I) :-
	%names_IK_C_I(K_C_I, Mutant, C, I),
	incr_ifd(New_ifd),
	K_C_I = [New_ifd,_],
	I_p1 is I + 1,
	names_IK_C_v2(Ks_C, Mutant, C, I_p1).
*/

/*
names_IK_C([], _, _, _).
names_IK_C([K_C_I|Ks_C], Mutant, C, I) :-
	names_IK_C_I(K_C_I, Mutant, C, I),
	I_p1 is I + 1,
	names_IK_C(Ks_C, Mutant, C, I_p1).

names_IK_C_I(K_C_I, Mutant, C, I) :-
	memberchk(ee(C,EEC), Mutant),
	!,
	K_C_I = [IK_C_I, _],
	Atom_C = C,
	number_codes(I, Codes_I),
	atom_codes(Atom_I, Codes_I),
	number_codes(EEC, Codes_EEC),
	atom_codes(Atom_EEC, Codes_EEC),
	atom_concat('k', Atom_C, Aux1),
	atom_concat(Aux1, '_', Aux2),
	atom_concat(Aux2, Atom_I, Aux3),
	atom_concat(Aux3, '_', Aux4),
	atom_concat(Aux4, 'ee', Aux5),
	atom_concat(Aux5, Atom_EEC, Aux6),
	IK_C_I = Aux6.
names_IK_C_I(K_C_I, _Mutant, C, I) :-
	K_C_I = [IK_C_I, _],
	Atom_C = C,	
	number_codes(I, Codes_I),
	atom_codes(Atom_I, Codes_I),
	atom_concat('k', Atom_C, Aux1),
	atom_concat(Aux1, '_', Aux2),
	atom_concat(Aux2, Atom_I, Aux3),
	IK_C_I = Aux3.
*/

/*---
*/
create_Inputs([Inputs,_,Ks], Nb_thr_max, Cnf) :-
	length(Ks, Nb_no_inputs),
	append_length(Nb_thr_max_Inputs, Nb_thr_max, Nb_no_inputs),
	same_length(Nb_thr_max_Inputs, Inputs),
	create_Inputs_aux(Inputs, Nb_thr_max_Inputs, Cnf).

create_Inputs_aux([], [], []).
create_Inputs_aux([In|Inputs], [Nb_thr_max_In|Nb_thr_max_Inputs], Cnf) :-
	create_In(In, Nb_thr_max_In, Cnf1),
	create_Inputs_aux(Inputs, Nb_thr_max_Inputs, Cnf2),
	xsat(append([Cnf1,Cnf2], Cnf)).

create_In(In, Nb_thr_max_In, Cnf) :-
	create_int_CP_SAT(In, 0, Nb_thr_max_In, Cnf).
	
	

/*---
  Post the constraints "#=<" between the thresholds for each species
  corresponding to the knowledge into the list Ord_thr2
*/
ineg_ord_thr([], _, _, []).
ineg_ord_thr([Thr_C|Thr], [C|Species], Thr_ord, Cnf) :-
	ineg_ord_thr_C(Thr_ord, Thr_C, C, Cnf1),
	ineg_ord_thr(Thr, Species, Thr_ord, Cnf2),
	xsat(append([Cnf1,Cnf2], Cnf)).
	
ineg_ord_thr_C([], _, _, []).
ineg_ord_thr_C([thr_ord(C,LNo_thr)|Thr_ord], Thr_C, C, Cnf) :-
	!,
	ineg_ord_thr_C_aux(LNo_thr, Thr_C, Cnf1),
	ineg_ord_thr_C(Thr_ord, Thr_C, C, Cnf2),
	xsat(append([Cnf1,Cnf2], Cnf)).
ineg_ord_thr_C([_|Thr_ord], Thr_C, C, Cnf) :-
	ineg_ord_thr_C(Thr_ord, Thr_C, C, Cnf).

ineg_ord_thr_C_aux([_], _, []).
ineg_ord_thr_C_aux([No_thr_a,No_thr_b|LNo_thr], Thr_C, Cnf) :-
	nth1(No_thr_a, Thr_C, Thr_C_a),
	nth1(No_thr_b, Thr_C, Thr_C_b),
	c_InfEqualXY(Thr_C_a, Thr_C_b, Cnf1),
	ineg_ord_thr_C_aux([No_thr_b|LNo_thr], Thr_C, Cnf2),
	xsat(append([Cnf1,Cnf2], Cnf)).
	


%%%%%%%%%%%%%%%%%%%%%%%%%%%%%%%%%%%%%%%%%%%%%%%%%%%%%%%%%%%%%%%%%%%%%%%%%%%%%%


/*
BRnb_thr<c>_<i> is true if and only if
  the number of threholds of the species <c>
  is less to New_nb_thr_<c> + <i>

Bnb_thr_<c>_<i> is true if and only if
  the number of thresholds of the species <c>
  is greater or equal to <i>

*/


/***********************************************************************
Enforce the conjonction of these constraints:

-----1----- (to take into account static information in Modif_nb_thr and Relax)
Enforce the following constraints on Bnb_thr:
  * Bnb_thr<c>_1 is true
  * according to Modif_nb_thr and Relax enforce certain Boolean to be false (or true)

-----2----- (to enforce the number of different thresholds)
(non redundant)
Enforce the following constraints on Bnb_thr_C and Thr_C:
  * for i in 2..max, Bnb_thr_C_<i> => atleastnvalue(<i>, Thr_C)

-----3----- (to define Bnb_thr_C)
Enforce the following constraints on Bnb_thr_C and Nb_thr_C:
  * for i in 1..max, (Nb_thr_C >= i) <=> BNb_thr_C_<i>

*/
constraints_Bnb_thr(Species, Thr, Modif_nb_thr, Relax, Bnb_thr, Nb_thr, Cnf) :-
	create_bool_CP_SAT_llc(Bnb_thr),
	constraints1_Bnb_thr(Species, Bnb_thr, Modif_nb_thr, Relax, Cnf1),
	constraints2_Bnb_thr(Bnb_thr, Thr, Cnf2),
	constraints3_Bnb_thr(Bnb_thr, Nb_thr, Cnf3),
	xsat(append([Cnf1,Cnf2,Cnf3], Cnf)).


	
/***********************************************************************
Enforce the following constraints on Bnb_thr:
  * Bnb_thr<c>_1 is true
  * according to Modif_nb_thr and Relax enforce "certain" Boolean to be false (or true)

*/
constraints1_Bnb_thr([], [], _, _, []).
constraints1_Bnb_thr([C|Species], [Bnb_thr_C|Bnb_thr], Modif_nb_thr, Relax, Cnf) :-
	constraints1_Bnb_thr_C(C, Bnb_thr_C, Modif_nb_thr, Relax, Cnf1),
	constraints1_Bnb_thr(Species, Bnb_thr, Modif_nb_thr, Relax, Cnf2),
	xsat(append([Cnf1,Cnf2], Cnf)).


constraints1_Bnb_thr_C(C, Bnb_thr_C, Modif_nb_thr, Relax, Cnf) :-
	Bnb_thr_C = [Bnb_thr_C_1|_],
				% Bnb_thr<c>_1 is always true
	c_EquivXcst(Bnb_thr_C_1, 1, Cnf1),
	constraints1_Bnb_thr_C_aux(C, Bnb_thr_C, Modif_nb_thr, Relax, Cnf2),
	xsat(append([Cnf1,Cnf2], Cnf)).

constraints1_Bnb_thr_C_aux(C, Bnb_thr_C, Modif_nb_thr, Relax, Cnf) :-
	memberchk(nb_thr(C,New_nb_thr), Modif_nb_thr),
	memberchk(nb_thr(C,_LB), Relax),
	!,
	constraints1_Bnb_thr_C_aux1(Bnb_thr_C, New_nb_thr, Cnf).
constraints1_Bnb_thr_C_aux(C, Bnb_thr_C, Modif_nb_thr, _Relax, Cnf) :-
	memberchk(nb_thr(C,New_nb_thr), Modif_nb_thr),
	!,
	constraints1_Bnb_thr_C_aux2(Bnb_thr_C, New_nb_thr, Cnf).
constraints1_Bnb_thr_C_aux(_, Bnb_thr_C, _Modif_nb_thr, _Relax, Cnf) :-
	constraints1_Bnb_thr_C_aux3(Bnb_thr_C, Cnf).


/*
In the case of presence of nb_thr(C,_) in
   * Modif_nb_thr, and
   * Relax
   the Booleans corresponding to values equal or under New_nb_thr must be true
*/
constraints1_Bnb_thr_C_aux1(Bnb_thr_C, New_nb_thr, Cnf) :-
	constraints1_Bnb_thr_C_aux1(Bnb_thr_C, New_nb_thr, 1, Cnf).

constraints1_Bnb_thr_C_aux1(_, New_nb_thr, I, []) :-
	I > New_nb_thr,
	!.
constraints1_Bnb_thr_C_aux1([Bnb_thr_C_I|Bnb_thr_C], New_nb_thr, I, Cnf) :-
	I =< New_nb_thr,
	c_EquivXcst(Bnb_thr_C_I, 1, Cnf1),
	I_p1 is I + 1,
	constraints1_Bnb_thr_C_aux1(Bnb_thr_C, New_nb_thr, I_p1, Cnf2),
	xsat(append([Cnf1,Cnf2], Cnf)).
	
/*
In the case of presence of nb_thr(C,_) in
   * Modif_nb_thr   only
- the Booleans corresponding to value inf or equal to New_nb_thr must be true
- the others are false
*/
constraints1_Bnb_thr_C_aux2(Bnb_thr_C, New_nb_thr, Cnf) :-
	constraints1_Bnb_thr_C_aux2(Bnb_thr_C, New_nb_thr, 1, Cnf).

constraints1_Bnb_thr_C_aux2([], _, _, []).
constraints1_Bnb_thr_C_aux2([Bnb_thr_C_I|Bnb_thr_C], New_nb_thr, I, Cnf) :-
	I =< New_nb_thr,
	!,
	c_EquivXcst(Bnb_thr_C_I, 1, Cnf1),
	I_p1 is I + 1,
	constraints1_Bnb_thr_C_aux2(Bnb_thr_C, New_nb_thr, I_p1, Cnf2),
	xsat(append([Cnf1,Cnf2], Cnf)).
constraints1_Bnb_thr_C_aux2([Bnb_thr_C_I|Bnb_thr_C], New_nb_thr, I, Cnf) :-
	c_EquivXcst(Bnb_thr_C_I, 0, Cnf1),
	I_p1 is I + 1,
	constraints1_Bnb_thr_C_aux2(Bnb_thr_C, New_nb_thr, I_p1, Cnf2),
	xsat(append([Cnf1,Cnf2], Cnf)).

/*
In the case of NO presence of nb_thr(C,_) in
   * Modif_nb_thr, and in
   * Relax
   no constraints %%% MODIF (before %%%the Booleans are all true)

constraints1_Bnb_thr_C_aux3([], []).
constraints1_Bnb_thr_C_aux3([Bnb_thr_C_I|Bnb_thr_C], Cnf) :-
	c_EquivXcst(Bnb_thr_C_I, 1, Cnf1),
	constraints1_Bnb_thr_C_aux3(Bnb_thr_C, Cnf2),
	xsat(append([Cnf1,Cnf2], Cnf)).
*/
constraints1_Bnb_thr_C_aux3(_Bnb_thr_C, []).


/*
constraints1_Bnb_thr_C_exactly_one(Bnb_thr_C, Cnf) :-
	outils:catch_list_var_bool(Bnb_thr_C, BBnb_thr_C),
	clpfd:sum(BBnb_thr_C, #=, 1), % exactly one element of BBnb_thr_C is true % Note: cannot be reified
	%%%
	%%%
	outils:catch_list_idf_bool(Bnb_thr_C, IBnb_thr_C),
	cnf:exactly_one(IBnb_thr_C, Cnf).
*/


/***********************************************************************
(Non redondant)
Enforce the following constraints on Bnb_thr_C and Thr_C:
  * for i in 2..max, Bnb_thr_C_<i> => atleastnvalue(<i>, Thr_C)


Attention nvalue/2 n'est vraiment pas très propagateur !!!
| ?- clpfd:(A in 0..1, C in 0..1, A #=< C, clpfd:nvalue(2,[A,C])).
A in 0..1,
C in 0..1 ? ;
no
% source_info
| ?- clpfd:(A in 0..1, C in 0..1, A #=< C, nvalue(2,[A,C]), labeling([], [A,C])).
A = 0,
C = 1 ? ;
no

*/
constraints2_Bnb_thr([], [], []).
constraints2_Bnb_thr([Bnb_thr_C|Bnb_thr], [Thr_C|Thr], Cnf) :-
	indexN_imply_atleastNvalue(Bnb_thr_C, Thr_C, Cnf1),
	constraints2_Bnb_thr(Bnb_thr, Thr, Cnf2),
	xsat(append([Cnf1,Cnf2], Cnf)).

/*
indexN_imply_atleastNvalue(LBN, LX, Cnf) is true if
LBN is a list of boolean where the I-th elements is true imply that
at least I elements among LX are all different,
Cnf is the CNF equivalent to the previous statment in the current context.
*/
indexN_imply_atleastNvalue(LBN, LX, Cnf) :-
	constr_L_difbool_X1_X2(LX, L_difbool_X1_X2, Cnf1),
	LBN = [_BN1|SLBN],
	indexN_imply_atleastNvalue(SLBN, LX, L_difbool_X1_X2, 2, Cnf2),
	xsat(append([Cnf1,Cnf2], Cnf)).

indexN_imply_atleastNvalue([], _LX, _L_difbool_X1_X2, _N, []).
indexN_imply_atleastNvalue([BN|LBN], LX, L_difbool_X1_X2, N, Cnf) :-
	bindexN_imply_atleastNvalue(BN, LX, L_difbool_X1_X2, N, Cnf1),
	N_p1 is N + 1,
	indexN_imply_atleastNvalue(LBN, LX, L_difbool_X1_X2, N_p1, Cnf2),
	xsat(append([Cnf1,Cnf2], Cnf)).


/*
BN   => BN_1 \/ BN_2 \/ ... \/ BN_m
BN_i => the set of index I of N elements among LX has elements all different

Note: this link passes by the term L_difbool_X1_X2 which posseses all the Booleans specifying that two elements have different values

*/
bindexN_imply_atleastNvalue(BN, LX, L_difbool_X1_X2, N, Cnf) :-
	all_lists_of_length_N(LX, N, LL_of_N_difelements),
	same_length(LL_of_N_difelements, LBalldif),
	create_bool_CP_SAT_lc(LBalldif),
	constraints_list_balldif(LBalldif, LL_of_N_difelements, L_difbool_X1_X2, Cnf1), % for each element B of index I of LBalldif: B => the set of index I of N elements among LX has elements all different
	c_OrLB_IfB(LBalldif, BN, Cnf2),
	xsat(append([Cnf1,Cnf2], Cnf)).

%
all_lists_of_length_N(L, N, [L]) :-
	length(L, N),
	!.
all_lists_of_length_N(L, 1, LL) :-
	!,
	all_lists_of_length_1(L, LL).
all_lists_of_length_N([], _N, []).
all_lists_of_length_N([E|L], N, LL) :-
	N_m1 is N - 1,
	all_lists_of_length_N(L, N_m1, LL_aux),
	add_elem_to_list(LL_aux, E, LL1),
	all_lists_of_length_N(L, N, LL2),
	append([LL1,LL2], LL).

all_lists_of_length_1([], []).
all_lists_of_length_1([E|L], [[E]|LL]) :-
	all_lists_of_length_1(L, LL).

add_elem_to_list([], _, []).
add_elem_to_list([L|LL1], E, [[E|L]|LL2]) :-
	add_elem_to_list(LL1, E, LL2).

/*
construct a list L_difbool_X1_X2 of [Bdif,X1,X2]
for all X1 and X2 two distinct elements of LX
and by adding the constraint
  Bdif is equivalent to value of X1 is diferent to value of X2

  
Attention: la propagation se fait quand les domaines changent !!!!:

| ?- clpfd:(X in 0..1, Y in 0..1, X #=< Y, #\ X #= Y).
X in 0..1,
Y in 0..1 ? ;
no
| ?- clpfd:(X in 0..1, Y in 0..1, X #=< Y, (X #< Y) #\/ (X #> Y)).
X in 0..1,
Y in 0..1 ? ;
no
% source_info
| ?- clpfd:(X in 0..1, Y in 0..1, X #=< Y, B1 #<=> (X #< Y), B2 #<=> (X #> Y), B1 #\/ B2).
X in 0..1,
Y in 0..1,
B1 in 0..1,
B2 in 0..1 ? ;
no

Donc ici il ne se passe pas beaucoup de propagation.
Solution utilisée: On va énumérer sur les valeurs de seuils à la fin de la requête.
*/
constr_L_difbool_X1_X2(LX, L_difbool_X1_X2, Cnf) :-
	all_lists_of_length_N(LX, 2, L_X1_X2),
	add_difbool_to_L_X1_X2(L_X1_X2, L_difbool_X1_X2, Cnf).

%
add_difbool_to_L_X1_X2([], [], []).
add_difbool_to_L_X1_X2([[X1,X2]|L_X1_X2], [[B,X1,X2]|L_B_X1_X2], Cnf) :-
	create_bool_CP_SAT(B),
	c_DifXYB(X1, X2, B, Cnf1),
	add_difbool_to_L_X1_X2(L_X1_X2, L_B_X1_X2, Cnf2),
	xsat(append([Cnf1,Cnf2], Cnf)).


/*
constraints_list_balldif(LBalldif, LL_of_I_difelements, L_difbool_X1_X2, Cnf1),

B #=> (AND of Bdif)
*/
constraints_list_balldif([], [], _L_B_X1_X2, []).
constraints_list_balldif([B|LB], [LX|LLX], L_B_X1_X2, Cnf) :-
	constraints_balldif(L_B_X1_X2, B, LX, Cnf1),
	constraints_list_balldif(LB, LLX, L_B_X1_X2, Cnf2),
	xsat(append([Cnf1,Cnf2], Cnf)).

/*
*/
constraints_balldif([], _, _, []).
constraints_balldif([[BdifX1X2,X1,X2]|L_B_X1_X2], B, LX, Cnf) :-
	memberchk(X1, LX),
	memberchk(X2, LX),
	!,
	c_ImplyXY(B, BdifX1X2, Cnf1),
	constraints_balldif(L_B_X1_X2, B, LX, Cnf2),
	xsat(append([Cnf1,Cnf2], Cnf)).
constraints_balldif([_|L_B_X1_X2], B, LX, Cnf) :-
	constraints_balldif(L_B_X1_X2, B, LX, Cnf).
	


/*

catch_Balldif([], []).
catch_Balldif([[Balldif,_L_of_I_difelements]|L_B_L_of_I_difelements], [Balldif|LBalldif]) :-	
	catch_Balldif(L_B_L_of_I_difelements, LBalldif).
*/


/***********************************************************************
Enforce the following constraints on Bnb_thr_C and Nb_thr_C:
  * for i in 1..max, (Nb_thr_C >= i) <=> BNb_thr_C_<i>
  
*/
constraints3_Bnb_thr([], [], []).
constraints3_Bnb_thr([Bnb_thr_C|Bnb_thr], [Nb_thr_C|Nb_thr], Cnf) :-
	constraints3_Bnb_thr_C(Bnb_thr_C, Nb_thr_C, Cnf1),
	constraints3_Bnb_thr(Bnb_thr, Nb_thr, Cnf2),
	xsat(append([Cnf1,Cnf2], Cnf)).

constraints3_Bnb_thr_C(Bnb_thr_C, Nb_thr_C, Cnf) :-
	constraints3_Bnb_thr_C(Bnb_thr_C, Nb_thr_C, 1, Cnf).

constraints3_Bnb_thr_C([], _Nb_thr_C, _I, []).
constraints3_Bnb_thr_C([Bnb_thr_C_I|Bnb_thr_C], Nb_thr_C, I, Cnf) :-
	c_SupEqualXcstB(Nb_thr_C, I, Bnb_thr_C_I, Cnf1),
	I_p1 is I + 1,
	constraints3_Bnb_thr_C(Bnb_thr_C, Nb_thr_C, I_p1, Cnf2),
	xsat(append([Cnf1,Cnf2], Cnf)).
	


%%%%%%%%%%%%%%%%%%%%%%%%%%%%%%%%%%%%%%%%%%%%%%%%%%%%%%%%%%%%%%%%%%%%%%%%%%%%%
constraints_Mutant([], _, []) :-
	!.
constraints_Mutant([ee(C,VEE)|Mutant], Model, Cnf) :-
	Model = [_, Eqs|_],
	memberchk(eq(C,L_P_K_C,_,_), Eqs),
	!,
	constraints_Mutant_C(L_P_K_C, VEE, Cnf1),
	constraints_Mutant(Mutant, Model, Cnf2),
	xsat(append([Cnf1,Cnf2], Cnf)).
constraints_Mutant([ee(C,VEE)|Mutant], Model, Cnf) :-
	Model = [Species, Eqs, [Input,_,_]|_],
	length(Eqs, Nb_no_inputs),
	append_length(_, Species_inputs, Species, Nb_no_inputs),
	nth1(N, Species_inputs, C),
	!,
	nth1(N, Input, Input_C),
	c_EqualXcst(Input_C, VEE, Cnf1),
	constraints_Mutant(Mutant, Model, Cnf2),
	xsat(append([Cnf1,Cnf2], Cnf)).
constraints_Mutant(Mutant, _, _) :-
	dif(Mutant, []),
	writel('ECHEC: species in variable Mutant not known'),
	false.

constraints_Mutant_C([], _VEE, []).
constraints_Mutant_C([K|L_P_K_C], VEE, Cnf) :-
	c_EqualXcst(K, VEE, Cnf1),
	constraints_Mutant_C(L_P_K_C, VEE, Cnf2),
	xsat(append([Cnf1,Cnf2], Cnf)).


%%%%%%%%%%%%%%%%%%%%%%%%%%%%%%%%%%%%%%%%%%%%%%%%%%%%%%%%%%%%%%%%%%%%%%%%%%%%%%
/*
*/
constraints_Relax([], _, _, _, _, []).
constraints_Relax([ERelax|Relax], Modif_nb_thr, Bnb_thr, Thr, Species, Cnf) :-
	constraints_Relax_aux(ERelax, Modif_nb_thr, Bnb_thr, Thr, Species, Cnf1),
	constraints_Relax(Relax, Modif_nb_thr, Bnb_thr, Thr, Species, Cnf2),
	xsat(append([Cnf1,Cnf2], Cnf)).

/*
*/
constraints_Relax_aux(a(_,_,BRelax), _, _, _, _, []) :-
	create_bool_CP_SAT(BRelax).
constraints_Relax_aux(o(_,_,BRelax), _, _, _, _, []) :-
	create_bool_CP_SAT(BRelax).
constraints_Relax_aux(e(_,_,BRelax), _, _, _, _, []) :-
	create_bool_CP_SAT(BRelax).
constraints_Relax_aux(no_e(_,_,BRelax), _, _, _, _, []) :-
	create_bool_CP_SAT(BRelax).
constraints_Relax_aux(nb_thr(C,LBRnb_thr_C), Modif_nb_thr, Bnb_thr, Thr, Species, Cnf) :-
	constraints_Relax_nb_thr(C, LBRnb_thr_C, Bnb_thr, Thr, Modif_nb_thr, Species, Cnf).
constraints_Relax_aux(nb_seg(_), _, _, _, _, []).
constraints_Relax_aux(nb_seg(_,_), _, _, _, _, []).
constraints_Relax_aux(supp(BRelax), _, _, _, _, []) :-
	create_bool_CP_SAT(BRelax).
constraints_Relax_aux(lgnocycle(_LBRelax), _, _, _, _, []).
   % the creation of Booleans is done here by c_construct_LB_diameter/3


/*¤¤¤¤¤¤¤¤¤¤¤¤¤¤¤¤¤¤¤¤¤¤¤¤¤¤¤¤¤¤¤¤¤¤¤¤
*/
constraints_Relax_nb_thr(C, LBRnb_thr_C, Bnb_thr, Thr, Modif_nb_thr, Species, Cnf) :-
	memberchk(nb_thr(C, New_nb_thr_C), Modif_nb_thr),
	!,
	nth1(Pos, Species, C),
%	nth1(Pos, Nb_thr, Nb_thr_C),
	nth1(Pos, Bnb_thr, Bnb_thr_C),
	nth1(Pos, Thr, Thr_C),
	length(Thr_C, Nb_thr_C_max),
	Length is Nb_thr_C_max - New_nb_thr_C,
	append_length(_, Suffix_Bnb_thr_C, Bnb_thr_C, New_nb_thr_C),
	constraints_Relax_nb_thr_aux(LBRnb_thr_C, Length, Suffix_Bnb_thr_C, Cnf).
constraints_Relax_nb_thr(_, [], _, _, _, _, []) :-
	writel('biomodel_tool:constraints_Relax_nb_thr --> second rule').

/* 
Enforce the following constraints
 - BRnb_thr<c>_<i> <= BRnb_thr<c>_<i+1>
 - BRnb_thr<c>_<i> <=> Bnb_thr_<c>_< (i + New_nb_thr<c> ) >

according to the definitions:  
BRnb_thr<c>_<i> is true if and only if
  the number of threholds of the species <c>
  is less to New_nb_thr_<c> + <i>

Bnb_thr_<c>_<i> is true if and only if
  the number of thresholds of the species <c>
  is greater or equal to <i>

*/
constraints_Relax_nb_thr_aux(LBRnb_thr_C, Length, Suffix_Bnb_thr_C, Cnf) :-
	Length >= 0,
	!,
	length(LBRnb_thr_C, Length),
	create_bool_CP_SAT_lc(LBRnb_thr_C),
	c_succession_of_IMPL_on_LB(LBRnb_thr_C, Cnf1),
	constraints_NOTEQUIV_L1_L2(LBRnb_thr_C, Suffix_Bnb_thr_C, Cnf2),
	xsat(append([Cnf1,Cnf2], Cnf)).
constraints_Relax_nb_thr_aux(_, _, Length, _, _) :-
	Length < 0,
	writel('ECHEC: error in Modif_nb_thr -- the new number of threshold is too large'),
	false.


/*
*/
constraints_NOTEQUIV_L1_L2([], [], []).
constraints_NOTEQUIV_L1_L2([B1|LB1], [B2|LB2], Cnf) :-
	c_EquivXNotY(B1, B2, Cnf1),
	constraints_NOTEQUIV_L1_L2(LB1, LB2, Cnf2),
	xsat(append([Cnf1,Cnf2], Cnf)).


%%%%%%%%%%%%%%%%%%%%%%%%%%%%%%%%%%%%%%%%%%%%%%%%%%%%%%%%%%%%%%%%%%%%%%%%%%%
/*
*/
constraints_Comp([], _, _, _, []) :-
	!.
constraints_Comp([ci(C,LCI_C)|Comp], Relax, Mutant, Eqs, Cnf) :-
	memberchk(eq(C,L_P_K_C,LSI_C,LV_C), Eqs),
	!,
	constraints_Comp_C(C, LSI_C, LV_C, LCI_C, Relax, Mutant, L_P_K_C, Cnf1),
	constraints_Comp(Comp, Relax, Mutant, Eqs, Cnf2),
	xsat(append([Cnf1,Cnf2], Cnf)).
constraints_Comp(Comp, _, _, _, _) :-
	dif(Comp, []),
	writel('ECHEC: species in variable Comp not known'),
	false.

/*
*/
constraints_Comp_C(C, LSI_C, LV_C, LCI_C, Relax, Mutant, L_P_K_C, Cnf) :-
	create_LV(LCI_C, LW_C),
	%nl,
	%write(C),nl,
	%write(LW_C),nl,
	construct_LSubLV_C(LV_C, LCI_C, LW_C, LSubLV_C),
	%write(LSubLV_C),nl,
	construct_LSubLP_K_C(LSubLV_C, LV_C, L_P_K_C, LSubLP_K_C),
	%write(LSubLP_K_C),nl,nl,
	constraints_Comp_C_comp_clusters(LSubLP_K_C, C, Relax, Mutant, Cnf1),
	group_by_species_LSI_C(LSI_C, LSI_C_g), %%% NEW
	constraints_Comp_C_ao(add, C, LSI_C_g, LCI_C, Relax, Mutant, LW_C, LSubLV_C, LSubLP_K_C, Cnf2),
	constraints_Comp_C_ao(obs, C, LSI_C_g, LCI_C, Relax, Mutant, LW_C, LSubLV_C, LSubLP_K_C, Cnf3),
	xsat(append([Cnf1,Cnf2,Cnf3], Cnf)).


	
/**¤¤¤¤¤¤¤¤¤¤¤¤¤¤¤¤¤¤¤¤¤¤¤¤¤¤¤¤¤¤¤¤¤¤¤¤¤
*/
constraints_Comp_C_comp_clusters(LSubLP_K_C, C, Relax, Mutant, Cnf) :-
	constraints_Comp_C_comp_clusters_aux1(LSubLP_K_C, C, Relax, Cnf1),
	constraints_Comp_C_comp_clusters_Relax(Relax, C, LSubLP_K_C, Mutant, Cnf2),
	xsat(append([Cnf1,Cnf2], Cnf)).

constraints_Comp_C_comp_clusters_aux1([], _, _, []).
constraints_Comp_C_comp_clusters_aux1([SubLP_K_C|LSubLP_K_C], C, Relax, Cnf) :-
	constraints_Comp_C_comp_clusters_aux2(SubLP_K_C, Cnf1),
	constraints_Comp_C_comp_clusters_aux1(LSubLP_K_C, C, Relax, Cnf2),
	xsat(append([Cnf1,Cnf2], Cnf)).
		
constraints_Comp_C_comp_clusters_aux2([], []).
constraints_Comp_C_comp_clusters_aux2([_], []).
constraints_Comp_C_comp_clusters_aux2([K1,K2|SubLP_K_C], Cnf) :-
	c_EqualXY(K1, K2, Cnf1),
	constraints_Comp_C_comp_clusters_aux2([K2|SubLP_K_C], Cnf2),
	xsat(append([Cnf1,Cnf2], Cnf)).


/*
*/
constraints_Comp_C_comp_clusters_Relax(_, C, _, Mutant, []) :-
	memberchk(  ee(C, _VEE)  , Mutant),
	!.
constraints_Comp_C_comp_clusters_Relax(Relax, C, LSubLP_K_C, _, Cnf) :-
	constraints_Comp_C_comp_clusters_Relax(Relax, C, LSubLP_K_C, Cnf).

%
constraints_Comp_C_comp_clusters_Relax([], _, _, []).
constraints_Comp_C_comp_clusters_Relax([e(C,No_CI,B)|Relax], C, LSubLP_K_C, Cnf) :-
	!,
	create_bool_CP_SAT(NotB),  
	c_EquivXNotY(B, NotB, Cnf0),
	constraints_Comp_C_comp_clusters_Relax([no_e(C,No_CI,NotB)|Relax], C, LSubLP_K_C, Cnf12),
	xsat(append([Cnf0,Cnf12], Cnf)).
constraints_Comp_C_comp_clusters_Relax([no_e(C,No_CI,B)|Relax], C, LSubLP_K_C, Cnf) :-
	!,
	create_group(No_CI, LSubLP_K_C, Group_No_CI),
	constraints_Comp_C_comp_clusters_Relax_aux1(Group_No_CI, B, Cnf1),
	constraints_Comp_C_comp_clusters_Relax(Relax, C, LSubLP_K_C, Cnf2),
	xsat(append([Cnf1,Cnf2], Cnf)).
constraints_Comp_C_comp_clusters_Relax([_ERelax|Relax], C, LSubLP_K_C, Cnf) :-
	constraints_Comp_C_comp_clusters_Relax(Relax, C, LSubLP_K_C, Cnf).
	

constraints_Comp_C_comp_clusters_Relax_aux1([], B, Cnf) :-
	c_EquivXcst(B, 1, Cnf).
constraints_Comp_C_comp_clusters_Relax_aux1([G|Group], B, Cnf) :-
	create_bool_CP_SAT(B1),
	create_bool_CP_SAT(B2),
	constraints_Comp_C_comp_clusters_Relax_aux2(G, B1, Cnf1),
	constraints_Comp_C_comp_clusters_Relax_aux1(Group, B2, Cnf2),
	c_AndXYB(B1, B2, B, Cnf3),
	xsat(append([Cnf1,Cnf2,Cnf3], Cnf)).

constraints_Comp_C_comp_clusters_Relax_aux2([[],_], B, Cnf) :-
	!,
	c_EquivXcst(B, 1, Cnf).
constraints_Comp_C_comp_clusters_Relax_aux2([_,[]], B, Cnf) :-
	!,
	c_EquivXcst(B, 1, Cnf).
constraints_Comp_C_comp_clusters_Relax_aux2([[K1|_],[K2|_]], B, Cnf) :-
	c_EqualXYB(K1, K2, B, Cnf).


/**¤¤¤¤¤¤¤¤¤¤¤¤¤¤¤¤¤¤¤¤¤¤¤¤¤¤¤¤¤¤¤¤¤¤¤¤¤¤
*/
constraints_Comp_C_ao(AddObs, C, LSI_C_g, LCI_C, Relax, Mutant, LW_C, LSubLV_C, LSubLP_K_C, Cnf) :-
	constraints_Comp_C_ao(AddObs, LCI_C, C, LSI_C_g, Relax, Mutant, LW_C, LSubLV_C, LSubLP_K_C, 1, Cnf).
	
constraints_Comp_C_ao(_, [], _, _, _, _, _, _, _, _, []).
constraints_Comp_C_ao(AddObs, [ao(_)|LCI_C], C, LSI_C_g, Relax, Mutant, LW_C, LSubLV_C, LSubLP_K_C, I, Cnf) :-
	!,
	constraints_Comp_C_ao_aux(AddObs, C, LSI_C_g, Relax, Mutant, LW_C, LSubLV_C, LSubLP_K_C, I, Cnf1),
	I_p1 is I + 1,
	constraints_Comp_C_ao(AddObs, LCI_C, C, LSI_C_g, Relax, Mutant, LW_C, LSubLV_C, LSubLP_K_C, I_p1, Cnf2),
	xsat(append([Cnf1,Cnf2], Cnf)).
constraints_Comp_C_ao(add, [a(_)|LCI_C], C, LSI_C_g, Relax, Mutant, LW_C, LSubLV_C, LSubLP_K_C, I, Cnf) :-
	!,
	constraints_Comp_C_ao_aux(add, C, LSI_C_g, Relax, Mutant, LW_C, LSubLV_C, LSubLP_K_C, I, Cnf1),
	I_p1 is I + 1,
	constraints_Comp_C_ao(add, LCI_C, C, LSI_C_g, Relax, Mutant, LW_C, LSubLV_C, LSubLP_K_C, I_p1, Cnf2),
	xsat(append([Cnf1,Cnf2], Cnf)).
constraints_Comp_C_ao(obs, [o(_)|LCI_C], C, LSI_C_g, Relax, Mutant, LW_C, LSubLV_C, LSubLP_K_C, I, Cnf) :-
	!,
	constraints_Comp_C_ao_aux(obs, C, LSI_C_g, Relax, Mutant, LW_C, LSubLV_C, LSubLP_K_C, I, Cnf1),
	I_p1 is I + 1,
	constraints_Comp_C_ao(obs, LCI_C, C, LSI_C_g, Relax, Mutant, LW_C, LSubLV_C, LSubLP_K_C, I_p1, Cnf2),
	xsat(append([Cnf1,Cnf2], Cnf)).
constraints_Comp_C_ao(AddObs, [_|LCI_C], C, LSI_C_g, Relax, Mutant, LW_C, LSubLV_C, LSubLP_K_C, I, Cnf) :-
	I_p1 is I + 1,
	constraints_Comp_C_ao(AddObs, LCI_C, C, LSI_C_g, Relax, Mutant, LW_C, LSubLV_C, LSubLP_K_C, I_p1, Cnf).

/*	

*/
constraints_Comp_C_ao_aux(_, C, _, _Relax, Mutant, _, _, _, _, []) :-
	memberchk(  ee(C, _VEE)  , Mutant),
	!.
constraints_Comp_C_ao_aux(add, C, LSI_C_g, Relax, _Mutant, LW_C, LSubLV_C, LSubLP_K_C, No_CI, Cnf) :-
	memberchk(  a(C, No_CI, BRelax)  , Relax),
	!,
	constraints_Comp_C_ao_aux2(add, LSI_C_g, LW_C, LSubLV_C, LSubLP_K_C, No_CI, BRelax, Cnf).
constraints_Comp_C_ao_aux(obs, C, LSI_C_g, Relax, _Mutant, LW_C, LSubLV_C, LSubLP_K_C, No_CI, Cnf) :-
	memberchk(  o(C, No_CI, BRelax)  , Relax),
	!,
	constraints_Comp_C_ao_aux2(obs, LSI_C_g, LW_C, LSubLV_C, LSubLP_K_C, No_CI, BRelax, Cnf).
constraints_Comp_C_ao_aux(AddObs, _C, LSI_C_g, _Relax, _Mutant, LW_C, LSubLV_C, LSubLP_K_C, No_CI, Cnf) :-
	create_bool_CP_SAT(B),
	c_EquivXcst(B, 1, Cnf1),
	constraints_Comp_C_ao_aux2(AddObs, LSI_C_g, LW_C, LSubLV_C, LSubLP_K_C, No_CI, B, Cnf2),
	xsat(append([Cnf1,Cnf2], Cnf)).

/*
*/
constraints_Comp_C_ao_aux2(AddObs, LSI_C_g, LW_C, LSubLV_C, LSubLP_K_C, No_CI, B, Cnf) :-
	merge_LSub_No_CI(LW_C, No_CI, LSubLV_C, SubLV_C_0, SubLV_C_1, LSubLP_K_C, SubLP_K_C_0, SubLP_K_C_1),
	constraints_Comp_C_ao_aux3(SubLV_C_0, LSI_C_g, SubLV_C_1, SubLP_K_C_0, SubLP_K_C_1, B, AddObs, Cnf).

/*
*/
merge_LSub_No_CI([], _, [], [], [], [], [], []).
merge_LSub_No_CI([W_0|LW_C], No_CI, [SubLV_C_0_aux1|LSubLV_C], SubLV_C_0, SubLV_C_1, [SubLP_K_C_0_aux1|LSubLP_K_C], SubLP_K_C_0, SubLP_K_C_1) :-
	nth1(No_CI, W_0, 0),
	!,
	merge_LSub_No_CI(LW_C, No_CI, LSubLV_C, SubLV_C_0_aux2, SubLV_C_1, LSubLP_K_C, SubLP_K_C_0_aux2, SubLP_K_C_1),
	append([SubLV_C_0_aux1, SubLV_C_0_aux2], SubLV_C_0),
	append([SubLP_K_C_0_aux1, SubLP_K_C_0_aux2], SubLP_K_C_0).

merge_LSub_No_CI([W_1|LW_C], No_CI, [SubLV_C_1_aux1|LSubLV_C], SubLV_C_0, SubLV_C_1, [SubLP_K_C_1_aux1|LSubLP_K_C], SubLP_K_C_0, SubLP_K_C_1) :-
	nth1(No_CI, W_1, 1),
	!,
	merge_LSub_No_CI(LW_C, No_CI, LSubLV_C, SubLV_C_0, SubLV_C_1_aux2, LSubLP_K_C, SubLP_K_C_0, SubLP_K_C_1_aux2),
	append([SubLV_C_1_aux1, SubLV_C_1_aux2], SubLV_C_1),
	append([SubLP_K_C_1_aux1, SubLP_K_C_1_aux2], SubLP_K_C_1).
	

	
/*
AddObs = add :
"All couples (l,l') of adjacents cellular contexts have
 the additivity property of the interaction composition K_c^l=<K_c^l'"
AddObs = obs :
"At least one couple (l,l') of adjacents cellular contexts have
 the observability property of the interaction composition K_c^l<K_c^l'"
(Pos_W_0 counter of position in W)

*/


/*--------
*/
add_And_obs_Or(add, B1, B2, B, Cnf) :-
	c_AndXYB(B1, B2, B, Cnf).
add_And_obs_Or(obs, B1, B2, B, Cnf) :-
	c_OrXYB(B1, B2, B, Cnf).

add_Equiv1_obs_Equiv0(add, B, Cnf) :-
	c_EquivXcst(B, 1, Cnf).
add_Equiv1_obs_Equiv0(obs, B, Cnf) :-
	c_EquivXcst(B, 0, Cnf).

add_InfEqual_obs_Inf(add, K_0, K_1, B, Cnf) :- 
	%format(' - add: ~w =< ~w', [K_0,K_1]),
	c_InfEqualXYB(K_0, K_1, B, Cnf).
add_InfEqual_obs_Inf(obs, K_0, K_1, B, Cnf) :- 
	%format(' - obs: ~w < ~w', [K_0,K_1]),
	c_InfXYB(K_0, K_1, B, Cnf).

add_Imply_obs_And(add, B1, B2, B, Cnf) :-
	c_ImplyXYB(B1, B2, B, Cnf).
add_Imply_obs_And(obs, B1, B2, B, Cnf) :-
	c_AndXYB(B1, B2, B, Cnf).

/*
  Iteration on list V_0
*/
constraints_Comp_C_ao_aux3([], _, _, [], _, B, AddObs, Cnf) :-
	add_Equiv1_obs_Equiv0(AddObs, B, Cnf). % B=1 if add, B=0 if obs
constraints_Comp_C_ao_aux3([V_0|SubLV_C_0], LSI_C_g, SubLV_C_1, [K_0|SubLP_K_C_0], SubLP_K_C_1, B, AddObs, Cnf) :-
	create_bool_CP_SAT(B1),
	constr_V_g(LSI_C_g, V_0, V_0_g),
	constraints_Comp_C_ao_aux4(SubLV_C_1, LSI_C_g, V_0_g, K_0, SubLP_K_C_1, B1, AddObs, Cnf1),
	create_bool_CP_SAT(B2),
	constraints_Comp_C_ao_aux3(SubLV_C_0, LSI_C_g, SubLV_C_1, SubLP_K_C_0, SubLP_K_C_1, B2, AddObs, Cnf2),
	add_And_obs_Or(AddObs, B1, B2, B, Cnf3), % OrXYB if obs, AndXYB if add
	xsat(append([Cnf1,Cnf2,Cnf3], Cnf)).

/*
  Iteration on list V_1
*/
constraints_Comp_C_ao_aux4([], _, _, _, [], B, AddObs, Cnf) :-
	add_Equiv1_obs_Equiv0(AddObs, B, Cnf). % B=1 if add, B=0 if obs
constraints_Comp_C_ao_aux4([V_1|SubLV_C_1], LSI_C_g, V_0_g, K_0, [K_1|SubLP_K_C_1], B, AddObs, Cnf) :-
	create_bool_CP_SAT(B1),
%	write('-----s'),nl,
	constr_V_g(LSI_C_g, V_1, V_1_g),
	constraints_Comp_C_ao_aux5(LSI_C_g, V_0_g, V_1_g, K_0, K_1, B1, AddObs, Cnf1),
	create_bool_CP_SAT(B2),
	constraints_Comp_C_ao_aux4(SubLV_C_1, LSI_C_g, V_0_g, K_0, SubLP_K_C_1, B2, AddObs, Cnf2),
	add_And_obs_Or(AddObs, B1, B2, B, Cnf3), % OrXYB if obs, AndXYB if add
	xsat(append([Cnf1,Cnf2,Cnf3], Cnf)).

/*
*/
constraints_Comp_C_ao_aux5(LSI_C_g, V_0_g, V_1_g, K_0, K_1, B, AddObs, Cnf) :-
	% adjacent
%	write(V_0_g),write(V_1_g),
	adjacent_V_part1(V_0_g, V_1_g, I_g_dif), % static
	!,
	create_bool_CP_SAT(B1),
	adjacent_V_part2(V_0_g, V_1_g, I_g_dif, LSI_C_g, B1, Cnf1),
	
	% observation
	create_bool_CP_SAT(B2),
	add_InfEqual_obs_Inf(AddObs, K_0, K_1, B2, Cnf2),
	add_Imply_obs_And(AddObs, B1, B2, B, Cnf3),
	xsat(append([Cnf1,Cnf2,Cnf3], Cnf)).
constraints_Comp_C_ao_aux5(_, _, _, _, _, B, AddObs, Cnf) :-
	%write(' CUT1 '),
	add_Equiv1_obs_Equiv0(AddObs, B, Cnf). % B=1 if add, B=0 if obs


			    
/* constr V group:
   - V_g is the list of groups of values of V by species
   according to LSI_C_g
*/
constr_V_g([], [], []).
constr_V_g([LSI_C_g1|LSI_C_g], V, [V_prefix|V_g]) :-
	length(LSI_C_g1, Size_g),
	append_length(V_prefix, V_suffix, V, Size_g),
	constr_V_g(LSI_C_g, V_suffix, V_g).

/*
*/
group_by_species_LSI_C([], []).
group_by_species_LSI_C([i(C,Thr)|LSI_C], LSI_C_g) :-
	group_by_species_LSI_C_aux(LSI_C, C, [i(C,Thr)], [], LSI_C_g).

group_by_species_LSI_C_aux([], _, G_anc, LSI_C_g_anc, LSI_C_g) :-
	append(LSI_C_g_anc, [G_anc], LSI_C_g).
group_by_species_LSI_C_aux([i(C,Thr2)|LSI_C], C, G_anc, LSI_C_g_anc, LSI_C_g) :-
	!,
	append(G_anc, [i(C,Thr2)], G_cour),
	group_by_species_LSI_C_aux(LSI_C, C, G_cour, LSI_C_g_anc, LSI_C_g).
group_by_species_LSI_C_aux([i(C2,Thr2)|LSI_C], C, G_anc, LSI_C_g_anc, LSI_C_g) :-
	dif(C, C2),
	append(LSI_C_g_anc, [G_anc], LSI_C_g_cour),
	group_by_species_LSI_C_aux(LSI_C, C2, [i(C2,Thr2)], LSI_C_g_cour, LSI_C_g).
		

/* adjacent part 1:
  exactly one group of V_0_g different with one group of V_1_g
  at index I_g_dif
*/
adjacent_V_part1(V_0_g, V_1_g, I_g_dif) :-
	adjacent_V_part1(V_0_g, V_1_g, 1, I_g_dif). % begin at index 1

adjacent_V_part1([V_0_g1|V_0_g], [V_1_g1|V_1_g], I, I_g_dif) :-
	V_0_g1 = V_1_g1,
	I_p1 is I + 1,
	adjacent_V_part1(V_0_g, V_1_g, I_p1, I_g_dif).
adjacent_V_part1([V_0_g1|V_0_g], [V_1_g1|V_1_g], I, I) :-
	dif(V_0_g1, V_1_g1), %%% one different...
	!,
	V_0_g = V_1_g.       %%% ...and only one


/* adjacent part 2:

  equality constraints over thresholds t1 and t2
*/
adjacent_V_part2(V_0_g, V_1_g, I_g_dif, LSI_C_g, B, Cnf) :-
	nth1(I_g_dif, V_0_g, V_0_g_dif, V_0_g_nodif),
	nth1(I_g_dif, V_1_g, V_1_g_dif),
	nth1(I_g_dif, LSI_C_g, LSI_C_g_dif, LSI_C_g_nodif),
	constr_list_thr_p_thr_m(V_0_g_dif, V_1_g_dif, LSI_C_g_dif, L_thr_p, L_thr_m),
	%  equality of threhsolds
	% then
	%  inequality of thresholds for cellular contexts not empty
	adjacent_V_part2_aux(L_thr_p, L_thr_m, V_0_g_dif, V_1_g_dif, LSI_C_g_dif, V_0_g_nodif, LSI_C_g_nodif, B, Cnf).


adjacent_V_part2_aux(L_thr_p, L_thr_m, _, _, _, _, _, B, Cnf) :-
	dif(L_thr_p, []),
	dif(L_thr_m, []),
	% trivial incoherence with "non empty cellular contexts"
	!,
	%write(' CUT2 '), 
	c_EquivXcst(B, 0, Cnf).
adjacent_V_part2_aux(L_thr_p, L_thr_m, V_0_g_dif, V_1_g_dif, LSI_C_g_dif, V_0_g_nodif, LSI_C_g_nodif, B, Cnf) :-
	% equality of thresholds
	create_bool_CP_SAT(B1),
	adjacent_V_part2_aux2(L_thr_p, L_thr_m, B1, Cnf1),
	%  inequality of thresholds for cellular contexts not empty
	create_bool_CP_SAT(B2),
	non_empty_g([V_0_g_dif,V_1_g_dif|V_0_g_nodif], [LSI_C_g_dif,LSI_C_g_dif|LSI_C_g_nodif], B2, Cnf2),

	c_AndXYB(B1, B2, B, Cnf3),
	xsat(append([Cnf1,Cnf2,Cnf3], Cnf)).

%
% precondition L_thr_p or L_thr_m is []
adjacent_V_part2_aux2([], [], B, Cnf) :-
	!,
	c_EquivXcst(B, 1, Cnf).
adjacent_V_part2_aux2([], L_thr_m, B, Cnf) :-
	dif(L_thr_m, []),
	!,
	adjacent_V_part2_aux3(L_thr_m, B, Cnf).
adjacent_V_part2_aux2(L_thr_p, [], B, Cnf) :-
	dif(L_thr_p, []),
	!,
	adjacent_V_part2_aux3(L_thr_p, B, Cnf).	

%
adjacent_V_part2_aux3([_], B, Cnf) :-
	c_EquivXcst(B, 1, Cnf).
adjacent_V_part2_aux3([Thr1,Thr2|L_thr], B, Cnf) :-
	create_bool_CP_SAT(B1),
	c_EqualXYB(Thr1, Thr2, B1, Cnf1),
	%format(' - equal : ~w = ~w', [Thr1,Thr2]),
	create_bool_CP_SAT(B2),
	adjacent_V_part2_aux3([Thr2|L_thr], B2, Cnf2),
	c_AndXYB(B1, B2, B, Cnf3),
	xsat(append([Cnf1,Cnf2,Cnf3], Cnf)).

%%%
constr_list_thr_p_thr_m([], [], [], [], []).
constr_list_thr_p_thr_m([A|V_0_g_dif], [A|V_1_g_dif], [_|LSI_C_g_dif], L_thr_p, L_thr_m) :-
	constr_list_thr_p_thr_m(V_0_g_dif, V_1_g_dif, LSI_C_g_dif, L_thr_p, L_thr_m).
constr_list_thr_p_thr_m([0|V_0_g_dif], [1|V_1_g_dif], [i(_,Thr)|LSI_C_g_dif], [Thr|L_thr_p], L_thr_m) :-
	constr_list_thr_p_thr_m(V_0_g_dif, V_1_g_dif, LSI_C_g_dif, L_thr_p, L_thr_m).
constr_list_thr_p_thr_m([1|V_0_g_dif], [0|V_1_g_dif], [i(_,Thr)|LSI_C_g_dif], L_thr_p, [Thr|L_thr_m]) :-
	constr_list_thr_p_thr_m(V_0_g_dif, V_1_g_dif, LSI_C_g_dif, L_thr_p, L_thr_m).
	

/* adjacent part 3:

  cellular contexts of V_0 and V_1
  not empty
  according to list of interactions LSI_C
*/
non_empty_g([], [], B, Cnf) :-
	c_EquivXcst(B, 1, Cnf).
non_empty_g([GV|V_g], [GLSI|LSI_g], B, Cnf) :-
	create_bool_CP_SAT(B1),
	non_empty_g_aux(GV, GLSI, B1, Cnf1),
	create_bool_CP_SAT(B2),
	non_empty_g(V_g, LSI_g, B2, Cnf2),
	c_AndXYB(B1, B2, B, Cnf3),
	xsat(append([Cnf1,Cnf2,Cnf3], Cnf)).
	
non_empty_g_aux([], [], B, Cnf) :-
	c_EquivXcst(B, 1, Cnf).
non_empty_g_aux([EGV|GV], [i(_,Thr1)|GLSI], B, Cnf) :-
	create_bool_CP_SAT(B1),
	non_empty_g_aux2(GV, EGV, GLSI, Thr1, B1, Cnf1),	
	create_bool_CP_SAT(B2),
	non_empty_g_aux(GV, GLSI, B2, Cnf2),
	c_AndXYB(B1, B2, B, Cnf3),
	xsat(append([Cnf1,Cnf2,Cnf3], Cnf)).

non_empty_g_aux2([], _, [], _, B, Cnf) :-
	c_EquivXcst(B, 1, Cnf).
non_empty_g_aux2([EGV1|GV], EGV1, [_|GLSI], Thr1, B, Cnf) :-
	!,
	non_empty_g_aux2(GV, EGV1, GLSI, Thr1, B, Cnf).
non_empty_g_aux2([EGV2|GV], EGV1, [i(_,Thr2)|GLSI], Thr1, B, Cnf) :-
	dif(EGV2, EGV1),
	create_bool_CP_SAT(B1),
	non_empty_g_aux3(EGV2, EGV1, Thr2, Thr1, B1, Cnf1),
	create_bool_CP_SAT(B2),
	non_empty_g_aux2(GV, EGV1, GLSI, Thr1, B2, Cnf2),
	c_AndXYB(B1, B2, B, Cnf3),
	xsat(append([Cnf1,Cnf2,Cnf3], Cnf)).

non_empty_g_aux3(0, 1, Thr2, Thr1, B, Cnf) :-
	% to have a non empty cellular context
	% x must exist such that (x < Thr2) and (x >= Thr1)
	% then Thr1 < Thr2
	%format(' - non empty : ~w < ~w', [Thr1,Thr2]),
	c_InfXYB(Thr1, Thr2, B, Cnf).
non_empty_g_aux3(1, 0, Thr2, Thr1, B, Cnf) :-
	% to have a non empty cellular context
	% x must exist such that (x >= Thr2) and (x < Thr1)
	% then Thr2 < Thr1
	%format(' - non empty : ~w < ~w', [Thr2,Thr1]),
	c_InfXYB(Thr2, Thr1, B, Cnf).


/**¤¤¤¤¤¤¤¤¤¤¤¤¤¤¤¤¤¤¤¤¤¤¤¤¤¤¤¤¤¤¤¤¤¤¤¤¤¤¤¤¤¤¤¤¤¤
*/
construct_LSubLV_C(LV_C, LCI_C, LW_C, LSubLV_C) :-
	same_length(LW_C, LSubLV_C_aux),
	list_of_empty_lists(LSubLV_C_aux),
	construct_LSubLV_C(LV_C, LCI_C, LW_C, LSubLV_C_aux, LSubLV_C).

/*
*/
construct_LSubLV_C([], _, _, LSubLV_C, LSubLV_C).
construct_LSubLV_C([V|LV_C], LCI_C, LW_C, LSubLV_C_aux1, LSubLV_C) :-
	add_V_in_good_position_in_LSubLV(V, LCI_C, LW_C, LSubLV_C_aux1, LSubLV_C_aux2),
	construct_LSubLV_C(LV_C, LCI_C, LW_C, LSubLV_C_aux2, LSubLV_C).

/*
*/
add_V_in_good_position_in_LSubLV(V, LCI_C, LW_C, LSubLV_C_aux1, LSubLV_C_aux2) :-
	generate_W_associated_to_V(LCI_C, V, W),
	nth1(Pos, LW_C, W),
	add_V_in_position(V, Pos, LSubLV_C_aux1, LSubLV_C_aux2).

/*
*/
generate_W_associated_to_V([], _, []).
generate_W_associated_to_V([CI_C_J|LCI_C], V, [W_J|W]) :-
	generate_W_associated_to_V_aux(CI_C_J, V, W_J),
	generate_W_associated_to_V(LCI_C, V, W).
	
generate_W_associated_to_V_aux(ao(CI_C_J), V, W_J) :-
	!,
	effectivity_CI_for_V(CI_C_J, V, W_J).
generate_W_associated_to_V_aux(a(CI_C_J), V, W_J) :-
	!,
	effectivity_CI_for_V(CI_C_J, V, W_J).
generate_W_associated_to_V_aux(o(CI_C_J), V, W_J) :-
	!,
	effectivity_CI_for_V(CI_C_J, V, W_J).
generate_W_associated_to_V_aux(CI_C_J, V, W_J) :-
	effectivity_CI_for_V(CI_C_J, V, W_J).


/*
*/
add_V_in_position(V, Pos, L1, L2) :-
	nth1(Pos, L1, E1, Rest1),
	nth1(Pos, L2, E2, Rest2),
	append([[V],E1], E2),
	Rest1 = Rest2.

/*
*/
list_of_empty_lists([]).	
list_of_empty_lists([[]|LSubLV_C]) :-
	list_of_empty_lists(LSubLV_C).


/**
*/
effectivity_CI_for_V(neg(I1), V, Eff) :-
	!,
	Eff #<=> (#\ Eff1),
	integer(I1),
	effectivity_CI_for_V(I1, V, Eff1).
effectivity_CI_for_V(SI, V, Eff) :-
	integer(SI),
	!,
	nth1(SI, V, Eff).
effectivity_CI_for_V(and(I1,I2), V, Eff) :-
	Eff #<=> (Eff1 #/\ Eff2),	
	effectivity_CI_for_V(I1, V, Eff1),
	effectivity_CI_for_V(I2, V, Eff2).
effectivity_CI_for_V(or(I1,I2), V, Eff) :-
	Eff #<=> (Eff1 #\/ Eff2),
	effectivity_CI_for_V(I1, V, Eff1),
	effectivity_CI_for_V(I2, V, Eff2).


/**¤¤¤¤¤¤¤¤¤¤¤¤¤¤¤¤¤¤¤¤¤¤¤¤¤¤¤¤¤¤¤¤¤¤¤¤¤¤¤¤¤¤¤¤¤¤
*/
construct_LSubLP_K_C([], _, _, []).
construct_LSubLP_K_C([SubLV_C|LSubLV_C], LV_C, L_P_K_C, [SubLP_K_C|LSubLP_K_C]) :-
	construct_LSubLP_K_C_aux(SubLV_C, LV_C, L_P_K_C, SubLP_K_C),
	construct_LSubLP_K_C(LSubLV_C, LV_C, L_P_K_C, LSubLP_K_C).

construct_LSubLP_K_C_aux([], _, _, []).
construct_LSubLP_K_C_aux([V|SubLV_C], LV_C, L_P_K_C, [K|SubLP_K_C]) :-
	nth1(Pos, LV_C, V),
	nth1(Pos, L_P_K_C, K),
	construct_LSubLP_K_C_aux(SubLV_C, LV_C, L_P_K_C, SubLP_K_C).
	


	
%%%%%%%%%%%%%%%%%%%%%%%%%%%%%%%%%%%%%%%%%%%%%%%%%%%%%%%%%%%%%%%%%%%%%%%%%%%


%%%%%%%%%%%%%%%%%%%%%%%%%%%%%%%%%%%%%%%%%%%%%%%%%%%%%%%%%%%%%%%%%%%%%%%%%%%


/******************
constraints on
  - discret kinetic parameters and
  - number of thresholds
for each species  
*/
constraints_P_K_Nb_thr([_,_,P_K], Nb_thr, Cnf) :-
	constraints_P_K_Nb_thr_aux(P_K, Nb_thr, Cnf).

constraints_P_K_Nb_thr_aux([], _, []). % _ in second parameter for entry species
constraints_P_K_Nb_thr_aux([P_K_C|P_K], [Nb_thr_C|Nb_thr], Cnf) :-
	constraints_P_K_Nb_thr_C(P_K_C, Nb_thr_C, Cnf1),
	constraints_P_K_Nb_thr_aux(P_K, Nb_thr, Cnf2),
	xsat(append([Cnf1,Cnf2], Cnf)).

constraints_P_K_Nb_thr_C([], _Nb_thr_C, []).
constraints_P_K_Nb_thr_C([K_C_I|P_K_C], Nb_thr_C, Cnf) :-
	c_InfEqualXY(K_C_I, Nb_thr_C, Cnf1),
	constraints_P_K_Nb_thr_C(P_K_C, Nb_thr_C, Cnf2),
	xsat(append([Cnf1,Cnf2], Cnf)).


/******************
constraints on
  - discret concentration of entry species and
  - number of thresholds
*/
constraints_P_Input_Nb_thr([P_Input,_,P_K], Nb_thr, Cnf) :-
	length(P_K, Nb_no_input),
	append_length(_, Suffix_Nb_thr, Nb_thr, Nb_no_input),
	constraints_P_Input_Nb_thr_aux(P_Input, Suffix_Nb_thr, Cnf).

constraints_P_Input_Nb_thr_aux([], [], []).
constraints_P_Input_Nb_thr_aux([P_Input_C|P_Input], [Nb_thr_C|Nb_thr], Cnf) :-
	constraints_P_Input_Nb_thr_C(P_Input_C, Nb_thr_C, Cnf1),
	constraints_P_Input_Nb_thr_aux(P_Input, Nb_thr, Cnf2),
	xsat(append([Cnf1,Cnf2], Cnf)).

constraints_P_Input_Nb_thr_C(P_Input_C, Nb_thr_C, Cnf) :-
	c_InfEqualXY(P_Input_C, Nb_thr_C, Cnf).
