# Supplementary material for: Applications of a formal approach to decipher discrete genetic networks
Source: BMC Bioinformatics. 2010 Jul 20;11:385. doi: 10.1186/1471-2105-11-385 (PMC2918581; doi:10.1186/1471-2105-11-385)
Supplement: Additional file 1 — GNBox. [file 1471-2105-11-385-S1.ZIP › GNBox/runtime_info.pl]

:-module(runtime_info, [runtime_info/2, runtime_info/3]).

/*---
  To report information on the runtime of P
*/
runtime_info(Name_module, P) :-
	runtime_info(Name_module, '', P).

/*---
*/
runtime_info(Name_module, String, P) :-
	statistics(runtime, [T0| _]),
	runtime_info(Name_module, String, P, T0).

runtime_info(Name_module, String, P, T0) :-
	Name_module:P,
	!,
	statistics(runtime, [T1|_]),
	T is T1 - T0,
	format('runtime:~w ~3d sec.\n', [String,T]).
runtime_info(_, String, _, T0) :-
	statistics(runtime, [T1|_]),
	T is T1 - T0,
	format('runtime:~w failure in ~3d sec.\n', [String,T]),
	false.
