# Supplementary material for: Applications of a formal approach to decipher discrete genetic networks
Source: BMC Bioinformatics. 2010 Jul 20;11:385. doi: 10.1186/1471-2105-11-385 (PMC2918581; doi:10.1186/1471-2105-11-385)
Supplement: Additional file 1 — GNBox. [file 1471-2105-11-385-S1.ZIP › GNBox/minisat/sp_minisat.h]

#ifndef sicstus_minisat_h
#define sicstus_minisat_h
#include <stdio.h>
#include <assert.h>
#include "solver.h"

#define MAX_CLAUSE_LENGTH 10000
#endif
