# Supplementary material for: Applications of a formal approach to decipher discrete genetic networks
Source: BMC Bioinformatics. 2010 Jul 20;11:385. doi: 10.1186/1471-2105-11-385 (PMC2918581; doi:10.1186/1471-2105-11-385)
Supplement: Additional file 1 — GNBox. [file 1471-2105-11-385-S1.ZIP › GNBox/minisat/sp_minisat.c]

#include "sp_minisat_glue.h"
#include "sp_minisat.h"

static lit clause_buffer[MAX_CLAUSE_LENGTH];
static solver *s=NULL;

static lit pl2lit(SP_term_ref pl_literal)
{
    long pl_lit_int;
	SP_get_integer(pl_literal, &pl_lit_int);
    
	return (pl_lit_int<0) ? lit_neg(toLit(-pl_lit_int)) : toLit(pl_lit_int);
}

/*
11111111111111111111111111
*/
void minisat_new_solver()
{
    s = solver_new();
}

/*
222222222222222222222222222
*/
void minisat_delete_solver()
{
    if (s) {
		solver_delete(s);
		s = NULL;
    }
}

/*
333333333333333333333333333
*/
void minisat_add_clause(SP_term_ref l)
{
    int pl_literal;	
    SP_term_ref head = SP_new_term_ref();
    
	SP_term_ref list = l;
    
	int *ptr = clause_buffer;
    bool status;
    while( SP_get_list(list, head, list) ) {
		*ptr = pl2lit(head);
		ptr++;
    }
	assert(SP_is_atom(list));
    
	if (solver_addclause(s,clause_buffer,ptr)) {}
    else SP_fail();
}

/*
44444444444444444444444444444444
*/
void minisat_deassign()
{
	veci_resize(&s->model,0);
}

/*
55555555555555555555555555555555
*/
void minisat_solve(SP_term_ref res)
{
    if (!solver_simplify(s)) SP_fail();
    if (!solver_solve(s,NULL,NULL)) 
	{ 
		SP_fail();
	}
	else
    {	
		SP_term_ref pl_lit = SP_new_term_ref();
		SP_term_ref l = SP_new_term_ref();
		int pl_lit_int;
		int i = solver_nvars(s);
		int *vals = veci_begin(&(s->model)); 
		// &(s->model) is a veci*, veci_begin() --> int*;
	
		SP_put_string(l ,"[]");
		while( --i >= 0 ) {
			//printf("%d-%d, ", i, vals[i]);
			switch((int)((lbool)vals[i])) {
				case  1: 
					pl_lit_int = i;
					break;
				case -1: 
					pl_lit_int = -i;
					break;
				case  0: 
					pl_lit = 0;
				default : 
					printf("assert:%d ", vals[i]);
					assert(0);
			}
			if (pl_lit_int) {
				SP_put_integer(pl_lit, pl_lit_int);
				SP_cons_list(l, pl_lit, l);
			}
		}
	SP_unify(res,l);
	}
}
