# Supplementary material for: Applications of a formal approach to decipher discrete genetic networks
Source: BMC Bioinformatics. 2010 Jul 20;11:385. doi: 10.1186/1471-2105-11-385 (PMC2918581; doi:10.1186/1471-2105-11-385)
Supplement: Additional file 1 — GNBox. [file 1471-2105-11-385-S1.ZIP › GNBox/premodels/premodel_lambda.pl]

:- module(premodel_lambda, [premodel/1]).
premodel(Premodel) :-
   Premodel = [Species, LI, Nb_thr, Thr_ord],

   % Species
   Species = [cI,cro,cII,n],


   % List of interactions
   LI = [
	 c(cI, [i(cI,2),i(cro,1),i(cII,1)]),
	 c(cro, [i(cI,2),i(cro,3)]),
	 c(cII, [i(cI,2),i(cro,3),i(n,1)]),
	 c(n, [i(cI,1),i(cro,2)])
	],


   % Maximal number of thresholds
   Nb_thr = [2,3,1,1],


   % Order of thresholds
   Thr_ord = [thr_ord(cI,[1,2]), thr_ord(cro, [1,2,3])].
