# Supplementary material for: Applications of a formal approach to decipher discrete genetic networks
Source: BMC Bioinformatics. 2010 Jul 20;11:385. doi: 10.1186/1471-2105-11-385 (PMC2918581; doi:10.1186/1471-2105-11-385)
Supplement: Additional file 1 — GNBox. [file 1471-2105-11-385-S1.ZIP › GNBox/premodels/premodel_coli.pl]

:- module(premodel_coli, [premodel/1]).
premodel(Premodel) :-
   Premodel = [Species, LI, Nb_thr, Thr_ord],

   % Species
   Species = [crp,cya,fis,gyr,top, sig],


   % List of interactions
   LI = [
	 c(crp, [i(sig,1),i(crp,1),i(cya,1),i(fis,1),i(fis,2)]),
	 c(cya, [i(sig,1),i(crp,2),i(cya,2)]),
	 c(fis, [i(sig,1),i(crp,1),i(cya,1),i(gyr,1),i(top,2)]),
	 c(gyr, [i(fis,3),i(gyr,2),i(top,1)]),
	 c(top, [i(fis,3),i(gyr,2),i(top,1)])
	],


   % Maximal number of thresholds
   Nb_thr = [2,2,3,2,2, 1],


   % Order of thresholds
   Thr_ord = [
	      thr_ord(crp,[1,2]),
	      thr_ord(cya, [1,2]),
	      thr_ord(fis, [1,2,3]),
	      thr_ord(gyr, [1,2]),
	      thr_ord(top, [1,2])
	     ].
