# Supplementary material for: Applications of a formal approach to decipher discrete genetic networks
Source: BMC Bioinformatics. 2010 Jul 20;11:385. doi: 10.1186/1471-2105-11-385 (PMC2918581; doi:10.1186/1471-2105-11-385)
Supplement: Additional file 1 — GNBox. [file 1471-2105-11-385-S1.ZIP › GNBox/premodels/tools_premodels.pl]

:- module(tools_premodels, [trans_premodel/1]).

:- use_module(library(lists), [append_length/4]).

%:- use_module(library(codesio), [atom_concat/3]).

:- use_module('../write', [writel/1, writel/2]).
:- use_module('../tools', [create_LV/2]).

/*
trans_premodel(test).

*/


/*
Counter for the naming of the cnf formula index
*/
init_counter_cnf :-
	bb_put(counter_cnf, 0).

incr_counter_cnf(New_val) :-
	bb_get(counter_cnf, Old_val),
	New_val is Old_val + 1,
	bb_update(counter_cnf, Old_val, New_val).

/*
Counter for the naming of boolean variable index
*/
init_counter_noB :-
	bb_put(counter_noB, 0).

incr_counter_noB(New_val) :-
	bb_get(counter_noB, Old_val),
	New_val is Old_val + 1,
	bb_update(counter_noB, Old_val, New_val).


trans_premodel(Name) :-
	init_counter_cnf,
	init_counter_noB,

	atom_concat('premodel_', Name, Name_module_premodel),
	atom_concat('../premodels/', Name_module_premodel, Name_file_premodel_aux),
	atom_concat(Name_file_premodel_aux, '.pl', Name_file_premodel),
	consult(Name_file_premodel),
	Name_module_premodel:premodel(Premodel),
	Premodel = [Species, LI, Nb_thr_max, Thr_ord],

	discretization(LI, Eqs),

	writel('Start write final model file'),
	atom_concat('model_', Name, Name_module_model),
	atom_concat('../models/', Name_module_model, Name_file_model_aux),
	atom_concat(Name_file_model_aux, '.pl', Name_file_model),
	open(Name_file_model, write, Stream),

	format(Stream, ':- module(~w, [species/1, biomodel/6]).', [Name_module_model]),
	nl(Stream),
	format(Stream, ':- use_module(library(clpfd)).\n', []),
	format(Stream, ':- use_module(library(lists)).\n', []),
	nl(Stream),
	format(Stream, ':- use_module(\'../cnf\').\n', []),
	format(Stream, ':- use_module(\'../cp_sat\').\n', []),
	format(Stream, ':- use_module(\'../biomodel_tool\').\n', []),
	format(Stream, ':- use_module(\'../write\').\n', []),
	nl(Stream),

	format(Stream, 'species(Species) :-\n   Species = ~w.\n', [Species]),
	nl(Stream),

	writel(Stream, 'biomodel(Model, Mutant, Modif_nb_thr, Comp, Relax, Cnf) :-'),
	writel(Stream, '   Model = [Species, Eqs, P, Nb_thr, Nb_thr_max],'),
	nl(Stream),

	format(Stream, "   % Species", []), nl(Stream),
	format(Stream, '   species(Species),\n', []),
	nl(Stream),

	format(Stream, "   % Maximal number of thresholds", []), nl(Stream),
	format(Stream, "   Nb_thr_max = ", []),
	write(Stream, Nb_thr_max),
	writel(Stream, ','),
	nl(Stream),nl(Stream),      

	format(Stream, "   % FOCAL EQUATIONS", []), nl(Stream),
	nl(Stream),
	format(Stream, "   Eqs = [", []),
	write_Eqs(Stream, Eqs),
	nl(Stream),      
	format(Stream, "   ],", []),

	nl(Stream), nl(Stream),
	format(Stream, "   % number of thresholds", []),
	nl(Stream),
	write_Nb_thr(Stream, Species),
	write_Thr(Stream, Species, Nb_thr_max),
	write_interval_Nb_thr_and_Thr(Stream),
	
	nl(Stream), nl(Stream),

	nl(Stream), nl(Stream),
	
	format(Stream, "   % PARAMETRES", []), nl(Stream),
	format(Stream, "   % the first one is for input species concentrations", []), nl(Stream),
	format(Stream, "   % the second one for thresholds", []), nl(Stream),
	format(Stream, "   % the third one for discrete kinetic parameters", []), nl(Stream),
	write(Stream, '   P = [ '),
 	%write_P_Input(Stream, Species, Nb_no_input),
	format(Stream, '_Inputs', []),
	%
	write(Stream, ','), nl(Stream),
	write(Stream, '         '),
	write(Stream, '['),
	write_Thr_aux(Stream, Species, Nb_thr_max),
	writel(Stream, '], '),
	write(Stream, '         '),
	write(Stream, 'Ks],'),
	nl(Stream),
	nl(Stream),

	write(Stream, '   Ks = '),
	write_P_K(Stream, Eqs),
	write(Stream, ','),nl(Stream),

	write_create_Ks(Stream),
	nl(Stream),

	write_create_Inputs(Stream),
	nl(Stream),


	format(Stream, "   % Thresholds ", []), nl(Stream),
	write_Thr_ord(Stream, Thr_ord),
	nl(Stream),
	write_ineg_ord_thr(Stream),
	nl(Stream),
	write_L_Bnb_thr(Stream, Species, Nb_thr_max),
	nl(Stream),
	write_constraints_Bnb_thr(Stream),
	nl(Stream),

	
	format(Stream, "   % inegality and domain of discrete kinetic parameters", []), nl(Stream),

	write_constraints_EE(Stream),
	write_constraints_Brelax(Stream),
	write_constraints_Comp(Stream),
	


        nl(Stream),

	write_constraints_P_K_Nb_thr(Stream),
	nl(Stream),
	write_constraints_P_Input_Nb_thr(Stream),
	nl(Stream), nl(Stream),

	
	nl(Stream),
	write_append_cnf(Stream),
	nl(Stream),
	close(Stream),
	writel('End write final model file').


%%%%%%%%%%%%%%%%%%%%%%%%%%%%%%%%%%%%%%%%%%%%%%%%%%%%%%%%%%%%%%%%%%%%%%%%%%%%


%%%%%%%%%%%%%%%%%%%%%%%%%%%%%%%%%%%%%%%%%%%%%%%%%%%%%%%%%%%%%%%%%%%%%%%%%%%%%%%


discretization([], []).
discretization([c(C,LI_C)|LI], [eq(C,LI_C,LV_C)|Eqs]) :-
	create_LV(LI_C, LV_C),
	discretization(LI, Eqs).


%%%%%%%%%%%%%%%%%%%%%%%%%%%%%%%%%%%%%%%%%%%%%%%%%%%%%%%%%%%%%%%%%%%%%%%%%%%%%


/***---------------------------------------------------------------------
construct_P_Thr_ord(Species, Nb_thr, Thr_ord, P_Thr_ord)
  * 

(TESTS A MODIFIER)  
trans_model2_model3:extraire_P_os([3,2], [os(1,[1,3])], P_os).
P_os = [p_os(1,[1,2]),p_os(1,[2,3]),p_os(2,[1,2])] ? ;

trans_model2_model3:extraire_P_os([3,4], [os(2,[1,2,3]),os(1,[1,3]),os(2,[2,4])], P_os).
P_os = [p_os(1,[1,2]),p_os(1,[2,3]),p_os(2,[1,4]),p_os(2,[3,4])] ? ;

%%%
construct_P_Thr_ord([], [], _Thr_ord, []).
construct_P_Thr_ord([C|Species], [Nb_thr_C|Nb_thr], Thr_ord, P_Thr_ord) :-
	construct_P_Thr_ord_C(C, Nb_thr_C, Thr_ord, P_thr_ord_C),
	construct_P_Thr_ord(Species, Nb_thr, Thr_ord, P_Thr_ord_aux),
	append(P_thr_ord_C, P_Thr_ord_aux, P_Thr_ord).

construct_P_Thr_ord_C(_C, 1, _Thr_ord, []).
construct_P_Thr_ord_C(C, Nb_thr_C, Thr_ord, P_Thr_ord_C) :-
	Nb_thr_C > 1,
	Nb_thr_C_m1 is Nb_thr_C - 1,
	construct_P_Thr_ord_C(C, Nb_thr_C_m1, Thr_ord, P_Thr_ord_C_1),
	construct_P_Thr_ord_C_aux(C, Nb_thr_C, Nb_thr_C_m1, Thr_ord, P_Thr_ord_C_2),
	append(P_Thr_ord_C_1, P_Thr_ord_C_2, P_Thr_ord_C).

construct_P_Thr_ord_C_aux(_C, _Nb_thr_C, 0, _Thr_ord, []).

construct_P_Thr_ord_C_aux(C, Nb_thr_C, Nb_thr_C_m1, Thr_ord, P_thr_ord_C_2) :-
	Nb_thr_C_m1 > 0,
	thr_ord_to_param(Thr_ord, C, [Nb_thr_C_m1, Nb_thr_C]),
	!,
	Nb_thr_C_m2 is Nb_thr_C_m1 - 1,
	construct_P_Thr_ord_C_aux(C, Nb_thr_C, Nb_thr_C_m2, Thr_ord, P_thr_ord_C_2_aux),
	append(P_thr_ord_C_2_aux, [p_thr_ord(C,[Nb_thr_C_m1, Nb_thr_C])], P_thr_ord_C_2).
construct_P_Thr_ord_C_aux(C, Nb_thr_C, Nb_thr_C_m1, Thr_ord, P_thr_ord_C_2) :-
	Nb_thr_C_m1 > 0,
	Nb_thr_C_m2 is Nb_thr_C_m1 - 1,
	construct_P_Thr_ord_C_aux(C, Nb_thr_C, Nb_thr_C_m2, Thr_ord, P_thr_ord_C_2).
*/
	
/*

thr_ord_to_param([], _C, _).
thr_ord_to_param([thr_ord(C,LOrd)|_Thr_ord], C, [Nb_thr_C_m1, Nb_thr_C]) :-
	memberchk(Nb_thr_C_m1, LOrd),
	memberchk(Nb_thr_C, LOrd),
	!,
	false.
thr_ord_to_param([_|Thr_ord], C, [Nb_thr_C_m1, Nb_thr_C]) :-
	thr_ord_to_param(Thr_ord, C, [Nb_thr_C_m1, Nb_thr_C]).

*/

%%%%%%%%%%%%%%%%%%%%%%%%%%%%%%%%%%%%%%%%%%%%%%%%%%%%%%%%%%%%%%%%%%%%%%%%%%%%%


/*
*/
write_Eqs(Stream, [Eq]) :-
	nl(Stream),
	write_one_Eq(Stream, Eq).
write_Eqs(Stream, [Eq|Eqs]) :-
	dif(Eqs, []),
	nl(Stream),
	write_one_Eq(Stream, Eq),
	writel(Stream, ','),
	write_Eqs(Stream, Eqs).

write_one_Eq(Stream, eq(C,LI_C,LV_C)) :-
	format(Stream, "    eq(", []),
	write(Stream, C),
	writel(Stream, ','),
	write(Stream, '      '),
	%length(LV_C, Max),
	write_KC(Stream, C),
	writel(Stream, ','),
	write(Stream, '      '),
	write_LI_C(Stream, LI_C),
	writel(Stream, ','),
	write(Stream, '      '),      
	write(Stream, LV_C),
	write(Stream, ')').

write_KC(Stream, C) :-
	format(Stream, 'K_~w', [C]).

write_LI_C(Stream, LI_C) :-
	write(Stream, '['),
	write_LI_C_aux(Stream, LI_C),
	write(Stream, ']').

write_LI_C_aux(Stream, [SI]) :-
	write_SI_C(Stream, SI).
write_LI_C_aux(Stream, [SI|LI_C]) :-
	dif(LI_C, []),
	write_SI_C(Stream, SI),
	write(Stream, ', '),
	write_LI_C_aux(Stream, LI_C).

write_SI_C(Stream, i(C2,Thr)) :-
	format(Stream, "i(", []),
	write(Stream, C2),
	write(Stream, ','),
	write_IdV_thr(Stream, C2, Thr),
	format(Stream, ")", []).
	
	
%%%%%%%%%%%%%%%%%%%%%%%%%%%%%%%%%%%%%%%%%%%%%%%%%%%%%%%%%%%%%%%%%%%%%%%%%%%%

/*

write_L_IdV_P_K_C(Stream, C, Max) :-
	write(Stream, '['),
	write_L_IdV_P_K_C(Stream, C, 1, Max),
	write(Stream, ']').

write_L_IdV_P_K_C(Stream, C, I, Max) :-
	I == Max,
	write_IdV_P_K(Stream, C, I).
write_L_IdV_P_K_C(Stream, C, I, Max) :-
	I < Max,
	write_IdV_P_K(Stream, C, I),
	write(Stream, ', '),
	I_p1 is I + 1,
	write_L_IdV_P_K_C(Stream, C, I_p1, Max).


write_L_Id_P_K_C(Stream, C, Max) :-
	write(Stream, '['),
	write_L_Id_P_K_C(Stream, C, 1, Max),
	write(Stream, ']').

write_L_Id_P_K_C(Stream, C, I, Max) :-
	I == Max,
	write_Id_P_K(Stream, C, I).
write_L_Id_P_K_C(Stream, C, I, Max) :-
	I < Max,
	write_Id_P_K(Stream, C, I),
	write(Stream, ', '),
	I_p1 is I + 1,
	write_L_Id_P_K_C(Stream, C, I_p1, Max).
*/

/*
write_L_V_P_K_C(Stream, C, Max) :-
	write(Stream, '['),
	write_L_V_P_K_C(Stream, C, 1, Max),
	write(Stream, ']').

write_L_V_P_K_C(Stream, C, I, Max) :-
	I == Max,
	write_V_P_K(Stream, C, I).
write_L_V_P_K_C(Stream, C, I, Max) :-
	I < Max,
	write_V_P_K(Stream, C, I),
	write(Stream, ', '),
	I_p1 is I + 1,
	write_L_V_P_K_C(Stream, C, I_p1, Max).
*/

/*

write_IdV_P_K(Stream, C, No) :-
	write(Stream, '['),
	write_Id_P_K(Stream, C, No),
	write(Stream, ','),
	write_V_P_K(Stream, C, No),
	write(Stream, ']').
*/


/*
write_Id_P_K(Stream, C, No)
   write in the Stream flux the representation of the identifier of the
   parameter Ks of number No
*/

/*
write_Id_P_K(Stream, C, No) :-
	write(Stream, 'IK'),
	write(Stream, C),
	write(Stream, '_'),
	write(Stream, No).
*/


%-------------------- - - - - -          - - -           - -           -

/*
*/
write_IdV_thr(Stream, C, No_thr) :-
	write(Stream, '['),
	write_Id_thr(Stream, C, No_thr),
	write(Stream, ','),
	write_V_thr(Stream, C, No_thr),
	write(Stream, ']').
/*
write_Id_thr(Stream, C, No_thr)

*/
write_Id_thr(Stream, C, No_thr) :-
	write(Stream, 't_'),
	write(Stream, C),
	write(Stream, '_'),
	write(Stream, No_thr).
/*
write_V_thr(Stream, C, No_thr)

*/
write_V_thr(Stream, C, No_thr) :-
	write(Stream, 'T_'),
	write(Stream, C),
	write(Stream, '_'),
	write(Stream, No_thr).


/*
*/
write_IdV_P_Input(Stream, C) :-
	write(Stream, '['),
	write_Id_P_Input(Stream, C),
	write(Stream, ','),
	write_V_P_Input(Stream, C),
	write(Stream, ']').
/*
write_Id_P_Input(Stream, C)

*/
write_Id_P_Input(Stream, C) :-
	write(Stream, 'IIn_'),
	write(Stream, C).
/*
write_V_P_Input(Stream, C)

*/
write_V_P_Input(Stream, C) :-
	write(Stream, 'In_'),
	write(Stream, C).


/*

write_IdV_P_Thr_ord(Stream, C, No1, No2) :-
	format(Stream, "[", []),
	write_Id_P_Thr_ord(Stream, C, No1, No2),
	write(Stream, ','),
	write_V_P_Thr_ord(Stream, C, No1, No2),
	format(Stream, "]", []).
*/
/*
write_Id_P_Thr_ord(Stream, C, No1, No2),


write_Id_P_Thr_ord(Stream, C, No1, No2) :-
	write(Stream, 'thr_ord_'),
	write(Stream, C),
	write(Stream, '_'),
	write(Stream, No1),
	write(Stream, '_'),
	write(Stream, No2).
*/
/*
write_V_P_Thr_ord(Stream, C, No1, No2),


write_V_P_Thr_ord(Stream, C, No1, No2) :-
	write(Stream, 'Thr_ord_'),
	write(Stream, C),
	write(Stream, '_'),
	write(Stream, No1),
	write(Stream, '_'),
	write(Stream, No2).
*/


/*
*/
write_L_IdV_Bnb_thr_C(Stream, C, Max) :-
	write(Stream, '['),
	write_L_IdV_Bnb_thr_C(Stream, C, 1, Max),
	write(Stream, ']').

write_L_IdV_Bnb_thr_C(Stream, C, I, Max) :-
	I == Max,
	write_IdV_Bnb_thr(Stream, C, I).
write_L_IdV_Bnb_thr_C(Stream, C, I, Max) :-
	I < Max,
	write_IdV_Bnb_thr(Stream, C, I),
	write(Stream, ', '),
	I_p1 is I + 1,
	write_L_IdV_Bnb_thr_C(Stream, C, I_p1, Max).

/*
*/
write_IdV_Bnb_thr(Stream, C, No) :-
	write(Stream, '['),
	write_Id_Bnb_thr(Stream, C, No),
	write(Stream, ','),
	write_V_Bnb_thr(Stream, C, No),
	write(Stream, ']').

write_Id_Bnb_thr(Stream, C, No) :-
	write(Stream, '_IBnb_thr_'),
	write(Stream, C),
	write(Stream, '_'),
	write(Stream, No).

write_V_Bnb_thr(Stream, C, No) :-
	write(Stream, '_Bnb_thr_'),
	write(Stream, C),
	write(Stream, '_'),
	write(Stream, No).


/*

write_L_IdV_BEE(Stream, Species_no_input) :-
	write(Stream, '['),
	write_L_IdV_BEE_aux(Stream, Species_no_input),
	write(Stream, ']').

write_L_IdV_BEE_aux(Stream, [C]) :-
	!,
	write_IdV_BEE(Stream, C).
write_L_IdV_BEE_aux(Stream, [C|Species_no_input]) :-
	write_IdV_BEE(Stream, C),
	write(Stream, ','),
	write_L_IdV_BEE_aux(Stream, Species_no_input).


write_IdV_BEE(Stream, C) :-
	write(Stream, '['),
	write_Id_BEE(Stream, C),
	write(Stream, ','),
	write_V_BEE(Stream, C),
	write(Stream, ']').

write_Id_BEE(Stream, C) :-
	write(Stream, 'IBEE'),
	write(Stream, C).

write_V_BEE(Stream, C) :-
	write(Stream, 'BEE'),
	write(Stream, C).


write_L_V_VEE(Stream, Species_no_input) :-
	write(Stream, '['),
	write_L_V_VEE_aux(Stream, Species_no_input),
	write(Stream, ']').

write_L_V_VEE_aux(Stream, [C]) :-
	!,
	write_V_VEE(Stream, C).
write_L_V_VEE_aux(Stream, [C|Species_no_input]) :-
	write_V_VEE(Stream, C),
	write(Stream, ','),
	write_L_V_VEE_aux(Stream, Species_no_input).


write_V_VEE(Stream, C) :-
	write(Stream, 'VEE'),
	write(Stream, C).
*/


%%%%%%%%%%%%%%%%%%%%%%%%%%%%%%%%%%%%%%%%%%%%%%%%%%%%%%%%%%%%%%%%%%%%%%%%%%%%


/***---------------------------------------------------------------------

*/
write_Nb_thr(Stream, Species) :-
	format(Stream, "   Nb_thr = [", []),
	write_Nb_thr_aux(Stream, Species),
	format(Stream, "],", []),
	nl(Stream).

write_Nb_thr_aux(Stream, [C]) :-
	!,
	write_Nb_thr_C(Stream, C).
write_Nb_thr_aux(Stream, [C|Species]) :-
	write_Nb_thr_C(Stream, C),
	write(Stream, ', '),
	write_Nb_thr_aux(Stream, Species).

write_Nb_thr_C(Stream, C) :-
	write(Stream, '[nb_thr_'),
	write(Stream, C),
	write(Stream, ',_Nb_thr_'),
	write(Stream, C),
	write(Stream, ']').

/***---------------------------------------------------------------------
*/
write_Thr(Stream, Species, Nb_thr_max) :-
	write(Stream, '   Thr = ['),
	write_Thr_aux(Stream, Species, Nb_thr_max),
	writel(Stream, '],').

write_Thr_aux(Stream, [C], [Nb_thr_max_C]) :-
	format(Stream, "[", []),
	write_Thr_C(Stream, C, Nb_thr_max_C),
	format(Stream, "]", []).
write_Thr_aux(Stream, [C|Species], [Nb_thr_max_C|Nb_thr_max]) :-
	format(Stream, "[", []),
	write_Thr_C(Stream, C, Nb_thr_max_C),
	format(Stream, "], ", []),
	write_Thr_aux(Stream, Species, Nb_thr_max).

write_Thr_C(Stream, C, Nb_thr_max_C) :-
	write_Thr_C(Stream, C, 1, Nb_thr_max_C).

write_Thr_C(Stream, C, I, Nb_thr_max_C) :-
	I == Nb_thr_max_C,
	write_IdV_thr(Stream, C, I).
write_Thr_C(Stream, C, I, Nb_thr_max_C) :-
	I < Nb_thr_max_C,
	write_IdV_thr(Stream, C, I),
	write(Stream, ','),
	I_p1 is I + 1,
	write_Thr_C(Stream, C, I_p1, Nb_thr_max_C).

/***---------------------------------------------------------------------

*/
write_interval_Nb_thr_and_Thr(Stream) :-
	write(Stream, '   interval_Nb_thr_and_Thr(Species, Nb_thr, Thr, Nb_thr_max, Modif_nb_thr, Relax, Cnf'),
	incr_counter_cnf(New_val_cnf),
	write(Stream, New_val_cnf),
	writel(Stream, '),').


%%%%%%%%%%%%%%%%%%%%%%%%%%%%%%%%%%%%%%%%%%%%%%%%%%%%%%%%%%%%%%%%%%%%%%%%%%%%%%

/***---------------------------------------------------------------------
write_P_Input(Stream, Species, Nb_no_input) :-
   *

write_P_Input(Stream, Species, Nb_no_input) :-
	format(Stream, "[", []),
	append_length(_, Suffix_Species, Species, Nb_no_input),
	write_P_Input_aux(Stream, Suffix_Species),
	write(Stream, ']').

write_P_Input_aux(_Stream, []).
write_P_Input_aux(Stream, [C]) :-
	write_V_P_Input(Stream, C).
write_P_Input_aux(Stream, [C|Suffix_Species]) :-
	dif(Suffix_Species, []),
	write_V_P_Input(Stream, C),
	write(Stream, ', '),
	write_P_Input_aux(Stream, Suffix_Species).
*/


/***---------------------------------------------------------------------
write_P_Thr_ord(Stream, P_Thr_ord)
   *

write_P_Thr_ord(Stream, P_Thr_ord) :-
	write(Stream, '['),
	write_P_Thr_ord_aux(Stream, P_Thr_ord),
	write(Stream, ']').

write_P_Thr_ord_aux(_Stream, []).
write_P_Thr_ord_aux(Stream, [p_thr_ord(C,[No1,No2])]) :-
	!,
	write_IdV_P_Thr_ord(Stream, C, No1, No2).
write_P_thr_ord_aux(Stream, [p_thr_ord(C,[No1,No2])|P_Thr_ord]) :-
	write_IdV_P_Thr_ord(Stream, C, No1, No2),
	write(Stream, ', '),
	write_P_Thr_ord_aux(Stream, P_Thr_ord).
*/


/***---------------------------------------------------------------------
write_P_K(Stream, Eqs)
   *
*/
write_P_K(Stream, Eqs) :-
	write(Stream, '['),
	write_P_K_aux(Stream, Eqs),
	write(Stream, ']').

write_P_K_aux(Stream, [eq(C,_,_)]) :-
	!,
	write_KC(Stream, C).
write_P_K_aux(Stream, [eq(C,_,_)|Eqs]) :-
	write_KC(Stream, C),
	write(Stream, ', '),
	write_P_K_aux(Stream, Eqs).

/*
write_P_K_aux(Stream, [eq(C,_LI_C,LV_C)]) :-
	!,
	length(LV_C, Max),
	write_L_V_P_K_C(Stream, C, Max).
write_P_K_aux(Stream, [eq(C,_LI_C,LV_C)|Eqs]) :-
	length(LV_C, Max),
	write_L_V_P_K_C(Stream, C, Max),
	write(Stream, ','),
	write_P_K_aux(Stream, Eqs).
*/


%%%%%%%%%%%%%%%%%%%%%%%%%%%%%%%%%%%%%%%%%%%%%%%%%%%%%%%%%%%%%%%%%%%%%%%%%%%%%%


/***---------------------------------------------------------------------
write_domains_P(Stream, Species, Nb_thr_max, Eqs)
  
- For all no input species: add the CNF formulae corresponding to
   * introduction of discret kinetic parameters
- For all input species: add the CNF formulae corresponding to
   * introduction of input concentration parameter
*/
write_domains_P(_Stream, [], [], []) :-
	!.
write_domains_P(Stream, [C|Species], [Nb_thr_max_C|Nb_thr_max], []) :-
	nl(Stream),
	write_domains_input(Stream, Nb_thr_max_C, C),
	write_domains_P(Stream, Species, Nb_thr_max, []).	
write_domains_P(Stream, [C|Species], [Nb_thr_max_C|Nb_thr_max], [eq(C,_LI_C,LV_C)|Eqs]) :-
	nl(Stream),
	length(LV_C, Max),
	write_domains_k(Stream, C, Nb_thr_max_C, Max),
	write_domains_P(Stream, Species, Nb_thr_max, Eqs).

/* domains CP/SAT for the identifiers of discret kinetic parameters
*/
write_domains_k(Stream, C, Nb_thr_max_C, Max) :-
	format(Stream, '   create_int_CP_SAT_lc(', []),
	write_L_V_P_K_C(Stream, C, Max),	  
	write(Stream, ', 0, '),
	write(Stream, Nb_thr_max_C),
	write(Stream, ', Cnf'),
	incr_counter_cnf(New_val3),
	write(Stream, New_val3),
	write(Stream, '),'),
	nl(Stream).

/* domains CP/SAT for the identifiers of input parameters
*/
write_domains_input(Stream, Nb_thr_max_C, C) :-
%	write(Stream, '   cnf:incr_ifd('),
%	write_Id_P_Input(Stream, C),
%	write(Stream, '),'),
%	nl(Stream),
	format(Stream, '   create_int_CP_SAT_lc([', []),
	write_V_P_Input(Stream, C),
	write(Stream, '], 0, '),
	write(Stream, Nb_thr_max_C),
	write(Stream, ', Cnf'),
	incr_counter_cnf(New_val),
	write(Stream, New_val),
	write(Stream, '),'),
	nl(Stream).


%%%%%%%%%%%%%%%%%%%%%%%%%%%%%%%%%%%%%%%%%%%%%%%%%%%%%%%%%%%%%%%%%%%%%%%%%%%%%%

/*---
*/
write_create_Ks(Stream) :-
	write(Stream, '   create_Ks(Eqs, Nb_thr_max, Ks, Mutant, Cnf'),
	incr_counter_cnf(New_val_cnf),
	write(Stream, New_val_cnf),
	writel(Stream, '),').

/*---
*/
write_create_Inputs(Stream) :-
	write(Stream, '   create_Inputs(P, Nb_thr_max, Cnf'),
	incr_counter_cnf(New_val_cnf),
	write(Stream, New_val_cnf),
	writel(Stream, '),').

/*---
*/
write_Thr_ord(Stream, Thr_ord) :-
	write(Stream, '   Thr_ord = '),
	write(Stream, Thr_ord),
	writel(Stream, ',').


/*---
*/
write_ineg_ord_thr(Stream) :-
	write(Stream, '   ineg_ord_thr(Thr, Species, Thr_ord, Cnf'),
	incr_counter_cnf(New_val_cnf),
	write(Stream, New_val_cnf),
	writel(Stream, '),').

/***---------------------------------------------------------------------
*/
write_L_Bnb_thr(Stream, Species, Nb_thr_max) :-
	write(Stream, '   Bnb_thr = ['),
	write_L_Bnb_thr_aux(Stream, Species, Nb_thr_max),
	write(Stream, '],').

write_L_Bnb_thr_aux(Stream, [C], [Nb_thr_max_C]) :-
	write_L_IdV_Bnb_thr_C(Stream, C, Nb_thr_max_C).
write_L_Bnb_thr_aux(Stream, [C|Species], [Nb_thr_max_C|Nb_thr_max]) :-
	write_L_IdV_Bnb_thr_C(Stream, C, Nb_thr_max_C),
	write(Stream, ','),
	write_L_Bnb_thr_aux(Stream, Species, Nb_thr_max).

/***---------------------------------------------------------------------
*/
write_constraints_Bnb_thr(Stream) :-
	write(Stream, '   constraints_Bnb_thr(Species, Thr, Modif_nb_thr, Relax, Bnb_thr, Nb_thr, Cnf'),
	incr_counter_cnf(New_val_cnf),
	write(Stream, New_val_cnf),
	writel(Stream, '),').


%%%%%%%%%%%%%%%%%%%%%%%%%%%%%%%%%%%%%%%%%%%%%%%%%%%%%%%%%%%%%%%%%%%%%%%%%%%%%%%


%%%%%%%%%%%%%%%%%%%%%%%%%%%%%%%%%%%%%%%%%%%%%%%%%%%%%%%%%%%%%%%%%%%%%%%%%%%%%%%


/***---------------------------------------------------------------------
*/
write_dom_constraints_P_Input(Stream, Species, Nb_no_input, Nb_thr_max) :-
	append_length(_, Suffix_Species, Species, Nb_no_input),
	append_length(_, Suffix_Nb_thr, Nb_thr_max, Nb_no_input),
	write_dom_constraints_P_Input(Stream, Suffix_Species, Suffix_Nb_thr).

write_dom_constraints_P_Input(_Stream, [], []).
write_dom_constraints_P_Input(Stream, [C|Species], [Nb_thr_max_C|Nb_thr_max]) :-
	write_V_P_Input(Stream, C),
	write(Stream, ' in 0..'),
	write(Stream, Nb_thr_max_C),
	writel(Stream, ','),
	write_dom_constraints_P_Input(Stream, Species, Nb_thr_max).


%%%%%%%%%%%%%%%%%%%%%%%%%%%%%%%%%%%%%%%%%%%%%%%%%%%%%%%%%%%%%%%%%%%%%%%%%%%%%

write_constraints_EE(Stream) :-
	write(Stream, '   constraints_Mutant(Mutant, Model, Cnf'),
	incr_counter_cnf(New_val_cnf),
	write(Stream, New_val_cnf),
	writel(Stream, '),').

write_constraints_Brelax(Stream) :-
	write(Stream, '   constraints_Relax(Relax, Modif_nb_thr, Bnb_thr, Thr, Species, Cnf'),
	incr_counter_cnf(New_val_cnf),
	write(Stream, New_val_cnf),
	writel(Stream, '),').

write_constraints_Comp(Stream) :-
	write(Stream, '   constraints_Comp(Comp, Relax, Mutant, Eqs, Cnf'),
	incr_counter_cnf(New_val_cnf),
	write(Stream, New_val_cnf),
	writel(Stream, '),').


/***---------------------------------------------------------------------
write_ee(Stream, Species, Eqs)
  
  - Booleans BEEi, NBEEi and
    ectopic expressions  (BEE<C> => K<C> = VEE<C>)

write_ee(Stream, Species, Eqs) :-
	length(Eqs, Nb_no_input),
	append_length(Species_no_input, _, Species, Nb_no_input),
	write_val_VEE(Stream, Species_no_input),
	write_val_BEE(Stream, Species_no_input),
	write_ee_2(Stream, Eqs).


write_val_VEE(Stream, Species_no_input) :-
	format(Stream, "   val_VEE(Mutant, ", []),
	write_L_V_VEE(Stream, Species_no_input),
	writel(Stream, '),').


write_val_BEE(Stream, Species_no_input) :-
	write(Stream, '   val_BEE(Mutant, '),
	write_L_IdV_BEE(Stream, Species_no_input),
	write(Stream, ', Cnf'),
	incr_counter_cnf(New_val_cnf),
	write(Stream, New_val_cnf),
	writel(Stream, '),').


write_ee_2(_Stream, []).
write_ee_2(Stream, [eq(C,_,LV_C)|Eqs]) :-
	write_ee_2_C(Stream, C, LV_C, 1),
	write_ee_2(Stream, Eqs).

write_ee_2_C(_Stream, _C, [], _I).
write_ee_2_C(Stream, C, [_|LV_C], I) :-
	write_ee_2_C_aux(Stream, C, I),
	I_p1 is I + 1,
	write_ee_2_C(Stream, C, LV_C, I_p1).

write_ee_2_C_aux(Stream, C, No) :-
	write(Stream, '   BEE'),
	write(Stream, C),
	format(Stream, " #=> (", []),
	write_V_P_K(Stream, C, No),
	write(Stream, ' #= '),
	write_V_VEE(Stream, C),
	writel(Stream, '),'),

 	write(Stream, '   cnf:trans_EqualXcstIfB('),
	write_Id_P_K(Stream, C, No),
	write(Stream, ', '),
	write_V_VEE(Stream, C),
	write(Stream, ', '),
	write_Id_BEE(Stream, C),
	write(Stream, ', Cnf'),
	incr_counter_cnf(New_val),
	write(Stream, New_val),
	writel(Stream, '),').
*/


%%%%%%%%%%%%%%%%%%%%%%%%%%%%%%%%%%%%%%%%%%%%%%%%%%%%%%%%%%%%%%%%%%%%%%%%%%%%


/***---------------------------------------------------------------------
write_constraints_BCtr_sup(Stream, Ineg_P_Ks)
 write a call at the predicate
 constraints_BCtr_sup(Ctr_sup, [[[IBadd11,Badd11],[IBadd12,Badd12],...],[],[],[]], [[],[],[],[]],Cnf..)
*/
write_constraints_BCtr_sup(Stream, Ineg_P_Ks) :-
	write(Stream, '   constraints_BCtr_sup(Ctr_sup, [['),
	write_list_BCtr_sup_add(Stream, Ineg_P_Ks),
	write(Stream, '], ['),
	write_list_BCtr_sup_obs(Stream, Ineg_P_Ks),
	write(Stream, ']], Cnf'),
	incr_counter_cnf(New_val_cnf),
	write(Stream, New_val_cnf),
	writel(Stream, '),').

/*
write_list_BCtr_sup_add(Stream, Ineg_P_Ks)
write the list of identifiers and Boolean of relaxing
additivity contraints in Ineg_P_Ks

precondition: there is only one element add(L) in Ineg_P_Ks
*/
write_list_BCtr_sup_add(Stream, [add(Ineg_P_Ks_add)|_]) :-
	write_list_BCtr_sup_add_aux(Stream, Ineg_P_Ks_add, 1).
write_list_BCtr_sup_add(Stream, [_|Ineg_P_Ks]) :-
	write_list_BCtr_sup_add(Stream, Ineg_P_Ks).

write_list_BCtr_sup_add_aux(Stream, [Ineg_P_Ks_add_C], C) :-
	write(Stream, '['),
	write_list_BCtr_sup_add_C(Stream, Ineg_P_Ks_add_C, C, 1),
	write(Stream, ']').
write_list_BCtr_sup_add_aux(Stream, [Ineg_P_Ks_add_C|Ineg_P_Ks_add], C) :-
	dif(Ineg_P_Ks_add, []),
	write(Stream, '['),
	write_list_BCtr_sup_add_C(Stream, Ineg_P_Ks_add_C, C, 1),
	write(Stream, '], '),
	C_p1 is C + 1,
	write_list_BCtr_sup_add_aux(Stream, Ineg_P_Ks_add, C_p1).


write_list_BCtr_sup_add_C(Stream, [_], C, I) :-
	write_BCtr_sup_add_C_I(Stream, C, I).
write_list_BCtr_sup_add_C(Stream, [_|Ineg_P_Ks_add_C], C, I) :-
	dif(Ineg_P_Ks_add_C, []),
	write_BCtr_sup_add_C_I(Stream, C, I),
	write(Stream, ','),
	I_p1 is I + 1,
	write_list_BCtr_sup_add_C(Stream, Ineg_P_Ks_add_C, C, I_p1).

write_BCtr_sup_add_C_I(Stream, C, I) :-
	write(Stream, '[IBadd'),
	write(Stream, C),
	write(Stream, '_'),
	write(Stream, I),
	write(Stream, ','),	
	write(Stream, 'Badd'),
	write(Stream, C),
	write(Stream, '_'),
	write(Stream, I),
	write(Stream, ']').


/*
write_list_BCtr_sup_obs(Stream, Ineg_P_Ks)
write the list of identifiers and Boolean of relaxing
observability contraints in Ineg_P_Ks

precondition: there is only one element obs(L) in Ineg_P_Ks
*/
write_list_BCtr_sup_obs(Stream, [obs(Ineg_P_Ks_obs)|_]) :-
	write_list_BCtr_sup_obs_aux(Stream, Ineg_P_Ks_obs, 1).
write_list_BCtr_sup_obs(Stream, [_|Ineg_P_Ks]) :-
	write_list_BCtr_sup_obs(Stream, Ineg_P_Ks).

write_list_BCtr_sup_obs_aux(Stream, [Ineg_P_Ks_obs_C], C) :-
	write(Stream, '['),
	write_list_BCtr_sup_obs_C(Stream, Ineg_P_Ks_obs_C, C, 1),
	write(Stream, ']').
write_list_BCtr_sup_obs_aux(Stream, [Ineg_P_Ks_obs_C|Ineg_P_Ks_obs], C) :-
	dif(Ineg_P_Ks_obs, []),
	write(Stream, '['),
	write_list_BCtr_sup_obs_C(Stream, Ineg_P_Ks_obs_C, C, 1),
	write(Stream, '], '),
	C_p1 is C + 1,
	write_list_BCtr_sup_obs_aux(Stream, Ineg_P_Ks_obs, C_p1).


write_list_BCtr_sup_obs_C(Stream, [_], C, I) :-
	write_BCtr_sup_obs_C_I(Stream, C, I).
write_list_BCtr_sup_obs_C(Stream, [_|Ineg_P_Ks_obs_C], C, I) :-
	dif(Ineg_P_Ks_obs_C, []),
	write_BCtr_sup_obs_C_I(Stream, C, I),
	write(Stream, ','),
	I_p1 is I + 1,
	write_list_BCtr_sup_obs_C(Stream, Ineg_P_Ks_obs_C, C, I_p1).

write_BCtr_sup_obs_C_I(Stream, C, I) :-
	write(Stream, '[IBobs'),
	write(Stream, C),
	write(Stream, '_'),
	write(Stream, I),
	write(Stream, ','),	
	write(Stream, 'Bobs'),
	write(Stream, C),
	write(Stream, '_'),
	write(Stream, I),
	write(Stream, ']').


%%%%%%%%%%%%%%%%%%%%%%%%%%%%%%%%%%%%%%%%%%%%%%%%%%%%%%%%%%%%%%%%%%%%%%%%%%%%%


%   constraints_BCtr_sup(Ctr_sup, [[[[IBadd1_1,B...


%  constraints_Brelax(Relax, [[[[iBRadd1_1,BRa...

%   (#\ BRadd1_1) #=> (   Badd1_1 #=> (   NBEE1 #=> (K1_1 #=< K1_2)   )   ),
%   cnf:trans_InfEqualXYIfNotBIfBIfNotB(IK1_1, IK1_2, IBE

% idem pour obs


%%%%%%%%%%%%%%%%%%%%%%%%%%%%%%%%%%%%%%%%%%%%%%%%%%%%%%%%%%%%%%%%%%%%%%%%%%%%%


/***---------------------------------------------------------------------
*/
write_dom_constraints_P_K(_Stream, [], _).
write_dom_constraints_P_K(Stream, [eq(C,_,LV_C)|Eqs], [Nb_thr_max_C|Nb_thr_max]) :-
	write_dom_constraints_P_K_C(Stream, C, LV_C, Nb_thr_max_C),
	write_dom_constraints_P_K(Stream, Eqs, Nb_thr_max).

write_dom_constraints_P_K_C(Stream, C, LV_C, NB_thr_C) :-
	write_dom_constraints_P_K_C(Stream, C, LV_C, NB_thr_C, 1).

write_dom_constraints_P_K_C(_Stream, _C, [], _Nb_thr_max_C, _).
write_dom_constraints_P_K_C(Stream, C, [_|LV_C], Nb_thr_max_C, I) :-
	write(Stream, '   '),
	write_V_P_K(Stream, C, I),
	write(Stream, ' in '),
	write(Stream, 0),
	write(Stream, ' .. '),
	write(Stream, Nb_thr_max_C),
	writel(Stream, ','),
	I_p1 is I + 1,
	write_dom_constraints_P_K_C(Stream, C, LV_C, Nb_thr_max_C, I_p1).


/***---------------------------------------------------------------------
*/
write_constraints_P_K_Nb_thr(Stream) :-
	write(Stream, '   constraints_P_K_Nb_thr(P, Nb_thr, Cnf'),
	incr_counter_cnf(New_val_cnf),
	write(Stream, New_val_cnf),
	writel(Stream, '),').

/***---------------------------------------------------------------------
*/
write_constraints_P_Input_Nb_thr(Stream) :-
	write(Stream, '   constraints_P_Input_Nb_thr(P, Nb_thr, Cnf'),
	incr_counter_cnf(New_val_cnf),
	write(Stream, New_val_cnf),
	writel(Stream, '),').


%%%%%%%%%%%%%%%%%%%%%%%%%%%%%%%%%%%%%%%%%%%%%%%%%%%%%%%%%%%%%%%%%%%%%%%%%%%%%%


/***---------------------------------------------------------------------
*/
write_append_cnf(Stream) :-
	nl(Stream),
	write(Stream, '   xsat(append(['),
	bb_get(counter_cnf, Max_val_counter_cnf),
	write_append_cnf_aux(Stream, 1, Max_val_counter_cnf),
	write(Stream, '], Cnf)).'),
	nl(Stream).

write_append_cnf_aux(Stream, Val, Val) :-
	!,
	write(Stream, 'Cnf'),
	write(Stream, Val).
write_append_cnf_aux(Stream, Current_val, Max_val) :-
	write(Stream, 'Cnf'),
	write(Stream, Current_val),
	write(Stream, ','),
	New_val is Current_val + 1,
	write_append_cnf_aux(Stream, New_val, Max_val).


%%%%%%%%%%%%%%%%%%%%%%%%%%%%%%%%%%%%%%%%%%%%%%%%%%%%%%%%%%%%%%%%%%%%%%%%%%%%%%
