# Supplementary material for: Applications of a formal approach to decipher discrete genetic networks
Source: BMC Bioinformatics. 2010 Jul 20;11:385. doi: 10.1186/1471-2105-11-385 (PMC2918581; doi:10.1186/1471-2105-11-385)
Supplement: Additional file 1 — GNBox. [file 1471-2105-11-385-S1.ZIP › GNBox/premodels/premodel_gap_auto_hbz.pl]

:- module(premodel_gap_auto_hbz, [premodel/1]).
premodel(Premodel) :-
   Premodel = [Species, LI, Nb_thr, Thr_ord],

   % Species
   Species = [gt,hbz,kr,kni,    bcd,hbm,cad],


   % List of interactions
   LI = [
	 c(gt, [i(hbz,1),i(kr,1),i(bcd,1),i(cad,2)]),
	 c(hbz, [i(hbz,1),i(kr,2),i(bcd,1),i(bcd,2),i(bcd,3),i(hbm,1)]),
	 c(kr, [i(gt,1),i(hbz,1),i(hbz,3),i(kni,1),i(bcd,1)]),
	 c(kni, [i(gt,1),i(hbz,2),i(bcd,1),i(cad,1)])
	],


   % Maximal number of thresholds
   Nb_thr = [1,3,2,1, 3,1,2],


   % Order of thresholds
   Thr_ord = [].
