# Supplementary material for: Applications of a formal approach to decipher discrete genetic networks
Source: BMC Bioinformatics. 2010 Jul 20;11:385. doi: 10.1186/1471-2105-11-385 (PMC2918581; doi:10.1186/1471-2105-11-385)
Supplement: Additional file 1 — GNBox. [file 1471-2105-11-385-S1.ZIP › GNBox/prepremodels/prepremodel_test.pl]

/*
*/
:- module(prepremodel_test, [prepremodel/1]).

prepremodel(Prepremodel) :-
	Prepremodel = [Species, LI_pre, Considered_outputs],
	Species = [a,b,c,d,e,i1,i2], % the inputs are at the end of the list
	LI_pre = [
		  r([i1], b, 1),
		  r([i2], b, 1),
		  r([a], b, 2),
		  r([i1], a, 1),
		  r([c], d, 2),
		  r([-c], a, 1),
		  r([c,-b], c, 1),
		  r([-i2], c, 1),
		  r([-d], e, 2),
		  r([a], c, 1)
		  ],

	Considered_outputs = [out(e,1)]. % list of out(C,Nb_thr_max_C)
