# Supplementary material for: Applications of a formal approach to decipher discrete genetic networks
Source: BMC Bioinformatics. 2010 Jul 20;11:385. doi: 10.1186/1471-2105-11-385 (PMC2918581; doi:10.1186/1471-2105-11-385)
Supplement: Additional file 1 — GNBox. [file 1471-2105-11-385-S1.ZIP › GNBox/prepremodels/tools_prepremodels.pl]

/*
init_modeling(test).
*/

:- module(tools_prepremodels, [init_modeling/1, trans_prepremodel/1]).

:- use_module(library(lists), [nth1/3, nth1/4]).
:- use_module('../write').

:- use_module('../premodels/tools_premodels', [trans_premodel/1]).
:- use_module('../interaction_compositions/tools_interaction_compositions', [create_interaction_compositions/1]).
:- use_module('../queries/tools_queries', [create_q_file/1]).


/*---
  init_modeling(Name) creates the modules
     . premodel_<Name>
     . model_<Name>
     . interaction_compositions_<Name>
     . q_<Name> in the file ../queries/auto_q_<Name>.pl ("auto" to protect previous personal query file)

*/
init_modeling(Name) :-
	trans_prepremodel(Name),
	trans_premodel(Name),
	create_interaction_compositions(Name),
	create_q_file(Name).


/*---
  trans_prepremodel(Name) creates the module premodel_<Name>

  

...
Prepremodel = [Species_pre, LI_pre, Considered_outputs]
  with ....
  Considered_outputs a list of out(C,Nb_thr_max_C)
...


  
trans_prepremodel(test).  

*/
trans_prepremodel(Name) :-
	atom_concat('prepremodel_', Name, Name_module_prepremodel),
	consult(Name_module_prepremodel),
	Name_module_prepremodel:prepremodel(Prepremodel),
	Prepremodel = [Species_pre, LI_pre, Considered_outputs],
	create_LI_Nb_thr_max_Species(Species_pre, LI_pre, Considered_outputs, LI, Nb_thr_max, Species),

	writel('Start write final premodel file'),
	atom_concat('premodel_', Name, Name_module_premodel),
	atom_concat('../premodels/', Name_module_premodel, Name_file_premodel_aux),
	atom_concat(Name_file_premodel_aux, '.pl', Name_file_premodel),
	open(Name_file_premodel, write, Stream),
	nl(Stream),
	writel(Stream, '/*'),
	writel(Stream, 'MODIFY if necessary the declaration of the module and the use_module'),
	writel(Stream, '*/'),
	nl(Stream),
	format(Stream, ':- module(~w, [premodel/1]).', [Name_module_premodel]),
	nl(Stream),
	writel(Stream, 'premodel(Premodel) :-'),
	writel(Stream, '   Premodel = [Species, LI, Nb_thr, Thr_ord],'),
	nl(Stream),

	format(Stream, "   % Species", []), nl(Stream),
	format(Stream, "   Species = ", []),
	write(Stream, Species),
	writel(Stream, ','),
	nl(Stream),nl(Stream),      

	format(Stream, "   % List of interactions", []), nl(Stream),
	format(Stream, "   LI = ", []),
	write(Stream, LI),
	writel(Stream, ','),
	nl(Stream),nl(Stream),      


	format(Stream, "   % Maximal number of thresholds", []), nl(Stream),
	format(Stream, "   Nb_thr = ", []),
	write(Stream, Nb_thr_max),
	writel(Stream, ','),
	nl(Stream),nl(Stream),      


	format(Stream, "   % Order of thresholds", []), nl(Stream),
	format(Stream, "   Thr_ord = [].", []),

	close(Stream),
	writel('End write final premodel file').


%%%%%%%%%%%%%%%%%%%%%%%%%%%%%%%%%%%%%%%%%%%%%%%%%%%%%%%%%%%%%%%%%%%%%%%%%%%%

create_LI_Nb_thr_max_Species(Species_pre, LI, Considered_outputs, LI_new, Nb_thr_max, Species_new) :-
	Species = [output|Species_pre],
	check_existence_species(LI, Species),
	length(Species, L),
	length(Nb_thr_max_origin, L),
	list_0(Nb_thr_max_origin),
	supp_output(LI, Nb_thr_max_origin, Species, Considered_outputs, LI_aux, Nb_thr_max_origin_aux, Species_aux),nl,
	create_LI_Nb_thr_max(Species_aux, Species_aux, LI_aux, LI_aux2, Nb_thr_max_origin_aux, Nb_thr_max),nl,
	supp_input_in_LI(LI_aux2, Species_new, LI_new).


/*
*/
check_existence_species([], _).
check_existence_species([r(LR,C,_)|LI], Species) :-
	memberchk(C, Species),
	!,
	check_existence_species_aux(LR, Species),
	check_existence_species(LI, Species).
check_existence_species([r(_,C,_)|_], _Species) :-
	format('ECHEC: ~w is not in Species\n', C),
	false.

check_existence_species_aux([], _).
check_existence_species_aux([R|LR], Species) :-
	memberchk(R, Species),
	!,
	check_existence_species_aux(LR, Species).
check_existence_species_aux([-R|LR], Species) :-
	memberchk(R, Species),
	!,
	check_existence_species_aux(LR, Species).
check_existence_species_aux([R|_], _Species) :-
	format('ECHEC: ~w is not in Species\n', R),
	false.

/*-----
*/
supp_output(LI, Nb_thr_max_origin, Species, Considered_outputs, LI_new, Nb_thr_max_origin_new, Species_new) :-
	supp_output(LI, Nb_thr_max_origin, Species, Considered_outputs, LI_aux, Nb_thr_max_origin_aux, Species_aux, LOutput),
	continue_supp_output(LOutput, LI_aux, Nb_thr_max_origin_aux, Species_aux, Considered_outputs, LI_new, Nb_thr_max_origin_new, Species_new).

continue_supp_output([], LI, Nb_thr_max_origin, Species, _, LI, Nb_thr_max_origin, Species) :- !.
continue_supp_output(LOutput, LI, Nb_thr_max_origin, Species, Considered_outputs, LI_new, Nb_thr_max_origin_new, Species_new) :-
	dif(LOutput, []),
	% recursive suppression of the outputs
	supp_output(LI, Nb_thr_max_origin, Species, Considered_outputs, LI_new, Nb_thr_max_origin_new, Species_new).


supp_output(LI, [], [], _, LI, [], [], []).
supp_output(LI, [_0|Nb_thr_max_origin], [C|Species], Considered_outputs, LI_new, [Nb_thr_max_C|Nb_thr_max_new], [C|Species_new], LOutput) :-
	memberchk(out(C,Nb_thr_max_C), Considered_outputs),
	!,
	supp_output(LI, Nb_thr_max_origin, Species, Considered_outputs, LI_new, Nb_thr_max_new, Species_new, LOutput).
supp_output(LI, [_0|Nb_thr_max_origin], [C|Species], Considered_outputs, LI_new, [0|Nb_thr_max_new], [C|Species_new], LOutput) :-
        no_output(LI, C),
	!,
	supp_output(LI, Nb_thr_max_origin, Species, Considered_outputs, LI_new, Nb_thr_max_new, Species_new, LOutput).
supp_output(LI, [_0|Nb_thr_max_origin], [C|Species], Considered_outputs, LI_new, Nb_thr_max_new, Species_new, [C|LOutput]) :-
	format('WARNING: suppression of the output ~w\n', [C]),
	supp_C_in_LI(LI, C, LI_aux),
	supp_output(LI_aux, Nb_thr_max_origin, Species, Considered_outputs, LI_new, Nb_thr_max_new, Species_new, LOutput).


/*
*/
no_output([r(LR,_,_)|_LI], C) :-
	memberchk(C, LR),
	!.
no_output([r(LR,_,_)|_LI], C) :-
	memberchk(-C, LR),
	!.
no_output([I|LI], C) :-
	I = r(LR,_,_),
	nonmember(C, LR),
	nonmember(-C, LR),
	no_output(LI, C).

/*
*/
supp_C_in_LI([], _C, []).
supp_C_in_LI([r(_LR,C,_Tau)|LI], C, LI_new) :-
	!,
	supp_C_in_LI(LI, C, LI_new).
supp_C_in_LI([I|LI], C, [I|LI_new]) :-
	I = r(_,C1,_),
	dif(C, C1),
	supp_C_in_LI(LI, C, LI_new).


/*
*/
list_0([]).
list_0([0|L]) :-
	list_0(L).


/*
*/
create_LI_Nb_thr_max([], _, _, [], Nb_thr_max, Nb_thr_max).
create_LI_Nb_thr_max([C|RSpecies], Species, LI_pre, [LI_C|LI], Nb_thr_max, Nb_thr_max_new2) :-
	create_LI_Nb_thr_max_C(C, Species, LI_pre, LI_C, Nb_thr_max, Nb_thr_max_new1),
	create_LI_Nb_thr_max(RSpecies, Species, LI_pre, LI, Nb_thr_max_new1, Nb_thr_max_new2).
	
create_LI_Nb_thr_max_C(C, Species, LI_pre, LI_C, Nb_thr_max, Nb_thr_max_new) :-
	find_reactions_on_C(LI_pre, C, LR_on_C),
	create_interactions_from_reactions(LR_on_C, LI_on_C),
	order_interactions_on_C(LI_on_C, Species, C, LI_on_C_ordered),
	create_LI_Nb_thr_max_C_aux(LI_on_C_ordered, C, Species, LI_C, Nb_thr_max, Nb_thr_max_new).

/*
*/
find_reactions_on_C([], _, []).
find_reactions_on_C([R|LI], C, [R|LI_on_C]) :-
	R = r(_F, C, _Tau),
	!,
	find_reactions_on_C(LI, C, LI_on_C).
find_reactions_on_C([R|LI], C, LI_on_C) :-
	R = r(_F, C1, _Tau),
	dif(C, C1),
	find_reactions_on_C(LI, C, LI_on_C).

/*
*/
create_interactions_from_reactions([], []).
create_interactions_from_reactions([r(P,_C,_Tau)|LR_on_C], LI_on_C) :-
	create_interactions_from_reactions_aux(P, LI_on_C_1),
	create_interactions_from_reactions(LR_on_C, LI_on_C_2),
	append(LI_on_C_1, LI_on_C_2, LI_on_C).

create_interactions_from_reactions_aux([], []).
create_interactions_from_reactions_aux([C1|P], [i(C1)|LI_on_C]) :-
	atom(C1),
	!,
	create_interactions_from_reactions_aux(P, LI_on_C).
create_interactions_from_reactions_aux([-C1|P], [i(C1)|LI_on_C]) :-
	atom(C1),
	create_interactions_from_reactions_aux(P, LI_on_C).
	

/*
*/
order_interactions_on_C([], _, _, []).
order_interactions_on_C([I1_on_C|LI_on_C], Species, C, LI_on_C_ordered) :-
	I1_on_C = i(C1),
	order_interactions_on_C(LI_on_C, Species, C, LI_on_C_ordered_aux),
	nth1(N1, Species, C1),
	insert_interaction(LI_on_C_ordered_aux, Species, C, N1, I1_on_C, LI_on_C_ordered). 

insert_interaction([], _Species, _C, _N1, I1_on_C, [I1_on_C]).
insert_interaction([I2_on_C|LI_on_C_ordered_aux], Species, C, N1, I1_on_C, [I2_on_C|LI_on_C_ordered]) :-
	I2_on_C = i(C2),
	nth1(N2, Species, C2),
	N1 > N2,
	!,
	insert_interaction(LI_on_C_ordered_aux, Species, C, N1, I1_on_C, LI_on_C_ordered).
insert_interaction([I2_on_C|LI_on_C_ordered_aux], Species, _C, N1, I1_on_C, [I1_on_C,I2_on_C|LI_on_C_ordered_aux]) :-
	I2_on_C = i(C2),
	nth1(N2, Species, C2),
	N1 < N2,
	!.
insert_interaction([I2_on_C|LI_on_C_ordered_aux], Species, C, N1, _I1_on_C, [I2_on_C|LI_on_C_ordered_aux]) :-
	I2_on_C = i(C2),
	nth1(N2, Species, C2),
	N1 = N2,
%	I1_on_C = i(C1),
	format('WARNING: several same influence of ~w on ~w\n', [C2,C]).
	
/*
*/
create_LI_Nb_thr_max_C_aux(LI_on_C_ordered, C, Species, c(C, LI_C), Nb_thr_max, Nb_thr_max_new) :-
	create_LI_Nb_thr_max_C_aux2(LI_on_C_ordered, Species, LI_C, Nb_thr_max, Nb_thr_max_new).

create_LI_Nb_thr_max_C_aux2([], _, [], Nb_thr_max, Nb_thr_max).
create_LI_Nb_thr_max_C_aux2([i(C1)|LI_on_C_ordered], Species, [i(C1,Thr_p1)|LI_C], Nb_thr_max, Nb_thr_max_new2) :-
	nth1(N, Species, C1),
	nth1(N, Nb_thr_max, Thr, Rest),
	Thr_p1 is Thr + 1,
	nth1(N, Nb_thr_max_new1, Thr_p1, Rest),
	create_LI_Nb_thr_max_C_aux2(LI_on_C_ordered, Species, LI_C, Nb_thr_max_new1, Nb_thr_max_new2).
	


/*
*/
supp_input_in_LI([], [], []).
supp_input_in_LI([c(C,[])|LI_aux], [C|Species], LI) :-
	!,
	format('WARNING: suppression of the INPUT ~w in LI\n', [C]),
	supp_input_in_LI(LI_aux, Species, LI).
supp_input_in_LI([c(C,Is)|LI_aux], [C|Species], [c(C,Is)|LI]) :-
	supp_input_in_LI(LI_aux, Species, LI).
