# Supplementary material for: Applications of a formal approach to decipher discrete genetic networks
Source: BMC Bioinformatics. 2010 Jul 20;11:385. doi: 10.1186/1471-2105-11-385 (PMC2918581; doi:10.1186/1471-2105-11-385)
Supplement: Additional file 1 — GNBox. [file 1471-2105-11-385-S1.ZIP › GNBox/queries/tools_queries.pl]

:- module(tools_queries, [
			  name_module/2,
			  name_query/2,
			  create_q_file/1,
			  modif_nb_thr_Boolean/2,
			  region_mutant_link/4,
			  mutant_link_Ks/3,
			  state_c/4
			 ]).

:- use_module(library(codesio)).
:- use_module(library(lists), [nth1/3,suffix_length/3]).

/*---
*/
name_module(Name, Name_module) :-
	atom_concat('q_', Name, Name_module).

/*---
*/
name_query(L, Name_query) :-
	name_query(L, 'q', Name_query).

name_query([], Name_query, Name_query).
name_query([X|L], Name_query_aux, Name_query) :-
	convert_in_atom(X, X_atom),
	atom_concat(Name_query_aux, '_', Name_query_aux2),
	atom_concat(Name_query_aux2, X_atom, Name_query_aux3),
	name_query(L, Name_query_aux3, Name_query).

convert_in_atom(Atom, Atom) :-
	atom(Atom).
convert_in_atom(Number, Atom) :-
	number(Number),
	number_codes(Number, Codes),
	atom_codes(Atom, Codes).


/*---
*/
modif_nb_thr_Boolean([], []).
modif_nb_thr_Boolean([C|Species], [nb_thr(C,1)|Nb_thr]) :-
	modif_nb_thr_Boolean(Species, Nb_thr).


/*---
region_mutant_link(Species, LP_wt, LMutant, LLP_m)
*/
region_mutant_link(Species, LP_wt, LMutant, LLP_m) :-
	region_mutant_link_aux(LP_wt, Species, LMutant, LLP_m, 1).

region_mutant_link_aux([], _, _, _LLP_m, _).
region_mutant_link_aux([P_I_wt|LP_wt], Species, LMutant, LLP_m, I) :-
	constr_L_Mutant_P(LMutant, LLP_m, I, L_Mutant_P),
	mutant_link(Species, P_I_wt, L_Mutant_P),
	I_p1 is I + 1,
	region_mutant_link_aux(LP_wt, Species, LMutant, LLP_m, I_p1).

constr_L_Mutant_P([], [], _, []).
constr_L_Mutant_P([Mutant|LMutant], [LP_m|LLP_m], I, [E|L_Mutant_P]) :-
	nth1(I, LP_m, P_I_m),
	E = [Mutant, P_I_m],
	constr_L_Mutant_P(LMutant, LLP_m, I, L_Mutant_P).

/*---
*/
mutant_link(_, _, []) :-
	!.
mutant_link(Species, P_wt, [MP_m|LMP]) :-
	P_wt = [Input_wt, Thr, Ks_wt],
	MP_m = [Mutant_m, P_m],
	P_m = [Input_m, Thr, Ks_m],
	mutant_link_Ks_aux(Ks_wt, Species, Mutant_m, Ks_m),
	length(Input_wt, Nb_inputs),
	suffix_length(Species, Species_inputs, Nb_inputs),
	mutant_link_Input(Input_wt, Species_inputs, Mutant_m, Input_m),
	mutant_link(Species, P_wt, LMP).

/*
mutant_link_Input_aux([], [], _, []).
mutant_link_Input_aux([Input_wt_C|Input_wt], [C|Species_inputs], Mutant_m, [Input_m_C|Input_m]) :-
	mutant_link_Input_aux2(Input_wt_C, C, Mutant_m, Input_m_C),
	mutant_link_Input_aux(Input_wt, Species_inputs, Mutant_m, Input_m).

mutant_link_Input_aux2(_, C, Mutant_m, _) :-
	memberchk(ee(C,_), Mutant_m),
	!.
mutant_link_Input_aux2(Input_wt_C, _, _, Input_m_C) :-
	Input_wt_C = Input_m_C. %%%
*/
mutant_link_Input(_, Species_inputs, Mutant_m, _) :-
	exist_mutated_input(Species_inputs, Mutant_m),
	!.
mutant_link_Input(Input_wt, _, _, Input_m) :-
	mutant_link_Input_aux(Input_wt, Input_m).
	
mutant_link_Input_aux([], []).
mutant_link_Input_aux([Input_wt_C|Input_wt], [Input_m_C|Input_m]) :-
	Input_wt_C = Input_m_C, %%%
	mutant_link_Input_aux(Input_wt, Input_m).

%%%
exist_mutated_input([C|_], Mutant_m) :-
	memberchk(ee(C,_), Mutant_m),
	!.
exist_mutated_input([_C|Species_inputs], Mutant_m) :-
	exist_mutated_input(Species_inputs, Mutant_m).


/*---
*/
mutant_link_Ks(_, _, []) :-
	!.
mutant_link_Ks(Species, Ks_wt, [[Mutant_m,Ks_m]|LMutantKs]) :-
	mutant_link_Ks_aux(Ks_wt, Species, Mutant_m, Ks_m),
	mutant_link_Ks(Species, Ks_wt, LMutantKs).

mutant_link_Ks_aux([], _, _, []).
mutant_link_Ks_aux([Ks_wt_C|Ks_wt], [C|Species], Mutant_m, [Ks_m_C|Ks_m]) :-
	mutant_link_Ks_aux2(Ks_wt_C, C, Mutant_m, Ks_m_C),
	mutant_link_Ks_aux(Ks_wt, Species, Mutant_m, Ks_m).

mutant_link_Ks_aux2(_, C, Mutant_m, _) :-
	memberchk(ee(C,_), Mutant_m),
	!.
mutant_link_Ks_aux2(Ks_wt_C, _, _, Ks_m_C) :-
	Ks_wt_C = Ks_m_C. %%%


/*---
*/
create_q_file(Name) :-
	atom_concat('q_', Name, Name_q_module),
	atom_concat('auto_', Name_q_module, Name_q_file_aux2),
	atom_concat(Name_q_file_aux2, '.pl', Name_q_file_aux),
	atom_concat('../queries/', Name_q_file_aux, Name_q_file),
	
	open(Name_q_file, write, Stream),
	format(Stream, ':- module(~w, [q0/0, q0/1, q0_bis/1, q0_ter/1]).\n\n', [Name_q_module]),
	format(Stream, ':- use_module(tools_queries).\n', []),
	format(Stream, ':- use_module(\'../models/model_~w\', [species/1, biomodel/6]).\n', [Name]),
	format(Stream, ':- use_module(\'../interaction_compositions/interaction_compositions_~w\').\n', [Name]),
	format(Stream, 'name(~w).\n\n', [Name]),
	format(Stream, ':- use_module(library(lists), [append/2]).\n', []),
	format(Stream, ':- use_module(\'../dynamic_model\', [stst/3, path/3]).\n', []),
	format(Stream, ':- use_module(\'../cp_sat\').\n', []),
	format(Stream, ':- use_module(\'../cnf\', [init_cnf/0]).\n', []),
	format(Stream, ':- use_module(\'../print\').\n', []),
	format(Stream, ':- use_module(\'../runtime_info\', [runtime_info/2]).\n', []),
	format(Stream, '\n\n', []),

	
	format(Stream, '/*-----------------------------------------------------------------------------\n', []),
	format(Stream, '   Workspace containing the creation of\n', []),
	format(Stream, '      - Mutant (list of ee(Species, Value) )\n', []),
	format(Stream, '      - Modif_nb_thr (list of nb_thr(Species, Nb_thr) )\n', []),
	format(Stream, '      - Comp (list of ci(Species, list of compositions) )\n', []),
	format(Stream, '      - Relax (list of\n', []),
	format(Stream, '          . a(Species, Index_of_composition, _B),\n', []),
	format(Stream, '          . o(Species, Index_of_composition, _B),\n', []),
	format(Stream, '          . e(Species, Index_of_composition, _B),\n', []),
	format(Stream, '          . nb_thr(Species, _LB),\n', []),
	format(Stream, '          . nb_seg(_LB),\n', []),
	format(Stream, '          . nb_seg(Mutant_type, _LB),\n', []),
	format(Stream, '          . supp(_B)\n', []),
	format(Stream, '               )\n', []),
	format(Stream, '    usable as arguments of predicate biomodel/6\n', []),
	format(Stream, '-----------------------------------------------------------------------------*/\n', []),
	format(Stream, 'mutant_0(Mutant) :-\n', []),
	format(Stream, '   Mutant = [].\n', []),
	nl(Stream),

	format(Stream, 'modif_nb_thr_0(Modif_nb_thr) :-\n', []),
	format(Stream, '   %Modif_nb_thr = [].\n', []),
	format(Stream, '   species(Species),\n', []),
	format(Stream, '   modif_nb_thr_Boolean(Species, Modif_nb_thr).\n', []),
	nl(Stream),

	format(Stream, 'comp_0(Comp) :-\n', []),
	format(Stream, '   %Comp = [].\n', []),
	format(Stream, '   %comp_tau1(Comp).\n', []),
	format(Stream, '   comp_squad_tau1(Comp).\n', []),
	nl(Stream),
	format(Stream, 'relax_0(Relax) :-\n', []),
	format(Stream, '   Relax = [].\n\n\n\n', []),
        nl(Stream),	     

	format(Stream, '/*-----------------------------------------------------------------------------\n', []),
	format(Stream, '    Workspace containing the queries\n\n', []),
	format(Stream, '-----------------------------------------------------------------------------*/\n', []),

	format(Stream, '/*---\n', []),
	format(Stream, '  one steady state\n', []),
	format(Stream, '*/\n', []),
	format(Stream, 'q0 :-\n', []),
	format(Stream, '   q0(cp_sat).\n', []),
        nl(Stream),	     

	format(Stream, 'q0(CP_SAT_flag) :-\n', []),
	format(Stream, '   name(Name),\n', []),
	format(Stream, '   %name_query([\'1\',Name], Name_query),\n', []),
	format(Stream, '   name_module(Name, Name_module),\n', []),
	format(Stream, '   runtime_info(Name_module, (\n', []),
	format(Stream, '      set_CP_SAT_flag(CP_SAT_flag),\n', []),
	format(Stream, '      init_cnf,\n', []),
	format(Stream, '      q0_aux(Steady_state_wt, Model_wt),\n', []),
	format(Stream, '      xcp(\n', []),
	format(Stream, '            (\n', []),
	format(Stream, '               print_State(Steady_state_wt),\n', []),
	format(Stream, '               print_Param(Model_wt)\n', []),
	format(Stream, '            )\n', []),
	format(Stream, '         )\n', []),
	format(Stream, '      )\n', []),
	format(Stream, '   ).\n', []),
	format(Stream, 'q0_aux(Steady_state_wt, Model_wt) :-\n', []),
	format(Stream, '   mutant_0(Mutant_wt),\n', []),
	format(Stream, '   modif_nb_thr_0(Modif_nb_thr_wt),\n', []),
	format(Stream, '   comp_0(Comp_wt),\n', []),
	format(Stream, '   relax_0(Relax_wt),\n', []),
        nl(Stream),	     
	
	format(Stream, '   biomodel(Model_wt, Mutant_wt, Modif_nb_thr_wt, Comp_wt, Relax_wt, Cnf1),\n', []),
	format(Stream, '   create_State_CP_SAT(Model_wt, Steady_state_wt, Cnf2),\n', []),
	format(Stream, '   stst(Model_wt, Steady_state_wt, Cnf3),\n', []),
        nl(Stream),	     
	
	format(Stream, '   xsat(append([Cnf1,Cnf2,Cnf3], Cnf)),\n', []),
	format(Stream, '   LModel = [Model_wt],\n', []),
	format(Stream, '   LPath = [[Steady_state_wt]],\n', []),
	format(Stream, '   LB = [],\n', []),
	format(Stream, '   solve(Cnf, LModel, LPath, LB).\n', []),
        nl(Stream),	     

	format(Stream, '/*---\n', []),
	format(Stream, '  one steady state for fixed values of inputs\n', []),
	format(Stream, '*/\n', []),
	format(Stream, 'q0_bis(Input_values_wt) :-\n', []),
	format(Stream, '   CP_SAT_flag = cp_sat,\n', []),
	format(Stream, '   name(Name),\n', []),
	format(Stream, '   %name_query([\'1\',Name], Name_query),\n', []),
	format(Stream, '   name_module(Name, Name_module),\n', []),
	format(Stream, '   runtime_info(Name_module, (\n', []),
	format(Stream, '      set_CP_SAT_flag(CP_SAT_flag),\n', []),
	format(Stream, '      init_cnf,\n', []),
	format(Stream, '      q0_bis_aux(Input_values_wt, Steady_state_wt, Model_wt),\n', []),
	format(Stream, '      xcp(\n', []),
	format(Stream, '            (\n', []),
	format(Stream, '               print_State(Steady_state_wt),\n', []),
	format(Stream, '               print_Param(Model_wt)\n', []),
	format(Stream, '            )\n', []),
	format(Stream, '         )\n', []),
	format(Stream, '      )\n', []),
	format(Stream, '   ).\n', []),
	format(Stream, 'q0_bis_aux(Input_values_wt, Steady_state_wt, Model_wt) :-\n', []),
	format(Stream, '   mutant_0(Mutant_wt),\n', []),
	format(Stream, '   modif_nb_thr_0(Modif_nb_thr_wt),\n', []),
	format(Stream, '   comp_0(Comp_wt),\n', []),
	format(Stream, '   relax_0(Relax_wt),\n', []),
        nl(Stream),	     
	
	format(Stream, '   biomodel(Model_wt, Mutant_wt, Modif_nb_thr_wt, Comp_wt, Relax_wt, Cnf1),\n', []),
	format(Stream, '   Model_wt = [_Species, _, [Inputs_wt|_]|_],\n', []),
	format(Stream, '   c_EqualXcst_lc(Inputs_wt, Input_values_wt, Cnf4),\n', []),
        nl(Stream),	     

	format(Stream, '   create_State_CP_SAT(Model_wt, Steady_state_wt, Cnf2),\n', []),
	format(Stream, '   stst(Model_wt, Steady_state_wt, Cnf3),\n', []),
        nl(Stream),	     
	
	format(Stream, '   xsat(append([Cnf1,Cnf2,Cnf3,Cnf4], Cnf)),\n', []),
	format(Stream, '   LModel = [Model_wt],\n', []),
	format(Stream, '   LPath = [[Steady_state_wt]],\n', []),
	format(Stream, '   LB = [],\n', []),
	format(Stream, '   solve(Cnf, LModel, LPath, LB).\n', []),
        nl(Stream),	     

	format(Stream, '/*---\n', []),
	format(Stream, '  all steady states for fixed values of inputs\n', []),
	format(Stream, '*/\n', []),
	format(Stream, 'q0_ter(Input_values_wt) :-\n', []),
	format(Stream, '   CP_SAT_flag = cp_sat,\n', []),
	format(Stream, '   name(Name),\n', []),
	format(Stream, '   %name_query([\'1\',Name], Name_query),\n', []),
	format(Stream, '   name_module(Name, Name_module),\n', []),
	format(Stream, '   runtime_info(Name_module, (\n', []),
	format(Stream, '      set_CP_SAT_flag(CP_SAT_flag),\n', []),
	format(Stream, '      init_cnf,\n', []),
	format(Stream, '      setof(Steady_state_wt, q0_ter_aux(Input_values_wt, Steady_state_wt, Species), SetState),\n', []),
	format(Stream, '      x_cp_sat((\n', []),
	format(Stream, '            length(SetState, L),\n', []),
	format(Stream, '            format(\'number of steady states: ~w\\n\', [L]),\n', ['~w']),
	format(Stream, '            xcp(print_SetBooleanState_v2(SetState, Species))\n', []),
	format(Stream, '              ))\n', []),
	format(Stream, '      )\n', []),
	format(Stream, '   ).\n', []),
        nl(Stream),	     
	      
	format(Stream, 'q0_ter_aux(Input_values_wt, Steady_state_wt, Species) :-\n', []),
	format(Stream, '   mutant_0(Mutant_wt),\n', []),
	format(Stream, '   modif_nb_thr_0(Modif_nb_thr_wt),\n', []),
	format(Stream, '   comp_0(Comp_wt),\n', []),
	format(Stream, '   relax_0(Relax_wt),\n', []),
        nl(Stream),	     
	
	format(Stream, '   biomodel(Model_wt, Mutant_wt, Modif_nb_thr_wt, Comp_wt, Relax_wt, Cnf1),\n', []),
	format(Stream, '   Model_wt = [Species, _, [Inputs_wt|_]|_],\n', []),
	format(Stream, '   c_EqualXcst_lc(Inputs_wt, Input_values_wt, Cnf4),\n', []),
        nl(Stream),	     

	format(Stream, '   create_State_CP_SAT(Model_wt, Steady_state_wt, Cnf2),\n', []),
	format(Stream, '   stst(Model_wt, Steady_state_wt, Cnf3),\n', []),
        nl(Stream),	     
	
	format(Stream, '   xsat(append([Cnf1,Cnf2,Cnf3,Cnf4], Cnf)),\n', []),
	format(Stream, '   LModel = [Model_wt],\n', []),
	format(Stream, '   LModel_subsol = [],\n', []),
	format(Stream, '   LPath = [[Steady_state_wt]],\n', []),
	format(Stream, '   LPath_subsol = LPath,\n', []),
	format(Stream, '   LB = [],\n', []),
	format(Stream, '   LB_subsol = [],\n', []),
	format(Stream, '   solve_all_subsol(Cnf, LModel_subsol, LPath_subsol, LB_subsol, LModel, LPath, LB).\n', []),
        nl(Stream),	     
	
	close(Stream),
	format('\ncreation of module: ~w in file ~w\n', [Name_q_module, Name_q_file]).


/*---
*/
state_c(State, C, Species, State_C) :-
	nth1(N, Species, C),
	nth1(N, State, State_C).
