# Supplementary material for: Applications of a formal approach to decipher discrete genetic networks
Source: BMC Bioinformatics. 2010 Jul 20;11:385. doi: 10.1186/1471-2105-11-385 (PMC2918581; doi:10.1186/1471-2105-11-385)
Supplement: Additional file 1 — GNBox. [file 1471-2105-11-385-S1.ZIP › GNBox/queries/q_gap_auto_hbz.pl]

:- module(q_gap_auto_hbz, [
			   q0/0,
			   q1/0,
			   q2/0,
			   q3/0,
			   q4/0,
			   q5/0,
			   
			   q_coherence_multivalued/2,
			   q_coherence_boolean/2,
			   q_necessary_nb_thr/2
		  ]).

:- use_module(tools_queries).
:- use_module('../models/model_gap_auto_hbz', [species/1, biomodel/6]).
name(gap_auto_hbz).

:- use_module(library(lists), [append/2]).
:- use_module('../dynamic_model', [stst/3, path/3]).
:- use_module('../cp_sat').
:- use_module('../cnf', [init_cnf/0]).
:- use_module('../print').
:- use_module('../runtime_info', [runtime_info/2]).


/*-----------------------------------------------------------------------------
   Workspace containing the creation of
      - Mutant (list of ee(Species, Value) )
      - Modif_nb_thr (list of nb_thr(Species, Nb_thr) )
      - Comp (list of ci(Species, list of compositions) )
      - Relax (list of
          . a(Species, Index_of_composition, _B),
          . o(Species, Index_of_composition, _B),
          . e(Species, Index_of_composition, _B),
          . nb_thr(Species, _LB),
          . nb_seg(_LB),
          . nb_seg(Mutant_type, _LB),
          . supp(_B)
               )
    usable as arguments of predicate biomodel/6
-----------------------------------------------------------------------------*/
mutant_wt(Mutant) :-
	Mutant = [].
mutant_gt0(Mutant) :-
	Mutant = [ee(gt,0)].
mutant_hb0(Mutant) :-
	Mutant = [ee(hbz,0),ee(hbm,0)].
mutant_kr0(Mutant) :-
	Mutant = [ee(kr,0)].
mutant_kni0(Mutant) :-
	Mutant = [ee(kni,0)].
mutant_bcd0(Mutant) :-
	Mutant = [ee(bcd,0)].
mutant_hbm0(Mutant) :-
	Mutant = [ee(hbm,0)].
mutant_cad0(Mutant) :-
	Mutant = [ee(cad,0)].
mutant_gt1(Mutant) :-
	Mutant = [ee(gt,1)].
mutant_kni1(Mutant) :-
	Mutant = [ee(kni,1)].


modif_nb_thr_0(Modif_nb_thr) :-
	Modif_nb_thr = [
			nb_thr(gt,1),
			nb_thr(hbz,1),
			nb_thr(kr,1),
			nb_thr(kni,1),
			nb_thr(bcd,1),
			nb_thr(hbm,1),
			nb_thr(cad,1)
		       ].

modif_nb_thr_1(Modif_nb_thr) :-
	Modif_nb_thr = [
			nb_thr(gt,1),
			nb_thr(hbz,2),
			nb_thr(kr,1),
			nb_thr(kni,1),
			nb_thr(bcd,1),
			nb_thr(hbm,1),
			nb_thr(cad,2)
		       ].

comp_with_auto_hbz(Comp) :-
	Comp = [
		ci(gt, [ao(neg(1)), ao(neg(2)), ao(3), ao(4)]),
		ci(hbz, [ao(neg(2)), ao(3), ao(and(3,or(1,6))), ao(and(4,or(1,6))), ao(and(5,or(1,6)))]),
		ci(kr, [ao(neg(1)), ao(and(2,neg(3))), ao(neg(4)), ao(5)]),
		ci(kni, [ao(neg(1)), ao(neg(2)), ao(3), ao(4)])
		].

comp_without_auto_hbz(Comp) :-
	Comp = [
		ci(gt, [ao(neg(1)), ao(neg(2)), ao(3), ao(4)]),
		ci(hbz, [ao(neg(2)), ao(3), ao(and(3,6)), ao(and(4,6)), ao(and(5,6))]),
		ci(kr, [ao(neg(1)), ao(and(2,neg(3))), ao(neg(4)), ao(5)]),
		ci(kni, [ao(neg(1)), ao(neg(2)), ao(3), ao(4)])
		].

comp_useless(Comp) :-
	Comp = [].


relax_nb_thr(Relax) :-
	Relax = [
		 nb_thr(gt,_),
		 nb_thr(hbz,_),
		 nb_thr(kr,_),
		 nb_thr(kni,_),
		 nb_thr(bcd,_),
		 nb_thr(hbm,_),
		 nb_thr(cad,_)
		].


/*-----------------------------------------------------------------------------
    Workspace containing the main constraints about the model

-----------------------------------------------------------------------------*/

model_gap(comp_with_auto_hbz,  M_gap, Mutant, Modif_nb_thr, Relax, Cnf) :-
	comp_with_auto_hbz(Comp),
	biomodel(M_gap, Mutant, Modif_nb_thr, Comp, Relax, Cnf).
model_gap(comp_without_auto_hbz, M_gap, Mutant, Modif_nb_thr, Relax, Cnf) :-
	comp_without_auto_hbz(Comp),
	biomodel(M_gap, Mutant, Modif_nb_thr, Comp, Relax, Cnf).
model_gap(comp_useless, M_gap, Mutant, Modif_nb_thr, Relax, Cnf) :-
	comp_useless(Comp),
	biomodel(M_gap, Mutant, Modif_nb_thr, Comp, Relax, Cnf).


models_regions_gap(Flag_comp, LModel, LState, Mutant, Modif_nb_thr, Relax, Cnf) :-
	LModel = [M_gap_A,M_gap_B,M_gap_C,M_gap_D],
	model_gap(Flag_comp, M_gap_A, Mutant, Modif_nb_thr, Relax, Cnf1),
	M_gap_A = [_, _, [InputA,Thr,Ks]|_],
	M_gap_B = [_, _, [InputB,Thr,Ks]|_],
	M_gap_C = [_, _, [InputC,Thr,Ks]|_],
	M_gap_D = [_, _, [InputD,Thr,Ks]|_],
	model_gap(comp_useless, M_gap_B, Mutant, Modif_nb_thr, Relax, Cnf2),
	model_gap(comp_useless, M_gap_C, Mutant, Modif_nb_thr, Relax, Cnf3),
	model_gap(comp_useless, M_gap_D, Mutant, Modif_nb_thr, Relax, Cnf4),
	
	%%% Constraint 6 of article in BMC Bioinformatics
	M = M_gap_A,
	create_State_CP_SAT(M, SA, Cnf5),
	create_State_CP_SAT(M, SB, Cnf6),
	create_State_CP_SAT(M, SC, Cnf7),
	create_State_CP_SAT(M, SD, Cnf8),
        path(M_gap_A, [SA,SA], Cnf9),
	path(M_gap_B, [SB,SB], Cnf10),
	path(M_gap_C, [SC,SC], Cnf11),
	path(M_gap_D, [SD,SD], Cnf12),

	%%% Constraint 7 of article in BMC Bioinformatics
	different_input_region(Mutant, [InputA,InputB,InputC,InputD], Cnf13), %for wt only
	
	xsat(append([Cnf1,Cnf2,Cnf3,Cnf4,Cnf5,Cnf6,Cnf7,Cnf8,Cnf9,Cnf10,Cnf11,Cnf12,Cnf13], Cnf)),
	LState = [SA,SB,SC,SD].


different_input_region(Mutant, [InputA,InputB,InputC,InputD], Cnf) :-
	mutant_wt(Mutant),
	!,
	c_lc_dif([InputA,InputB,InputC,InputD], Cnf).
different_input_region(_, _, []).


models_mutant_gap(Flag_comp, Flag_instantiation, LModel, LPath, Modif_nb_thr, Relax, Cnf) :-
	mutant_wt(Mutant_wt),
	mutant_gt0(Mutant_gt0),
	mutant_hb0(Mutant_hb0),
	mutant_kr0(Mutant_kr0),
	mutant_kni0(Mutant_kni0),
	mutant_bcd0(Mutant_bcd0),
	mutant_hbm0(Mutant_hbm0),
	mutant_cad0(Mutant_cad0),
	mutant_gt1(Mutant_gt1),
	mutant_kni1(Mutant_kni1),
	trans_LM_LP_4(LM_wt, LP_wt),
	trans_LM_LP_4(LM_gt0, LP_gt0),
	trans_LM_LP_4(LM_hb0, LP_hb0),
	trans_LM_LP_4(LM_kr0, LP_kr0),
	trans_LM_LP_4(LM_kni0, LP_kni0),
	trans_LM_LP_4(LM_bcd0, LP_bcd0),
	trans_LM_LP_4(LM_hbm0, LP_hbm0),
	trans_LM_LP_4(LM_cad0, LP_cad0),
	trans_LM_LP_4(LM_gt1, LP_gt1),
	trans_LM_LP_4(LM_kni1, LP_kni1),

	write(wt),nl,	
	models_regions_gap(Flag_comp, LM_wt, LS_wt, Mutant_wt, Modif_nb_thr, Relax, Cnf1),
	constraints_gap_wt(LS_wt, LP_wt, Cnf2),
	
	% Constraint 5 of article in BMC Bioinformatics
	LP_wt = [P_A_wt|_],
	P_A_wt = [_,Thr,_],
	Thr = [[_],[T1_hbz,T2_hbz,T3_hbz],[T1_kr,T2_kr],[_],
	       [T1_bcd,T2_bcd,T3_bcd],[_],[T1_cad,T2_cad]],
	c_InfEqualXY(T1_hbz, T2_hbz, Cnf3),
	c_InfEqualXY(T2_hbz, T3_hbz, Cnf4),
	c_InfEqualXY(T1_kr, T2_kr, Cnf5),
	c_InfEqualXY(T1_bcd, T2_bcd, Cnf6),
	c_InfEqualXY(T2_bcd, T3_bcd, Cnf7),
	c_InfEqualXY(T1_cad, T2_cad, Cnf8),

	LLP_m = [LP_gt0,LP_hb0,LP_kr0,LP_kni0,LP_bcd0,LP_hbm0,LP_cad0,LP_gt1,LP_kni1],
	LMutant = [Mutant_gt0,Mutant_hb0,Mutant_kr0,Mutant_kni0,Mutant_bcd0,Mutant_hbm0,Mutant_cad0,Mutant_gt1,Mutant_kni1],
	species(Species),
	%%% Constraint "mutation" and Constraint 4
	%%% in article in BMC Bioinformatics
	region_mutant_link(Species, LP_wt, LMutant, LLP_m),

	
	write(gt0),nl,
	models_regions_gap(comp_useless, LM_gt0, LS_gt0, Mutant_gt0, Modif_nb_thr, Relax, Cnf9),
	constraints_gap_gt0(LS_gt0, Cnf10),
	write(hb0),nl,
	models_regions_gap(comp_useless, LM_hb0, LS_hb0, Mutant_hb0, Modif_nb_thr, Relax, Cnf11),
	constraints_gap_hb0(LS_hb0, LP_hb0, Cnf12),
	write(kr0),nl,
	models_regions_gap(comp_useless, LM_kr0, LS_kr0, Mutant_kr0, Modif_nb_thr, Relax, Cnf13),
	constraints_gap_kr0(LS_kr0, Cnf14),
	write(kni0),nl,
	models_regions_gap(comp_useless, LM_kni0, LS_kni0, Mutant_kni0, Modif_nb_thr, Relax, Cnf15),
	constraints_gap_kni0(LS_kni0, Cnf16),
	write(bcd0),nl,
	models_regions_gap(comp_useless, LM_bcd0, LS_bcd0, Mutant_bcd0, Modif_nb_thr, Relax, Cnf17),
	constraints_gap_bcd0(LS_bcd0, LP_bcd0, Cnf18),
	write(hbm0),nl,
	models_regions_gap(comp_useless, LM_hbm0, LS_hbm0, Mutant_hbm0, Modif_nb_thr, Relax, Cnf19),
	constraints_gap_hbm0(LS_hbm0, LP_hbm0, Cnf20),
	write(cad0),nl,
	models_regions_gap(comp_useless, LM_cad0, LS_cad0, Mutant_cad0, Modif_nb_thr, Relax, Cnf21),
	constraints_gap_cad0(LS_cad0, LP_cad0, Cnf22),
	write(gt1),nl,
	models_regions_gap(comp_useless, LM_gt1, LS_gt1, Mutant_gt1, Modif_nb_thr, Relax, Cnf23),
	constraints_gap_gt1(LS_gt1, Cnf24),
	write(kni1),nl,
	models_regions_gap(comp_useless, LM_kni1, LS_kni1, Mutant_kni1, Modif_nb_thr, Relax, Cnf25),
	constraints_gap_kni1(LS_kni1, Cnf26),

	LLS = [LS_wt,LS_gt0,LS_hb0,LS_kr0,LS_kni0,LS_bcd0,LS_hbm0,LS_cad0,LS_gt1,LS_kni1],
	constraints_gap_instantiation(Flag_instantiation, LP_wt, LLS, Cnf27),
	
	xsat(append([
		     Cnf1,Cnf2,Cnf3,Cnf4,Cnf5,Cnf6,Cnf7,Cnf8,Cnf9,
		     Cnf10,Cnf11,Cnf12,Cnf13,Cnf14,Cnf15,Cnf16,Cnf17,Cnf18,Cnf19,
		     Cnf20,Cnf21,Cnf22,Cnf23,Cnf24,Cnf25,Cnf26,
		     Cnf27
		    ], Cnf)), %%%

	append([LM_wt,LM_gt0,LM_hb0,LM_kr0,LM_kni0,LM_bcd0,LM_hbm0,LM_cad0,LM_gt1,LM_kni1], LModel),
	append(LLS, LS),	
	trans_LS_LPath(LS, LPath).


constraints_gap_instantiation(no_c_instantiation, _, _, []).
constraints_gap_instantiation(c_instantiation, LP_wt, LLS, Cnf) :-
	LLS = [LS_wt,LS_gt0,LS_hb0,LS_kr0,LS_kni0,LS_bcd0,LS_hbm0,LS_cad0,LS_gt1,LS_kni1],
	constraints_gap_wt_instantiation(LP_wt, LS_wt, Cnf1),
	constraints_gap_gt0_instantiation(LS_gt0, Cnf2),
	constraints_gap_hb0_instantiation(LS_hb0, Cnf3),
	constraints_gap_kr0_instantiation(LS_kr0, Cnf4),
	constraints_gap_kni0_instantiation(LS_kni0, Cnf5),
	constraints_gap_bcd0_instantiation(LS_bcd0, Cnf6),
	constraints_gap_hbm0_instantiation(LS_hbm0, Cnf7),
	constraints_gap_cad0_instantiation(LS_cad0, Cnf8),
	constraints_gap_gt1_instantiation(LS_gt1, Cnf9),
	constraints_gap_kni1_instantiation(LS_kni1, Cnf10),
	xsat(append([
		     Cnf1,Cnf2,Cnf3,Cnf4,Cnf5,
		     Cnf6,Cnf7,Cnf8,Cnf9,Cnf10
		    ], Cnf)).


%%%
trans_LM_LP_4([[_, _, PA|_],[_, _, PB|_],[_, _, PC|_],[_, _, PD|_]],
	      [PA,PB,PC,PD]).

%%%
trans_LS_LPath([], []).
trans_LS_LPath([S|LS], [[S]|LPath]) :-
	trans_LS_LPath(LS, LPath).


%%%
constraints_gap_wt_instantiation(LP_wt, LS_wt, Cnf) :-
	LP_wt = [P_A_wt,P_B_wt,P_C_wt,P_D_wt],
	P_A_wt = [Input_A,Thr,Ks],
	P_B_wt = [Input_B,Thr,Ks],
	P_C_wt = [Input_C,Thr,Ks],
	P_D_wt = [Input_D,Thr,Ks],
	Thr = [[_],T_hbz,T_kr,[_],T_bcd,[_],T_cad],
	c_EqualXcst_lc(Input_A, [3,1,0], Cnf1),
	c_EqualXcst_lc(Input_B, [2,1,0], Cnf2),
	c_EqualXcst_lc(Input_C, [1,0,1], Cnf3),
	c_EqualXcst_lc(Input_D, [0,0,2], Cnf4),
	c_EqualXcst_lc(T_hbz, [1,2,3], Cnf5),
	c_EqualXcst_lc(T_kr, [1,2], Cnf6),
	c_EqualXcst_lc(T_bcd, [1,2,3], Cnf7),
	c_EqualXcst_lc(T_cad, [1,2], Cnf8),

	% stationnary state as in Table 2 article [Thieffry and Sanchez 2002]
	LS_wt = [SA,SB,SC,SD],
	c_EqualXcst_lc(SA, [1,3,0,0], Cnf9),
	c_EqualXcst_lc(SB, [0,2,2,0], Cnf10),
	c_EqualXcst_lc(SC, [0,1,1,1], Cnf11),
	c_EqualXcst_lc(SD, [1,0,0,0], Cnf12),
	
	xsat(append([Cnf1,Cnf2,Cnf3,Cnf4,Cnf5,Cnf6,Cnf7,Cnf8,
		     Cnf9,Cnf10,Cnf11,Cnf12], Cnf)).
	
constraints_gap_gt0_instantiation(LS_gt0, Cnf) :-
	LS_gt0 = [SA,SB,SC,SD],
	c_EqualXcst_lc(SA, [0,3,0,0], Cnf1),
	c_EqualXcst_lc(SB, [0,2,2,0], Cnf2),
	c_EqualXcst_lc(SC, [0,1,1,1], Cnf3),
	c_EqualXcst_lc(SD, [0,0,0,1], Cnf4),
	xsat(append([Cnf1,Cnf2,Cnf3,Cnf4], Cnf)).

constraints_gap_hb0_instantiation(LS_hb0, Cnf) :-
	LS_hb0 = [SA,SB,SC,SD],
	c_EqualXcst_lc(SA, [1,0,0,0], Cnf1),
	c_EqualXcst_lc(SB, [1,0,0,0], Cnf2),
	c_EqualXcst_lc(SC, [1,0,0,0], Cnf3),
	c_EqualXcst_lc(SD, [1,0,0,0], Cnf4),
	xsat(append([Cnf1,Cnf2,Cnf3,Cnf4], Cnf)).

constraints_gap_kr0_instantiation(LS_kr0, Cnf) :-
	LS_kr0 = [SA,SB,SC,SD],
	c_EqualXcst_lc(SA, [1,3,0,0], Cnf1),
	c_EqualXcst_lc(SB, [1,2,0,0], Cnf2),
	c_EqualXcst_lc(SC, [1,1,0,0], Cnf3),
	c_EqualXcst_lc(SD, [1,0,0,0], Cnf4),
	xsat(append([Cnf1,Cnf2,Cnf3,Cnf4], Cnf)).

constraints_gap_kni0_instantiation(LS_kni0, Cnf) :-
	LS_kni0 = [SA,SB,SC,SD],
	c_EqualXcst_lc(SA, [1,3,0,0], Cnf1),
	c_EqualXcst_lc(SB, [0,2,2,0], Cnf2),
	c_EqualXcst_lc(SC, [0,1,2,0], Cnf3),
	c_EqualXcst_lc(SD, [1,0,0,0], Cnf4),
	xsat(append([Cnf1,Cnf2,Cnf3,Cnf4], Cnf)).

constraints_gap_bcd0_instantiation(LS_bcd0, Cnf) :-
	LS_bcd0 = [SA,SB,SC,SD],
	c_EqualXcst_lc(SA, [0,0,0,1], Cnf1),
	c_EqualXcst_lc(SB, [0,0,0,1], Cnf2),
	c_EqualXcst_lc(SC, [0,0,0,1], Cnf3),
	c_EqualXcst_lc(SD, [1,0,0,0], Cnf4),
	xsat(append([Cnf1,Cnf2,Cnf3,Cnf4], Cnf)).

constraints_gap_hbm0_instantiation(LS_hbm0, Cnf) :-
	LS_hbm0 = [SA,SB,SC,SD],
	c_EqualXcst_lc(SA, [1,3,0,0], Cnf1),
	c_EqualXcst_lc(SB, [0,2,2,0], Cnf2),
	c_EqualXcst_lc(SC, [0,1,1,1], Cnf3),
	c_EqualXcst_lc(SD, [1,0,0,0], Cnf4),
	xsat(append([Cnf1,Cnf2,Cnf3,Cnf4], Cnf)).

constraints_gap_cad0_instantiation(LS_cad0, Cnf) :-
	LS_cad0 = [SA,SB,SC,SD],
	c_EqualXcst_lc(SA, [1,3,0,0], Cnf1),
	c_EqualXcst_lc(SB, [0,2,2,0], Cnf2),
	c_EqualXcst_lc(SC, [0,1,2,0], Cnf3),
	c_EqualXcst_lc(SD, [0,0,0,0], Cnf4),
	xsat(append([Cnf1,Cnf2,Cnf3,Cnf4], Cnf)).

constraints_gap_gt1_instantiation(LS_gt1, Cnf) :-
	LS_gt1 = [SA,SB,SC,SD],
	c_EqualXcst_lc(SA, [1,3,0,0], Cnf1),
	c_EqualXcst_lc(SB, [1,2,1,0], Cnf2),
	c_EqualXcst_lc(SC, [1,1,1,0], Cnf3),
	c_EqualXcst_lc(SD, [1,0,0,0], Cnf4),
	xsat(append([Cnf1,Cnf2,Cnf3,Cnf4], Cnf)).

constraints_gap_kni1_instantiation(LS_kni1, Cnf) :-
	LS_kni1 = [SA,SB,SC,SD],
	c_EqualXcst_lc(SA, [1,3,0,1], Cnf1),
	c_EqualXcst_lc(SB, [1,2,0,1], Cnf2),
	c_EqualXcst_lc(SC, [0,1,1,1], Cnf3),
	c_EqualXcst_lc(SD, [1,0,0,1], Cnf4),
	xsat(append([Cnf1,Cnf2,Cnf3,Cnf4], Cnf)).

	
%%%%%%%%%%%%%%%%%%%%%%%%%%%%%%%%%%%%%%%%%%%%%%%
% Table 23 of article in BMC Bioinformatics
%%%%%%%%%%%%%%%%%%%%%%%%%%%%%%%%%%%%%%%%%%%%%%%
constraints_gap_wt(LS_wt, LP_wt, Cnf) :-
	LS_wt = [SA_wt,SB_wt,SC_wt,SD_wt],
	SA_wt = [SA_wt_gt,SA_wt_hbz,SA_wt_kr,SA_wt_kni],
	SB_wt = [SB_wt_gt,SB_wt_hbz,SB_wt_kr,SB_wt_kni],
	SC_wt = [SC_wt_gt,SC_wt_hbz,SC_wt_kr,SC_wt_kni],
	SD_wt = [SD_wt_gt,SD_wt_hbz,SD_wt_kr,SD_wt_kni],
	LP_wt = [P_A_wt,P_B_wt,P_C_wt,P_D_wt],
	P_A_wt = [[MA_wt_bcd,MA_wt_hbm,MA_wt_cad],_,_],
	P_B_wt = [[MB_wt_bcd,MB_wt_hbm,MB_wt_cad],_,_],
	P_C_wt = [[MC_wt_bcd,MC_wt_hbm,MC_wt_cad],_,_],
	P_D_wt = [[MD_wt_bcd,MD_wt_hbm,MD_wt_cad],_,_],

	c_SupEqualXY(MA_wt_bcd, MB_wt_bcd, Cnf1),
	c_SupEqualXY(MB_wt_bcd, MC_wt_bcd, Cnf2),
	c_SupEqualXY(MC_wt_bcd, MD_wt_bcd, Cnf3),
	c_EqualXcst(MD_wt_bcd, 0, Cnf4),
	c_SupEqualXY(MA_wt_hbm, MB_wt_hbm, Cnf5),
	c_SupEqualXY(MB_wt_hbm, MC_wt_hbm, Cnf6),
	c_SupEqualXY(MC_wt_hbm, MD_wt_hbm, Cnf7),
	c_EqualXcst(MD_wt_hbm, 0, Cnf8),
	c_InfEqualXY(MA_wt_cad, MB_wt_cad, Cnf9),
	c_InfEqualXY(MB_wt_cad, MC_wt_cad, Cnf10),
	c_InfEqualXY(MC_wt_cad, MD_wt_cad, Cnf11),
	c_EqualXcst(MA_wt_cad, 0, Cnf12),
	
	c_SupXY(SA_wt_gt, SB_wt_gt, Cnf13),
	c_InfXY(SC_wt_gt, SD_wt_gt, Cnf14),
	c_SupEqualXY(SA_wt_hbz, SB_wt_hbz, Cnf15),
	c_SupEqualXY(SB_wt_hbz, SC_wt_hbz, Cnf16),
	c_SupEqualXY(SC_wt_hbz, SD_wt_hbz, Cnf17),
	c_SupXY(SB_wt_hbz, SD_wt_hbz, Cnf18),
	c_InfXY(SA_wt_kr, SB_wt_kr, Cnf19),
	c_SupEqualXY(SB_wt_kr, SC_wt_kr, Cnf20),
	c_SupEqualXY(SC_wt_kr, SD_wt_kr, Cnf21),
	c_InfEqualXY(SA_wt_kni, SB_wt_kni, Cnf22),
	c_InfXY(SB_wt_kni, SC_wt_kni, Cnf23),
	c_SupXY(SC_wt_kni, SD_wt_kni, Cnf24),
	xsat(append([
		     Cnf1,Cnf2,Cnf3,Cnf4,Cnf5,Cnf6,Cnf7,Cnf8,Cnf9,
		     Cnf10,Cnf11,Cnf12,Cnf13,Cnf14,Cnf15,Cnf16,Cnf17,Cnf18,Cnf19,
		     Cnf20,Cnf21,Cnf22,Cnf23,Cnf24
		    ], Cnf)).


%%%
constraints_gap_gt0(LS_gt0, Cnf) :-
	LS_gt0 = [SA_gt0,SB_gt0,SC_gt0,SD_gt0],
	SA_gt0 = [_SA_gt0_gt,SA_gt0_hbz,SA_gt0_kr,SA_gt0_kni],
	SB_gt0 = [_SB_gt0_gt,SB_gt0_hbz,SB_gt0_kr,SB_gt0_kni],
	SC_gt0 = [_SC_gt0_gt,SC_gt0_hbz,SC_gt0_kr,SC_gt0_kni],
	SD_gt0 = [_SD_gt0_gt,SD_gt0_hbz,SD_gt0_kr,SD_gt0_kni],
	c_SupEqualXY(SA_gt0_hbz, SB_gt0_hbz, Cnf1),
	c_SupEqualXY(SB_gt0_hbz, SC_gt0_hbz, Cnf2),
	c_SupEqualXY(SC_gt0_hbz, SD_gt0_hbz, Cnf3),
	c_SupXY(SB_gt0_hbz, SD_gt0_hbz, Cnf4),
	c_InfXY(SA_gt0_kr, SB_gt0_kr, Cnf5),
	c_SupEqualXY(SB_gt0_kr, SC_gt0_kr, Cnf6),
	c_SupEqualXY(SC_gt0_kr, SD_gt0_kr, Cnf7),
	c_InfEqualXY(SA_gt0_kni, SB_gt0_kni, Cnf8),
	c_InfXY(SB_gt0_kni, SC_gt0_kni, Cnf9),
	c_InfEqualXY(SC_gt0_kni, SD_gt0_kni, Cnf10),%kni expands into D
	xsat(append([
		     Cnf1,Cnf2,Cnf3,Cnf4,Cnf5,Cnf6,Cnf7,Cnf8,Cnf9,Cnf10
		    ], Cnf)).

%%%
constraints_gap_hb0(LS_hb0, LP_hb0, Cnf) :-
	LS_hb0 = [SA_hb0,SB_hb0,SC_hb0,SD_hb0],
	SA_hb0 = [SA_hb0_gt,_SA_hb0_hbz,SA_hb0_kr,SA_hb0_kni],
	SB_hb0 = [SB_hb0_gt,_SB_hb0_hbz,SB_hb0_kr,SB_hb0_kni],
	SC_hb0 = [SC_hb0_gt,_SC_hb0_hbz,SC_hb0_kr,SC_hb0_kni],
	SD_hb0 = [SD_hb0_gt,_SD_hb0_hbz,SD_hb0_kr,SD_hb0_kni],
	LP_hb0 = [P_A_hb0,P_B_hb0,P_C_hb0,P_D_hb0],
	P_A_hb0 = [[MA_hb0_bcd,MA_hb0_hbm,MA_hb0_cad],_,_],
	P_B_hb0 = [[MB_hb0_bcd,MB_hb0_hbm,MB_hb0_cad],_,_],
	P_C_hb0 = [[MC_hb0_bcd,MC_hb0_hbm,MC_hb0_cad],_,_],
	P_D_hb0 = [[MD_hb0_bcd,MD_hb0_hbm,MD_hb0_cad],_,_],
	c_SupEqualXY(MA_hb0_bcd, MB_hb0_bcd, Cnf1),
	c_SupEqualXY(MB_hb0_bcd, MC_hb0_bcd, Cnf2),
	c_SupEqualXY(MC_hb0_bcd, MD_hb0_bcd, Cnf3),
	c_SupEqualXY(MA_hb0_hbm, MB_hb0_hbm, Cnf4),
	c_SupEqualXY(MB_hb0_hbm, MC_hb0_hbm, Cnf5),
	c_SupEqualXY(MC_hb0_hbm, MD_hb0_hbm, Cnf6),
	c_InfEqualXY(MA_hb0_cad, MB_hb0_cad, Cnf7),
	c_InfEqualXY(MB_hb0_cad, MC_hb0_cad, Cnf8),
	c_InfEqualXY(MC_hb0_cad, MD_hb0_cad, Cnf9),
	
	c_SupEqualXcst(SA_hb0_gt, 1, Cnf10),% gt expands into B-C
	c_SupEqualXcst(SB_hb0_gt, 1, Cnf11),% gt expands into B-C
	c_SupEqualXcst(SC_hb0_gt, 1, Cnf12),% gt expands into B-C
	c_SupEqualXcst(SD_hb0_gt, 1, Cnf13),% gt expands into B-C
	c_EqualXcst(SA_hb0_kr, 0, Cnf14),% loss of kr into B-C
	c_EqualXcst(SB_hb0_kr, 0, Cnf15),% loss of kr into B-C
	c_EqualXcst(SC_hb0_kr, 0, Cnf16),% loss of kr into B-C
	c_EqualXcst(SD_hb0_kr, 0, Cnf17),% loss of kr into B-C
	c_EqualXcst(SA_hb0_kni, 0, Cnf18),% loss of kni into C
	c_EqualXcst(SB_hb0_kni, 0, Cnf19),% loss of kni into C
	c_EqualXcst(SC_hb0_kni, 0, Cnf20),% loss of kni into C
	c_EqualXcst(SD_hb0_kni, 0, Cnf21),% loss of kni into C
	xsat(append([
		     Cnf1,Cnf2,Cnf3,Cnf4,Cnf5,Cnf6,Cnf7,Cnf8,Cnf9,
		     Cnf10,Cnf11,Cnf12,
		     Cnf13,Cnf14,Cnf15,Cnf16,Cnf17,Cnf18,Cnf19,Cnf20,Cnf21
		    ], Cnf)).

%%%
constraints_gap_kr0(LS_kr0, Cnf) :-
	LS_kr0 = [SA_kr0,SB_kr0,SC_kr0,SD_kr0],
	SA_kr0 = [SA_kr0_gt,SA_kr0_hbz,_SA_kr0_kr,SA_kr0_kni],
	SB_kr0 = [SB_kr0_gt,SB_kr0_hbz,_SB_kr0_kr,SB_kr0_kni],
	SC_kr0 = [SC_kr0_gt,SC_kr0_hbz,_SC_kr0_kr,SC_kr0_kni],
	SD_kr0 = [SD_kr0_gt,SD_kr0_hbz,_SD_kr0_kr,SD_kr0_kni],
	c_SupEqualXcst(SA_kr0_gt, 1, Cnf1),% gt expands into B-C
	c_SupEqualXcst(SB_kr0_gt, 1, Cnf2),% gt expands into B-C
	c_SupEqualXcst(SC_kr0_gt, 1, Cnf3),% gt expands into B-C
	c_SupEqualXcst(SD_kr0_gt, 1, Cnf4),% gt expands into B-C
	c_SupEqualXY(SA_kr0_hbz, SB_kr0_hbz, Cnf5),
	c_SupEqualXY(SB_kr0_hbz, SC_kr0_hbz, Cnf6),
	c_SupEqualXY(SC_kr0_hbz, SD_kr0_hbz, Cnf7),
	c_SupXY(SB_kr0_hbz, SD_kr0_hbz, Cnf8),
	c_EqualXcst(SA_kr0_kni, 0, Cnf9),% loss of kni into C
	c_EqualXcst(SB_kr0_kni, 0, Cnf10),% loss of kni into C
	c_EqualXcst(SC_kr0_kni, 0, Cnf11),% loss of kni into C
	c_EqualXcst(SD_kr0_kni, 0, Cnf12),% loss of kni into C
	xsat(append([
		     Cnf1,Cnf2,Cnf3,Cnf4,Cnf5,Cnf6,Cnf7,Cnf8,Cnf9,
		     Cnf10,Cnf11,Cnf12], Cnf)).

%%%
constraints_gap_kni0(LS_kni0, Cnf) :-
	LS_kni0 = [SA_kni0,SB_kni0,SC_kni0,SD_kni0],
	SA_kni0 = [SA_kni0_gt,SA_kni0_hbz,SA_kni0_kr,_SA_kni0_kni],
	SB_kni0 = [SB_kni0_gt,SB_kni0_hbz,SB_kni0_kr,_SB_kni0_kni],
	SC_kni0 = [SC_kni0_gt,SC_kni0_hbz,SC_kni0_kr,_SC_kni0_kni],
	SD_kni0 = [SD_kni0_gt,SD_kni0_hbz,SD_kni0_kr,_SD_kni0_kni],
	c_SupXY(SA_kni0_gt, SB_kni0_gt, Cnf1),
	c_InfXY(SC_kni0_gt, SD_kni0_gt, Cnf2),
	c_SupEqualXY(SA_kni0_hbz, SB_kni0_hbz, Cnf3),
	c_SupEqualXY(SB_kni0_hbz, SC_kni0_hbz, Cnf4),
	c_SupEqualXY(SC_kni0_hbz, SD_kni0_hbz, Cnf5),
	c_SupXY(SB_kni0_hbz, SD_kni0_hbz, Cnf6),
	c_InfXY(SA_kni0_kr, SB_kni0_kr, Cnf7),
	c_SupEqualXY(SB_kni0_kr, SC_kni0_kr, Cnf8),
	c_SupEqualXY(SC_kni0_kr, SD_kni0_kr, Cnf9),
	c_SupEqualXcst(SC_kni0_kr, 1, Cnf10), % increase of kr into C
	xsat(append([
		     Cnf1,Cnf2,Cnf3,Cnf4,Cnf5,Cnf6,Cnf7,Cnf8,Cnf9,Cnf10], Cnf)).


%%%
constraints_gap_bcd0(LS_bcd0, LP_bcd0, Cnf) :-
	LS_bcd0 = [SA_bcd0,SB_bcd0,SC_bcd0,SD_bcd0],
	SA_bcd0 = [SA_bcd0_gt,SA_bcd0_hbz,SA_bcd0_kr,SA_bcd0_kni],
	SB_bcd0 = [___SB_bcd0_gt,SB_bcd0_hbz,SB_bcd0_kr,SB_bcd0_kni],
	SC_bcd0 = [SC_bcd0_gt,SC_bcd0_hbz,SC_bcd0_kr,SC_bcd0_kni],
	SD_bcd0 = [SD_bcd0_gt,SD_bcd0_hbz,SD_bcd0_kr,SD_bcd0_kni],
	LP_bcd0 = [P_A_bcd0,P_B_bcd0,P_C_bcd0,P_D_bcd0],
	P_A_bcd0 = [[MA_bcd0_bcd,MA_bcd0_hbm,MA_bcd0_cad],_,_],
	P_B_bcd0 = [[MB_bcd0_bcd,MB_bcd0_hbm,MB_bcd0_cad],_,_],
	P_C_bcd0 = [[MC_bcd0_bcd,MC_bcd0_hbm,MC_bcd0_cad],_,_],
	P_D_bcd0 = [[MD_bcd0_bcd,MD_bcd0_hbm,MD_bcd0_cad],_,_],
	c_SupEqualXY(MA_bcd0_bcd, MB_bcd0_bcd, Cnf1),
	c_SupEqualXY(MB_bcd0_bcd, MC_bcd0_bcd, Cnf2),
	c_SupEqualXY(MC_bcd0_bcd, MD_bcd0_bcd, Cnf3),
	c_SupEqualXY(MA_bcd0_hbm, MB_bcd0_hbm, Cnf4),
	c_SupEqualXY(MB_bcd0_hbm, MC_bcd0_hbm, Cnf5),
	c_SupEqualXY(MC_bcd0_hbm, MD_bcd0_hbm, Cnf6),
	c_InfEqualXY(MA_bcd0_cad, MB_bcd0_cad, Cnf7),
	c_InfEqualXY(MB_bcd0_cad, MC_bcd0_cad, Cnf8),
	c_InfEqualXY(MC_bcd0_cad, MD_bcd0_cad, Cnf9),

	c_EqualXcst(SA_bcd0_gt, 0, Cnf10), % loss of gt into A
	c_InfXY(SC_bcd0_gt, SD_bcd0_gt, Cnf11),
	c_EqualXcst(SA_bcd0_hbz, 0, Cnf12),% loss of hbz into A-B-C
	c_EqualXcst(SB_bcd0_hbz, 0, Cnf13), % loss of hbz into A-B-C
	c_EqualXcst(SC_bcd0_hbz, 0, Cnf14),% loss of hbz into A-B-C
	c_EqualXcst(SD_bcd0_hbz, 0, Cnf15),% loss of hbz into A-B-C
	c_EqualXcst(SA_bcd0_kr, 0, Cnf16),% loss of kr into B-C
	c_EqualXcst(SB_bcd0_kr, 0, Cnf17),% loss of kr into B-C
	c_EqualXcst(SC_bcd0_kr, 0, Cnf18),% loss of kr into B-C
	c_EqualXcst(SD_bcd0_kr, 0, Cnf19),% loss of kr into B-C
	c_SupEqualXY(SA_bcd0_kni, SB_bcd0_kni, Cnf20), % kni expands into A-B
	c_SupEqualXY(SB_bcd0_kni, SC_bcd0_kni, Cnf21), % kni expands into A-B
	c_SupXY(SC_bcd0_kni, SD_bcd0_kni, Cnf22),
	xsat(append([
		     Cnf1,Cnf2,Cnf3,Cnf4,Cnf5,Cnf6,Cnf7,Cnf8,
		     Cnf9,Cnf10,Cnf11,Cnf12,Cnf13,
		     Cnf13,Cnf14,Cnf15,Cnf16,Cnf17,Cnf18,Cnf19,Cnf20,
		     Cnf21,Cnf22
		    ], Cnf)).

%%%
constraints_gap_hbm0(LS_hbm0, LP_hbm0, Cnf) :-
	LS_hbm0 = [SA_hbm0,SB_hbm0,SC_hbm0,SD_hbm0],
	SA_hbm0 = [SA_hbm0_gt,SA_hbm0_hbz,SA_hbm0_kr,SA_hbm0_kni],
	SB_hbm0 = [SB_hbm0_gt,SB_hbm0_hbz,SB_hbm0_kr,SB_hbm0_kni],
	SC_hbm0 = [SC_hbm0_gt,SC_hbm0_hbz,SC_hbm0_kr,SC_hbm0_kni],
	SD_hbm0 = [SD_hbm0_gt,SD_hbm0_hbz,SD_hbm0_kr,SD_hbm0_kni],
	LP_hbm0 = [P_A_hbm0,P_B_hbm0,P_C_hbm0,P_D_hbm0],
	P_A_hbm0 = [[MA_hbm0_bcd,MA_hbm0_hbm,MA_hbm0_cad],_,_],
	P_B_hbm0 = [[MB_hbm0_bcd,MB_hbm0_hbm,MB_hbm0_cad],_,_],
	P_C_hbm0 = [[MC_hbm0_bcd,MC_hbm0_hbm,MC_hbm0_cad],_,_],
	P_D_hbm0 = [[MD_hbm0_bcd,MD_hbm0_hbm,MD_hbm0_cad],_,_],
	c_SupEqualXY(MA_hbm0_bcd, MB_hbm0_bcd, Cnf1),
	c_SupEqualXY(MB_hbm0_bcd, MC_hbm0_bcd, Cnf2),
	c_SupEqualXY(MC_hbm0_bcd, MD_hbm0_bcd, Cnf3),
	c_SupEqualXY(MA_hbm0_hbm, MB_hbm0_hbm, Cnf4),
	c_SupEqualXY(MB_hbm0_hbm, MC_hbm0_hbm, Cnf5),
	c_SupEqualXY(MC_hbm0_hbm, MD_hbm0_hbm, Cnf6),
	c_InfEqualXY(MA_hbm0_cad, MB_hbm0_cad, Cnf7),
	c_InfEqualXY(MB_hbm0_cad, MC_hbm0_cad, Cnf8),
	c_InfEqualXY(MC_hbm0_cad, MD_hbm0_cad, Cnf9),

	c_SupXY(SA_hbm0_gt, SB_hbm0_gt, Cnf10),
	c_InfXY(SC_hbm0_gt, SD_hbm0_gt, Cnf11),
	c_SupEqualXY(SA_hbm0_hbz, SB_hbm0_hbz, Cnf12),
	c_SupEqualXY(SB_hbm0_hbz, SC_hbm0_hbz, Cnf13),
	c_SupEqualXY(SC_hbm0_hbz, SD_hbm0_hbz, Cnf14),
	c_SupXY(SB_hbm0_hbz, SD_hbm0_hbz, Cnf15),
	c_InfXY(SA_hbm0_kr, SB_hbm0_kr, Cnf16),
	c_SupEqualXY(SB_hbm0_kr, SC_hbm0_kr, Cnf17),
	c_SupEqualXY(SC_hbm0_kr, SD_hbm0_kr, Cnf18),
	c_InfEqualXY(SA_hbm0_kni, SB_hbm0_kni, Cnf19),
	c_InfXY(SB_hbm0_kni, SC_hbm0_kni, Cnf20),
	c_SupXY(SC_hbm0_kni, SD_hbm0_kni, Cnf21),
	xsat(append([
		     Cnf1,Cnf2,Cnf3,Cnf4,Cnf5,Cnf6,Cnf7,Cnf8,
		     Cnf9,Cnf10,Cnf11,Cnf12,
		     Cnf13,Cnf14,Cnf15,Cnf16,Cnf17,Cnf18,Cnf19,Cnf20,Cnf21
		    ], Cnf)).

%%%
constraints_gap_cad0(LS_cad0, LP_cad0, Cnf) :-
	LS_cad0 = [SA_cad0,SB_cad0,SC_cad0,SD_cad0],
	SA_cad0 = [SA_cad0_gt,SA_cad0_hbz,SA_cad0_kr,SA_cad0_kni],
	SB_cad0 = [SB_cad0_gt,SB_cad0_hbz,SB_cad0_kr,SB_cad0_kni],
	SC_cad0 = [___SC_cad0_gt,SC_cad0_hbz,SC_cad0_kr,SC_cad0_kni],
	SD_cad0 = [SD_cad0_gt,SD_cad0_hbz,SD_cad0_kr,SD_cad0_kni],
	LP_cad0 = [P_A_cad0,P_B_cad0,P_C_cad0,P_D_cad0],
	P_A_cad0 = [[MA_cad0_bcd,MA_cad0_hbm,MA_cad0_cad],_,_],
	P_B_cad0 = [[MB_cad0_bcd,MB_cad0_hbm,MB_cad0_cad],_,_],
	P_C_cad0 = [[MC_cad0_bcd,MC_cad0_hbm,MC_cad0_cad],_,_],
	P_D_cad0 = [[MD_cad0_bcd,MD_cad0_hbm,MD_cad0_cad],_,_],
	c_SupEqualXY(MA_cad0_bcd, MB_cad0_bcd, Cnf1),
	c_SupEqualXY(MB_cad0_bcd, MC_cad0_bcd, Cnf2),
	c_SupEqualXY(MC_cad0_bcd, MD_cad0_bcd, Cnf3),
	c_SupEqualXY(MA_cad0_hbm, MB_cad0_hbm, Cnf4),
	c_SupEqualXY(MB_cad0_hbm, MC_cad0_hbm, Cnf5),
	c_SupEqualXY(MC_cad0_hbm, MD_cad0_hbm, Cnf6),
	c_InfEqualXY(MA_cad0_cad, MB_cad0_cad, Cnf7),
	c_InfEqualXY(MB_cad0_cad, MC_cad0_cad, Cnf8),
	c_InfEqualXY(MC_cad0_cad, MD_cad0_cad, Cnf9),

	c_SupXY(SA_cad0_gt, SB_cad0_gt, Cnf10),
	c_EqualXcst(SD_cad0_gt, 0, Cnf11), % loss of gt into D
	c_SupEqualXY(SA_cad0_hbz, SB_cad0_hbz, Cnf12),
	c_SupEqualXY(SB_cad0_hbz, SC_cad0_hbz, Cnf13),
	c_SupEqualXY(SC_cad0_hbz, SD_cad0_hbz, Cnf14),
	c_SupXY(SB_cad0_hbz, SD_cad0_hbz, Cnf15),
	c_InfXY(SA_cad0_kr, SB_cad0_kr, Cnf16),
	c_SupEqualXY(SB_cad0_kr, SC_cad0_kr, Cnf17),
	c_SupEqualXY(SC_cad0_kr, SD_cad0_kr, Cnf18),
	c_SupEqualXcst(SC_cad0_kr, 1, Cnf19), % increase of kr into C
	c_EqualXcst(SA_cad0_kni, 0, Cnf20),% loss of kni into C
	c_EqualXcst(SB_cad0_kni, 0, Cnf21),% loss of kni into C
	c_EqualXcst(SC_cad0_kni, 0, Cnf22),% loss of kni into C
	c_EqualXcst(SD_cad0_kni, 0, Cnf23),% loss of kni into C
	xsat(append([
		     Cnf1,Cnf2,Cnf3,Cnf4,Cnf5,Cnf6,Cnf7,Cnf8,
		     Cnf9,Cnf10,Cnf11,Cnf12,Cnf13,Cnf14,
		     Cnf15,Cnf16,Cnf17,Cnf18,Cnf19,Cnf20,
		     Cnf21,Cnf22,Cnf23
		    ], Cnf)).

%%%
constraints_gap_gt1(LS_gt1, Cnf) :-
	LS_gt1 = [SA_gt1,SB_gt1,SC_gt1,SD_gt1],
	SA_gt1 = [_SA_gt1_gt,SA_gt1_hbz,SA_gt1_kr,SA_gt1_kni],
	SB_gt1 = [_SB_gt1_gt,SB_gt1_hbz,SB_gt1_kr,SB_gt1_kni],
	SC_gt1 = [_SC_gt1_gt,SC_gt1_hbz,SC_gt1_kr,SC_gt1_kni],
	SD_gt1 = [_SD_gt1_gt,SD_gt1_hbz,SD_gt1_kr,SD_gt1_kni],
	c_SupEqualXY(SA_gt1_hbz, SB_gt1_hbz, Cnf1),
	c_SupEqualXY(SB_gt1_hbz, SC_gt1_hbz, Cnf2),
	c_SupEqualXY(SC_gt1_hbz, SD_gt1_hbz, Cnf3),
	c_SupXY(SB_gt1_hbz, SD_gt1_hbz, Cnf4),
	c_InfXY(SA_gt1_kr, SB_gt1_kr, Cnf5),
	c_SupEqualXY(SB_gt1_kr, SC_gt1_kr, Cnf6),
	c_SupEqualXY(SC_gt1_kr, SD_gt1_kr, Cnf7),
	c_EqualXcst(SA_gt1_kni, 0, Cnf8),% loss of kni into C
	c_EqualXcst(SB_gt1_kni, 0, Cnf9),% loss of kni into C
	c_EqualXcst(SC_gt1_kni, 0, Cnf10),% loss of kni into C
	c_EqualXcst(SD_gt1_kni, 0, Cnf11),% loss of kni into C
	xsat(append([
		     Cnf1,Cnf2,Cnf3,Cnf4,Cnf5,Cnf6,Cnf7,Cnf8,Cnf9,
		     Cnf10,Cnf11
		    ], Cnf)).

%%%
constraints_gap_kni1(LS_kni1, Cnf) :-
	LS_kni1 = [SA_kni1,SB_kni1,SC_kni1,SD_kni1],
	SA_kni1 = [SA_kni1_gt,SA_kni1_hbz,SA_kni1_kr,_SA_kni1_kni],
	SB_kni1 = [SB_kni1_gt,SB_kni1_hbz,SB_kni1_kr,_SB_kni1_kni],
	SC_kni1 = [SC_kni1_gt,SC_kni1_hbz,SC_kni1_kr,_SC_kni1_kni],
	SD_kni1 = [SD_kni1_gt,SD_kni1_hbz,SD_kni1_kr,_SD_kni1_kni],
	c_SupEqualXY(SA_kni1_gt, SB_kni1_gt, Cnf1), % activation of gt into B
	c_SupXY(SB_kni1_gt, SC_kni1_gt, Cnf2), % activation of gt into B
	c_InfXY(SC_kni1_gt, SD_kni1_gt, Cnf3),
	c_SupEqualXY(SA_kni1_hbz, SB_kni1_hbz, Cnf4),
	c_SupEqualXY(SB_kni1_hbz, SC_kni1_hbz, Cnf5),
	c_SupEqualXY(SC_kni1_hbz, SD_kni1_hbz, Cnf6),
	c_SupXY(SB_kni1_hbz, SD_kni1_hbz, Cnf7),
	c_EqualXcst(SA_kni1_kr, 0, Cnf8), % loss of kr into B
	c_EqualXcst(SB_kni1_kr, 0, Cnf9), % loss of kr into B
	c_SupEqualXY(SC_kni1_kr, SD_kni1_kr, Cnf10),
	xsat(append([
		     Cnf1,Cnf2,Cnf3,Cnf4,Cnf5,Cnf6,Cnf7,Cnf8,Cnf9,
		     Cnf10
		    ], Cnf)).


/*-----------------------------------------------------------------------------
    Workspace containing the queries

-----------------------------------------------------------------------------*/

/*---
*/
q0 :-
	q_coherence_multivalued(comp_with_auto_hbz, c_instantiation).

/*---
*/
q1 :-
	q_coherence_multivalued(comp_without_auto_hbz, c_instantiation).

/*---
*/
q2 :-
	q_coherence_multivalued(comp_with_auto_hbz, no_c_instantiation).


/*---
*/
q3 :-
	q_coherence_boolean(comp_with_auto_hbz, no_c_instantiation).


/*---
*/
q4 :-
	q_necessary_nb_thr(comp_with_auto_hbz, no_c_instantiation).


/*---
*/
q5 :-
	Flag_comp = comp_with_auto_hbz,
	Flag_instantiation = no_c_instantiation,
	CP_SAT_flag = cp_sat,
	name(Name),
	%name_query(['1',Name], Name_query),
	name_module(Name, Name_module),
	runtime_info(Name_module,
		     (
		       set_CP_SAT_flag(CP_SAT_flag),
		       init_cnf,
		       format('--g\n', []),
		       findall(Thr,
			     (
			       Relax = [],
			       modif_nb_thr_1(Modif_nb_thr), %% minimal nb_thr
			       models_mutant_gap(Flag_comp, Flag_instantiation, LModel, LPath, Modif_nb_thr, Relax, Cnf),
			       LB = [],
			       nl,nl,nl,nl,
			       format('--solve\n', []),
			       LModel = [M_A_wt|_],
			       M_A_wt = [_Species, _Eqs, [_Inputs, Thr, _Ks], _Nb_thr, _Nb_thr_max],
			       M_foo = [[], [], [[], Thr, []], [], []],
			       LModel_subsol = [M_foo], %LModel,
			       LPath_subsol = [],
			       LB_subsol = [],
			       solve_all_subsol(Cnf, LModel_subsol, LPath_subsol, LB_subsol, LModel, LPath, LB),
			       
			       format('--solution', []),
			       nl,
			       %write(Relax),nl,
			       %print_Relax(Relax),
			       print_LParam(LModel),
			       print_LPath(LPath)
			     ),
			     Set1),
		       length(Set1, Length),
		       format('\nNumber of solutions: ~w\n', [Length])
		     )
		    ).	       
	


/*--- coherence with multivalued model
q_coherence_multivalued/2


q_coherence_multivalued(Flag_comp, Flag_instantiation) with

Flag_comp equals to
 - comp_with_auto_hbz : take into account the auto-interaction onto hb_z
 - comp_without_auto_hbz : no auto-interaction onto hb_z

Flag_instantation equals to
 - c_instantiatation : impose values of steady states as in
   tale 2 of [Thieffry and Sanchez 2002]
 - no_c_instantiatation : otherwise
  
*/
q_coherence_multivalued(Flag_comp, Flag_instantiation) :-
	CP_SAT_flag = cp_sat,
	name(Name),
	%name_query(['1',Name], Name_query),
	name_module(Name, Name_module),
	runtime_info(Name_module,
		     (
		       set_CP_SAT_flag(CP_SAT_flag),
		       init_cnf,
		       format('--g\n', []),
		       findall(Relax,
			     (
			       Relax = [],
			       Modif_nb_thr = [],
			       models_mutant_gap(Flag_comp, Flag_instantiation, LModel, LPath, Modif_nb_thr, Relax, Cnf),
			       LB = [],
			       nl,nl,nl,nl,
			       format('--solve\n', []),
			       solve_Relax(Relax, Cnf, LModel, LPath, LB),
			       
			       format('--solution', []),
			       nl,write(Relax),nl,
			       print_Relax(Relax),
			       print_LParam(LModel),
			       print_LPath(LPath)
			     ),
			     Set1),
		       length(Set1, Length),
		       format('\nNumber of solutions: ~w\n', [Length])
		     )
		    ).	       

/*--- coherence with Boolean model
q_coherence_boolean/2
*/
q_coherence_boolean(Flag_comp, Flag_instantiation) :-
	CP_SAT_flag = cp_sat,
	name(Name),
	%name_query(['1',Name], Name_query),
	name_module(Name, Name_module),
	runtime_info(Name_module,
		     (
		       set_CP_SAT_flag(CP_SAT_flag),
		       init_cnf,
		       format('--g\n', []),
		       findall(Relax,
			     (
			       Relax = [], %%%
			       modif_nb_thr_0(Modif_nb_thr), %%%
			       models_mutant_gap(Flag_comp, Flag_instantiation, LModel, LPath, Modif_nb_thr, Relax, Cnf),
			       LB = [],
			       nl,nl,nl,nl,
			       format('--solve\n', []),
			       solve_Relax(Relax, Cnf, LModel, LPath, LB),
			       
			       format('--solution', []),
			       print_Relax(Relax),
			       print_LParam(LModel),
			       print_LPath(LPath)
			     ),
			     Set1),
		       length(Set1, Length),
		       format('\nNumber of solutions: ~w\n', [Length])
		     )
		    ).	       

/*--- necessary number of threholds
q_necessary_nb_thr/2
*/
q_necessary_nb_thr(Flag_comp, Flag_instantiation) :-
	CP_SAT_flag = cp_sat,
	name(Name),
	%name_query(['1',Name], Name_query),
	name_module(Name, Name_module),
	runtime_info(Name_module,
		     (
		       set_CP_SAT_flag(CP_SAT_flag),
		       init_cnf,
		       format('--g\n', []),
		       findall(Relax,
			     (
			       relax_nb_thr(Relax), %%%
			       modif_nb_thr_0(Modif_nb_thr), %%%
			       models_mutant_gap(Flag_comp, Flag_instantiation, LModel, LPath, Modif_nb_thr, Relax, Cnf),
			       LB = [],
			       nl,nl,nl,nl,
			       format('--solve\n', []),
			       solve_Relax(Relax, Cnf, LModel, LPath, LB),
			       
			       format('--solution', []),
			       print_Relax(Relax),
			       print_LParam(LModel),
			       print_LPath(LPath)
			     ),
			     Set1),
		       length(Set1, Length),
		       format('\nNumber of solutions: ~w\n', [Length])
		     )
		    ).	       


/* RESULTS


| ?- q0.
--g
wt
gt0
hb0
kr0
kni0
bcd0
hbm0
cad0
gt1
kni1


--solve
---------Sum=0
--solution
[]

relax: 
entry param: [3,1,0]
threshold param: [[1],[1,2,3],[1,2],[1],[1,2,3],[1],[1,2]]
kinetic param: [[0,1,1,1,0,0,0,1,0,1,1,1,0,0,0,0],[0,0,0,0,0,0,0,0,0,1,0,0,0,2,0,3,0,0,0,0,0,3,0,0,0,1,0,0,0,2,0,2,0,0,0,0,0,0,0,0,1,1,0,0,2,2,3,3,0,0,0,0,3,3,0,0,1,1,0,0,2,2,2,2],[0,0,0,0,0,0,0,0,2,2,1,1,0,0,0,0,0,0,0,0,0,0,0,0,0,1,0,0,0,0,0,0],[0,1,0,1,0,0,0,1,0,0,0,0,0,0,0,0]]

entry param: [2,1,0]
threshold param: [[1],[1,2,3],[1,2],[1],[1,2,3],[1],[1,2]]
kinetic param: [[0,1,1,1,0,0,0,1,0,1,1,1,0,0,0,0],[0,0,0,0,0,0,0,0,0,1,0,0,0,2,0,3,0,0,0,0,0,3,0,0,0,1,0,0,0,2,0,2,0,0,0,0,0,0,0,0,1,1,0,0,2,2,3,3,0,0,0,0,3,3,0,0,1,1,0,0,2,2,2,2],[0,0,0,0,0,0,0,0,2,2,1,1,0,0,0,0,0,0,0,0,0,0,0,0,0,1,0,0,0,0,0,0],[0,1,0,1,0,0,0,1,0,0,0,0,0,0,0,0]]

entry param: [1,0,1]
threshold param: [[1],[1,2,3],[1,2],[1],[1,2,3],[1],[1,2]]
kinetic param: [[0,1,1,1,0,0,0,1,0,1,1,1,0,0,0,0],[0,0,0,0,0,0,0,0,0,1,0,0,0,2,0,3,0,0,0,0,0,3,0,0,0,1,0,0,0,2,0,2,0,0,0,0,0,0,0,0,1,1,0,0,2,2,3,3,0,0,0,0,3,3,0,0,1,1,0,0,2,2,2,2],[0,0,0,0,0,0,0,0,2,2,1,1,0,0,0,0,0,0,0,0,0,0,0,0,0,1,0,0,0,0,0,0],[0,1,0,1,0,0,0,1,0,0,0,0,0,0,0,0]]

entry param: [0,0,2]
threshold param: [[1],[1,2,3],[1,2],[1],[1,2,3],[1],[1,2]]
kinetic param: [[0,1,1,1,0,0,0,1,0,1,1,1,0,0,0,0],[0,0,0,0,0,0,0,0,0,1,0,0,0,2,0,3,0,0,0,0,0,3,0,0,0,1,0,0,0,2,0,2,0,0,0,0,0,0,0,0,1,1,0,0,2,2,3,3,0,0,0,0,3,3,0,0,1,1,0,0,2,2,2,2],[0,0,0,0,0,0,0,0,2,2,1,1,0,0,0,0,0,0,0,0,0,0,0,0,0,1,0,0,0,0,0,0],[0,1,0,1,0,0,0,1,0,0,0,0,0,0,0,0]]

entry param: [3,1,0]
threshold param: [[1],[1,2,3],[1,2],[1],[1,2,3],[1],[1,2]]
kinetic param: [[0,0,0,0,0,0,0,0,0,0,0,0,0,0,0,0],[0,0,0,0,0,0,0,0,0,1,0,0,0,2,0,3,0,0,0,0,0,3,0,0,0,1,0,0,0,2,0,2,0,0,0,0,0,0,0,0,1,1,0,0,2,2,3,3,0,0,0,0,3,3,0,0,1,1,0,0,2,2,2,2],[0,0,0,0,0,0,0,0,2,2,1,1,0,0,0,0,0,0,0,0,0,0,0,0,0,1,0,0,0,0,0,0],[0,1,0,1,0,0,0,1,0,0,0,0,0,0,0,0]]

entry param: [2,1,0]
threshold param: [[1],[1,2,3],[1,2],[1],[1,2,3],[1],[1,2]]
kinetic param: [[0,0,0,0,0,0,0,0,0,0,0,0,0,0,0,0],[0,0,0,0,0,0,0,0,0,1,0,0,0,2,0,3,0,0,0,0,0,3,0,0,0,1,0,0,0,2,0,2,0,0,0,0,0,0,0,0,1,1,0,0,2,2,3,3,0,0,0,0,3,3,0,0,1,1,0,0,2,2,2,2],[0,0,0,0,0,0,0,0,2,2,1,1,0,0,0,0,0,0,0,0,0,0,0,0,0,1,0,0,0,0,0,0],[0,1,0,1,0,0,0,1,0,0,0,0,0,0,0,0]]

entry param: [1,0,1]
threshold param: [[1],[1,2,3],[1,2],[1],[1,2,3],[1],[1,2]]
kinetic param: [[0,0,0,0,0,0,0,0,0,0,0,0,0,0,0,0],[0,0,0,0,0,0,0,0,0,1,0,0,0,2,0,3,0,0,0,0,0,3,0,0,0,1,0,0,0,2,0,2,0,0,0,0,0,0,0,0,1,1,0,0,2,2,3,3,0,0,0,0,3,3,0,0,1,1,0,0,2,2,2,2],[0,0,0,0,0,0,0,0,2,2,1,1,0,0,0,0,0,0,0,0,0,0,0,0,0,1,0,0,0,0,0,0],[0,1,0,1,0,0,0,1,0,0,0,0,0,0,0,0]]

entry param: [0,0,2]
threshold param: [[1],[1,2,3],[1,2],[1],[1,2,3],[1],[1,2]]
kinetic param: [[0,0,0,0,0,0,0,0,0,0,0,0,0,0,0,0],[0,0,0,0,0,0,0,0,0,1,0,0,0,2,0,3,0,0,0,0,0,3,0,0,0,1,0,0,0,2,0,2,0,0,0,0,0,0,0,0,1,1,0,0,2,2,3,3,0,0,0,0,3,3,0,0,1,1,0,0,2,2,2,2],[0,0,0,0,0,0,0,0,2,2,1,1,0,0,0,0,0,0,0,0,0,0,0,0,0,1,0,0,0,0,0,0],[0,1,0,1,0,0,0,1,0,0,0,0,0,0,0,0]]

entry param: [3,0,0]
threshold param: [[1],[1,2,3],[1,2],[1],[1,2,3],[1],[1,2]]
kinetic param: [[0,1,1,1,0,0,0,1,0,1,1,1,0,0,0,0],[0,0,0,0,0,0,0,0,0,0,0,0,0,0,0,0,0,0,0,0,0,0,0,0,0,0,0,0,0,0,0,0,0,0,0,0,0,0,0,0,0,0,0,0,0,0,0,0,0,0,0,0,0,0,0,0,0,0,0,0,0,0,0,0],[0,0,0,0,0,0,0,0,2,2,1,1,0,0,0,0,0,0,0,0,0,0,0,0,0,1,0,0,0,0,0,0],[0,1,0,1,0,0,0,1,0,0,0,0,0,0,0,0]]

entry param: [3,0,0]
threshold param: [[1],[1,2,3],[1,2],[1],[1,2,3],[1],[1,2]]
kinetic param: [[0,1,1,1,0,0,0,1,0,1,1,1,0,0,0,0],[0,0,0,0,0,0,0,0,0,0,0,0,0,0,0,0,0,0,0,0,0,0,0,0,0,0,0,0,0,0,0,0,0,0,0,0,0,0,0,0,0,0,0,0,0,0,0,0,0,0,0,0,0,0,0,0,0,0,0,0,0,0,0,0],[0,0,0,0,0,0,0,0,2,2,1,1,0,0,0,0,0,0,0,0,0,0,0,0,0,1,0,0,0,0,0,0],[0,1,0,1,0,0,0,1,0,0,0,0,0,0,0,0]]

entry param: [3,0,0]
threshold param: [[1],[1,2,3],[1,2],[1],[1,2,3],[1],[1,2]]
kinetic param: [[0,1,1,1,0,0,0,1,0,1,1,1,0,0,0,0],[0,0,0,0,0,0,0,0,0,0,0,0,0,0,0,0,0,0,0,0,0,0,0,0,0,0,0,0,0,0,0,0,0,0,0,0,0,0,0,0,0,0,0,0,0,0,0,0,0,0,0,0,0,0,0,0,0,0,0,0,0,0,0,0],[0,0,0,0,0,0,0,0,2,2,1,1,0,0,0,0,0,0,0,0,0,0,0,0,0,1,0,0,0,0,0,0],[0,1,0,1,0,0,0,1,0,0,0,0,0,0,0,0]]

entry param: [3,0,0]
threshold param: [[1],[1,2,3],[1,2],[1],[1,2,3],[1],[1,2]]
kinetic param: [[0,1,1,1,0,0,0,1,0,1,1,1,0,0,0,0],[0,0,0,0,0,0,0,0,0,0,0,0,0,0,0,0,0,0,0,0,0,0,0,0,0,0,0,0,0,0,0,0,0,0,0,0,0,0,0,0,0,0,0,0,0,0,0,0,0,0,0,0,0,0,0,0,0,0,0,0,0,0,0,0],[0,0,0,0,0,0,0,0,2,2,1,1,0,0,0,0,0,0,0,0,0,0,0,0,0,1,0,0,0,0,0,0],[0,1,0,1,0,0,0,1,0,0,0,0,0,0,0,0]]

entry param: [3,1,0]
threshold param: [[1],[1,2,3],[1,2],[1],[1,2,3],[1],[1,2]]
kinetic param: [[0,1,1,1,0,0,0,1,0,1,1,1,0,0,0,0],[0,0,0,0,0,0,0,0,0,1,0,0,0,2,0,3,0,0,0,0,0,3,0,0,0,1,0,0,0,2,0,2,0,0,0,0,0,0,0,0,1,1,0,0,2,2,3,3,0,0,0,0,3,3,0,0,1,1,0,0,2,2,2,2],[0,0,0,0,0,0,0,0,0,0,0,0,0,0,0,0,0,0,0,0,0,0,0,0,0,0,0,0,0,0,0,0],[0,1,0,1,0,0,0,1,0,0,0,0,0,0,0,0]]

entry param: [2,1,0]
threshold param: [[1],[1,2,3],[1,2],[1],[1,2,3],[1],[1,2]]
kinetic param: [[0,1,1,1,0,0,0,1,0,1,1,1,0,0,0,0],[0,0,0,0,0,0,0,0,0,1,0,0,0,2,0,3,0,0,0,0,0,3,0,0,0,1,0,0,0,2,0,2,0,0,0,0,0,0,0,0,1,1,0,0,2,2,3,3,0,0,0,0,3,3,0,0,1,1,0,0,2,2,2,2],[0,0,0,0,0,0,0,0,0,0,0,0,0,0,0,0,0,0,0,0,0,0,0,0,0,0,0,0,0,0,0,0],[0,1,0,1,0,0,0,1,0,0,0,0,0,0,0,0]]

entry param: [1,0,1]
threshold param: [[1],[1,2,3],[1,2],[1],[1,2,3],[1],[1,2]]
kinetic param: [[0,1,1,1,0,0,0,1,0,1,1,1,0,0,0,0],[0,0,0,0,0,0,0,0,0,1,0,0,0,2,0,3,0,0,0,0,0,3,0,0,0,1,0,0,0,2,0,2,0,0,0,0,0,0,0,0,1,1,0,0,2,2,3,3,0,0,0,0,3,3,0,0,1,1,0,0,2,2,2,2],[0,0,0,0,0,0,0,0,0,0,0,0,0,0,0,0,0,0,0,0,0,0,0,0,0,0,0,0,0,0,0,0],[0,1,0,1,0,0,0,1,0,0,0,0,0,0,0,0]]

entry param: [0,0,2]
threshold param: [[1],[1,2,3],[1,2],[1],[1,2,3],[1],[1,2]]
kinetic param: [[0,1,1,1,0,0,0,1,0,1,1,1,0,0,0,0],[0,0,0,0,0,0,0,0,0,1,0,0,0,2,0,3,0,0,0,0,0,3,0,0,0,1,0,0,0,2,0,2,0,0,0,0,0,0,0,0,1,1,0,0,2,2,3,3,0,0,0,0,3,3,0,0,1,1,0,0,2,2,2,2],[0,0,0,0,0,0,0,0,0,0,0,0,0,0,0,0,0,0,0,0,0,0,0,0,0,0,0,0,0,0,0,0],[0,1,0,1,0,0,0,1,0,0,0,0,0,0,0,0]]

entry param: [3,1,0]
threshold param: [[1],[1,2,3],[1,2],[1],[1,2,3],[1],[1,2]]
kinetic param: [[0,1,1,1,0,0,0,1,0,1,1,1,0,0,0,0],[0,0,0,0,0,0,0,0,0,1,0,0,0,2,0,3,0,0,0,0,0,3,0,0,0,1,0,0,0,2,0,2,0,0,0,0,0,0,0,0,1,1,0,0,2,2,3,3,0,0,0,0,3,3,0,0,1,1,0,0,2,2,2,2],[0,0,0,0,0,0,0,0,2,2,1,1,0,0,0,0,0,0,0,0,0,0,0,0,0,1,0,0,0,0,0,0],[0,0,0,0,0,0,0,0,0,0,0,0,0,0,0,0]]

entry param: [2,1,0]
threshold param: [[1],[1,2,3],[1,2],[1],[1,2,3],[1],[1,2]]
kinetic param: [[0,1,1,1,0,0,0,1,0,1,1,1,0,0,0,0],[0,0,0,0,0,0,0,0,0,1,0,0,0,2,0,3,0,0,0,0,0,3,0,0,0,1,0,0,0,2,0,2,0,0,0,0,0,0,0,0,1,1,0,0,2,2,3,3,0,0,0,0,3,3,0,0,1,1,0,0,2,2,2,2],[0,0,0,0,0,0,0,0,2,2,1,1,0,0,0,0,0,0,0,0,0,0,0,0,0,1,0,0,0,0,0,0],[0,0,0,0,0,0,0,0,0,0,0,0,0,0,0,0]]

entry param: [1,0,1]
threshold param: [[1],[1,2,3],[1,2],[1],[1,2,3],[1],[1,2]]
kinetic param: [[0,1,1,1,0,0,0,1,0,1,1,1,0,0,0,0],[0,0,0,0,0,0,0,0,0,1,0,0,0,2,0,3,0,0,0,0,0,3,0,0,0,1,0,0,0,2,0,2,0,0,0,0,0,0,0,0,1,1,0,0,2,2,3,3,0,0,0,0,3,3,0,0,1,1,0,0,2,2,2,2],[0,0,0,0,0,0,0,0,2,2,1,1,0,0,0,0,0,0,0,0,0,0,0,0,0,1,0,0,0,0,0,0],[0,0,0,0,0,0,0,0,0,0,0,0,0,0,0,0]]

entry param: [0,0,2]
threshold param: [[1],[1,2,3],[1,2],[1],[1,2,3],[1],[1,2]]
kinetic param: [[0,1,1,1,0,0,0,1,0,1,1,1,0,0,0,0],[0,0,0,0,0,0,0,0,0,1,0,0,0,2,0,3,0,0,0,0,0,3,0,0,0,1,0,0,0,2,0,2,0,0,0,0,0,0,0,0,1,1,0,0,2,2,3,3,0,0,0,0,3,3,0,0,1,1,0,0,2,2,2,2],[0,0,0,0,0,0,0,0,2,2,1,1,0,0,0,0,0,0,0,0,0,0,0,0,0,1,0,0,0,0,0,0],[0,0,0,0,0,0,0,0,0,0,0,0,0,0,0,0]]

entry param: [0,0,1]
threshold param: [[1],[1,2,3],[1,2],[1],[1,2,3],[1],[1,2]]
kinetic param: [[0,1,1,1,0,0,0,1,0,1,1,1,0,0,0,0],[0,0,0,0,0,0,0,0,0,1,0,0,0,2,0,3,0,0,0,0,0,3,0,0,0,1,0,0,0,2,0,2,0,0,0,0,0,0,0,0,1,1,0,0,2,2,3,3,0,0,0,0,3,3,0,0,1,1,0,0,2,2,2,2],[0,0,0,0,0,0,0,0,2,2,1,1,0,0,0,0,0,0,0,0,0,0,0,0,0,1,0,0,0,0,0,0],[0,1,0,1,0,0,0,1,0,0,0,0,0,0,0,0]]

entry param: [0,0,1]
threshold param: [[1],[1,2,3],[1,2],[1],[1,2,3],[1],[1,2]]
kinetic param: [[0,1,1,1,0,0,0,1,0,1,1,1,0,0,0,0],[0,0,0,0,0,0,0,0,0,1,0,0,0,2,0,3,0,0,0,0,0,3,0,0,0,1,0,0,0,2,0,2,0,0,0,0,0,0,0,0,1,1,0,0,2,2,3,3,0,0,0,0,3,3,0,0,1,1,0,0,2,2,2,2],[0,0,0,0,0,0,0,0,2,2,1,1,0,0,0,0,0,0,0,0,0,0,0,0,0,1,0,0,0,0,0,0],[0,1,0,1,0,0,0,1,0,0,0,0,0,0,0,0]]

entry param: [0,0,1]
threshold param: [[1],[1,2,3],[1,2],[1],[1,2,3],[1],[1,2]]
kinetic param: [[0,1,1,1,0,0,0,1,0,1,1,1,0,0,0,0],[0,0,0,0,0,0,0,0,0,1,0,0,0,2,0,3,0,0,0,0,0,3,0,0,0,1,0,0,0,2,0,2,0,0,0,0,0,0,0,0,1,1,0,0,2,2,3,3,0,0,0,0,3,3,0,0,1,1,0,0,2,2,2,2],[0,0,0,0,0,0,0,0,2,2,1,1,0,0,0,0,0,0,0,0,0,0,0,0,0,1,0,0,0,0,0,0],[0,1,0,1,0,0,0,1,0,0,0,0,0,0,0,0]]

entry param: [0,0,2]
threshold param: [[1],[1,2,3],[1,2],[1],[1,2,3],[1],[1,2]]
kinetic param: [[0,1,1,1,0,0,0,1,0,1,1,1,0,0,0,0],[0,0,0,0,0,0,0,0,0,1,0,0,0,2,0,3,0,0,0,0,0,3,0,0,0,1,0,0,0,2,0,2,0,0,0,0,0,0,0,0,1,1,0,0,2,2,3,3,0,0,0,0,3,3,0,0,1,1,0,0,2,2,2,2],[0,0,0,0,0,0,0,0,2,2,1,1,0,0,0,0,0,0,0,0,0,0,0,0,0,1,0,0,0,0,0,0],[0,1,0,1,0,0,0,1,0,0,0,0,0,0,0,0]]

entry param: [3,0,0]
threshold param: [[1],[1,2,3],[1,2],[1],[1,2,3],[1],[1,2]]
kinetic param: [[0,1,1,1,0,0,0,1,0,1,1,1,0,0,0,0],[0,0,0,0,0,0,0,0,0,1,0,0,0,2,0,3,0,0,0,0,0,3,0,0,0,1,0,0,0,2,0,2,0,0,0,0,0,0,0,0,1,1,0,0,2,2,3,3,0,0,0,0,3,3,0,0,1,1,0,0,2,2,2,2],[0,0,0,0,0,0,0,0,2,2,1,1,0,0,0,0,0,0,0,0,0,0,0,0,0,1,0,0,0,0,0,0],[0,1,0,1,0,0,0,1,0,0,0,0,0,0,0,0]]

entry param: [2,0,0]
threshold param: [[1],[1,2,3],[1,2],[1],[1,2,3],[1],[1,2]]
kinetic param: [[0,1,1,1,0,0,0,1,0,1,1,1,0,0,0,0],[0,0,0,0,0,0,0,0,0,1,0,0,0,2,0,3,0,0,0,0,0,3,0,0,0,1,0,0,0,2,0,2,0,0,0,0,0,0,0,0,1,1,0,0,2,2,3,3,0,0,0,0,3,3,0,0,1,1,0,0,2,2,2,2],[0,0,0,0,0,0,0,0,2,2,1,1,0,0,0,0,0,0,0,0,0,0,0,0,0,1,0,0,0,0,0,0],[0,1,0,1,0,0,0,1,0,0,0,0,0,0,0,0]]

entry param: [1,0,1]
threshold param: [[1],[1,2,3],[1,2],[1],[1,2,3],[1],[1,2]]
kinetic param: [[0,1,1,1,0,0,0,1,0,1,1,1,0,0,0,0],[0,0,0,0,0,0,0,0,0,1,0,0,0,2,0,3,0,0,0,0,0,3,0,0,0,1,0,0,0,2,0,2,0,0,0,0,0,0,0,0,1,1,0,0,2,2,3,3,0,0,0,0,3,3,0,0,1,1,0,0,2,2,2,2],[0,0,0,0,0,0,0,0,2,2,1,1,0,0,0,0,0,0,0,0,0,0,0,0,0,1,0,0,0,0,0,0],[0,1,0,1,0,0,0,1,0,0,0,0,0,0,0,0]]

entry param: [1,0,1]
threshold param: [[1],[1,2,3],[1,2],[1],[1,2,3],[1],[1,2]]
kinetic param: [[0,1,1,1,0,0,0,1,0,1,1,1,0,0,0,0],[0,0,0,0,0,0,0,0,0,1,0,0,0,2,0,3,0,0,0,0,0,3,0,0,0,1,0,0,0,2,0,2,0,0,0,0,0,0,0,0,1,1,0,0,2,2,3,3,0,0,0,0,3,3,0,0,1,1,0,0,2,2,2,2],[0,0,0,0,0,0,0,0,2,2,1,1,0,0,0,0,0,0,0,0,0,0,0,0,0,1,0,0,0,0,0,0],[0,1,0,1,0,0,0,1,0,0,0,0,0,0,0,0]]

entry param: [3,0,0]
threshold param: [[1],[1,2,3],[1,2],[1],[1,2,3],[1],[1,2]]
kinetic param: [[0,1,1,1,0,0,0,1,0,1,1,1,0,0,0,0],[0,0,0,0,0,0,0,0,0,1,0,0,0,2,0,3,0,0,0,0,0,3,0,0,0,1,0,0,0,2,0,2,0,0,0,0,0,0,0,0,1,1,0,0,2,2,3,3,0,0,0,0,3,3,0,0,1,1,0,0,2,2,2,2],[0,0,0,0,0,0,0,0,2,2,1,1,0,0,0,0,0,0,0,0,0,0,0,0,0,1,0,0,0,0,0,0],[0,1,0,1,0,0,0,1,0,0,0,0,0,0,0,0]]

entry param: [3,0,0]
threshold param: [[1],[1,2,3],[1,2],[1],[1,2,3],[1],[1,2]]
kinetic param: [[0,1,1,1,0,0,0,1,0,1,1,1,0,0,0,0],[0,0,0,0,0,0,0,0,0,1,0,0,0,2,0,3,0,0,0,0,0,3,0,0,0,1,0,0,0,2,0,2,0,0,0,0,0,0,0,0,1,1,0,0,2,2,3,3,0,0,0,0,3,3,0,0,1,1,0,0,2,2,2,2],[0,0,0,0,0,0,0,0,2,2,1,1,0,0,0,0,0,0,0,0,0,0,0,0,0,1,0,0,0,0,0,0],[0,1,0,1,0,0,0,1,0,0,0,0,0,0,0,0]]

entry param: [1,0,0]
threshold param: [[1],[1,2,3],[1,2],[1],[1,2,3],[1],[1,2]]
kinetic param: [[0,1,1,1,0,0,0,1,0,1,1,1,0,0,0,0],[0,0,0,0,0,0,0,0,0,1,0,0,0,2,0,3,0,0,0,0,0,3,0,0,0,1,0,0,0,2,0,2,0,0,0,0,0,0,0,0,1,1,0,0,2,2,3,3,0,0,0,0,3,3,0,0,1,1,0,0,2,2,2,2],[0,0,0,0,0,0,0,0,2,2,1,1,0,0,0,0,0,0,0,0,0,0,0,0,0,1,0,0,0,0,0,0],[0,1,0,1,0,0,0,1,0,0,0,0,0,0,0,0]]

entry param: [0,0,0]
threshold param: [[1],[1,2,3],[1,2],[1],[1,2,3],[1],[1,2]]
kinetic param: [[0,1,1,1,0,0,0,1,0,1,1,1,0,0,0,0],[0,0,0,0,0,0,0,0,0,1,0,0,0,2,0,3,0,0,0,0,0,3,0,0,0,1,0,0,0,2,0,2,0,0,0,0,0,0,0,0,1,1,0,0,2,2,3,3,0,0,0,0,3,3,0,0,1,1,0,0,2,2,2,2],[0,0,0,0,0,0,0,0,2,2,1,1,0,0,0,0,0,0,0,0,0,0,0,0,0,1,0,0,0,0,0,0],[0,1,0,1,0,0,0,1,0,0,0,0,0,0,0,0]]

entry param: [3,1,0]
threshold param: [[1],[1,2,3],[1,2],[1],[1,2,3],[1],[1,2]]
kinetic param: [[1,1,1,1,1,1,1,1,1,1,1,1,1,1,1,1],[0,0,0,0,0,0,0,0,0,1,0,0,0,2,0,3,0,0,0,0,0,3,0,0,0,1,0,0,0,2,0,2,0,0,0,0,0,0,0,0,1,1,0,0,2,2,3,3,0,0,0,0,3,3,0,0,1,1,0,0,2,2,2,2],[0,0,0,0,0,0,0,0,2,2,1,1,0,0,0,0,0,0,0,0,0,0,0,0,0,1,0,0,0,0,0,0],[0,1,0,1,0,0,0,1,0,0,0,0,0,0,0,0]]

entry param: [2,1,0]
threshold param: [[1],[1,2,3],[1,2],[1],[1,2,3],[1],[1,2]]
kinetic param: [[1,1,1,1,1,1,1,1,1,1,1,1,1,1,1,1],[0,0,0,0,0,0,0,0,0,1,0,0,0,2,0,3,0,0,0,0,0,3,0,0,0,1,0,0,0,2,0,2,0,0,0,0,0,0,0,0,1,1,0,0,2,2,3,3,0,0,0,0,3,3,0,0,1,1,0,0,2,2,2,2],[0,0,0,0,0,0,0,0,2,2,1,1,0,0,0,0,0,0,0,0,0,0,0,0,0,1,0,0,0,0,0,0],[0,1,0,1,0,0,0,1,0,0,0,0,0,0,0,0]]

entry param: [1,0,1]
threshold param: [[1],[1,2,3],[1,2],[1],[1,2,3],[1],[1,2]]
kinetic param: [[1,1,1,1,1,1,1,1,1,1,1,1,1,1,1,1],[0,0,0,0,0,0,0,0,0,1,0,0,0,2,0,3,0,0,0,0,0,3,0,0,0,1,0,0,0,2,0,2,0,0,0,0,0,0,0,0,1,1,0,0,2,2,3,3,0,0,0,0,3,3,0,0,1,1,0,0,2,2,2,2],[0,0,0,0,0,0,0,0,2,2,1,1,0,0,0,0,0,0,0,0,0,0,0,0,0,1,0,0,0,0,0,0],[0,1,0,1,0,0,0,1,0,0,0,0,0,0,0,0]]

entry param: [0,0,2]
threshold param: [[1],[1,2,3],[1,2],[1],[1,2,3],[1],[1,2]]
kinetic param: [[1,1,1,1,1,1,1,1,1,1,1,1,1,1,1,1],[0,0,0,0,0,0,0,0,0,1,0,0,0,2,0,3,0,0,0,0,0,3,0,0,0,1,0,0,0,2,0,2,0,0,0,0,0,0,0,0,1,1,0,0,2,2,3,3,0,0,0,0,3,3,0,0,1,1,0,0,2,2,2,2],[0,0,0,0,0,0,0,0,2,2,1,1,0,0,0,0,0,0,0,0,0,0,0,0,0,1,0,0,0,0,0,0],[0,1,0,1,0,0,0,1,0,0,0,0,0,0,0,0]]

entry param: [3,1,0]
threshold param: [[1],[1,2,3],[1,2],[1],[1,2,3],[1],[1,2]]
kinetic param: [[0,1,1,1,0,0,0,1,0,1,1,1,0,0,0,0],[0,0,0,0,0,0,0,0,0,1,0,0,0,2,0,3,0,0,0,0,0,3,0,0,0,1,0,0,0,2,0,2,0,0,0,0,0,0,0,0,1,1,0,0,2,2,3,3,0,0,0,0,3,3,0,0,1,1,0,0,2,2,2,2],[0,0,0,0,0,0,0,0,2,2,1,1,0,0,0,0,0,0,0,0,0,0,0,0,0,1,0,0,0,0,0,0],[1,1,1,1,1,1,1,1,1,1,1,1,1,1,1,1]]

entry param: [2,1,0]
threshold param: [[1],[1,2,3],[1,2],[1],[1,2,3],[1],[1,2]]
kinetic param: [[0,1,1,1,0,0,0,1,0,1,1,1,0,0,0,0],[0,0,0,0,0,0,0,0,0,1,0,0,0,2,0,3,0,0,0,0,0,3,0,0,0,1,0,0,0,2,0,2,0,0,0,0,0,0,0,0,1,1,0,0,2,2,3,3,0,0,0,0,3,3,0,0,1,1,0,0,2,2,2,2],[0,0,0,0,0,0,0,0,2,2,1,1,0,0,0,0,0,0,0,0,0,0,0,0,0,1,0,0,0,0,0,0],[1,1,1,1,1,1,1,1,1,1,1,1,1,1,1,1]]

entry param: [1,0,1]
threshold param: [[1],[1,2,3],[1,2],[1],[1,2,3],[1],[1,2]]
kinetic param: [[0,1,1,1,0,0,0,1,0,1,1,1,0,0,0,0],[0,0,0,0,0,0,0,0,0,1,0,0,0,2,0,3,0,0,0,0,0,3,0,0,0,1,0,0,0,2,0,2,0,0,0,0,0,0,0,0,1,1,0,0,2,2,3,3,0,0,0,0,3,3,0,0,1,1,0,0,2,2,2,2],[0,0,0,0,0,0,0,0,2,2,1,1,0,0,0,0,0,0,0,0,0,0,0,0,0,1,0,0,0,0,0,0],[1,1,1,1,1,1,1,1,1,1,1,1,1,1,1,1]]

entry param: [0,0,2]
threshold param: [[1],[1,2,3],[1,2],[1],[1,2,3],[1],[1,2]]
kinetic param: [[0,1,1,1,0,0,0,1,0,1,1,1,0,0,0,0],[0,0,0,0,0,0,0,0,0,1,0,0,0,2,0,3,0,0,0,0,0,3,0,0,0,1,0,0,0,2,0,2,0,0,0,0,0,0,0,0,1,1,0,0,2,2,3,3,0,0,0,0,3,3,0,0,1,1,0,0,2,2,2,2],[0,0,0,0,0,0,0,0,2,2,1,1,0,0,0,0,0,0,0,0,0,0,0,0,0,1,0,0,0,0,0,0],[1,1,1,1,1,1,1,1,1,1,1,1,1,1,1,1]]

path: [[1,3,0,0]]
path: [[0,2,2,0]]
path: [[0,1,1,1]]
path: [[1,0,0,0]]
path: [[0,3,0,0]]
path: [[0,2,2,0]]
path: [[0,1,1,1]]
path: [[0,0,0,1]]
path: [[1,0,0,0]]
path: [[1,0,0,0]]
path: [[1,0,0,0]]
path: [[1,0,0,0]]
path: [[1,3,0,0]]
path: [[1,2,0,0]]
path: [[1,1,0,0]]
path: [[1,0,0,0]]
path: [[1,3,0,0]]
path: [[0,2,2,0]]
path: [[0,1,2,0]]
path: [[1,0,0,0]]
path: [[0,0,0,1]]
path: [[0,0,0,1]]
path: [[0,0,0,1]]
path: [[1,0,0,0]]
path: [[1,3,0,0]]
path: [[0,2,2,0]]
path: [[0,1,1,1]]
path: [[1,0,0,0]]
path: [[1,3,0,0]]
path: [[0,2,2,0]]
path: [[0,1,2,0]]
path: [[0,0,0,0]]
path: [[1,3,0,0]]
path: [[1,2,1,0]]
path: [[1,1,1,0]]
path: [[1,0,0,0]]
path: [[1,3,0,1]]
path: [[1,2,0,1]]
path: [[0,1,1,1]]
path: [[1,0,0,1]]

Number of solutions: 1
runtime: 10.880 sec.
yes
% source_info
| ?- q1.
--g
wt
gt0
hb0
kr0
kni0
bcd0
hbm0
cad0
gt1
kni1


--solve
---------Sum=0

Number of solutions: 0
runtime: 6.790 sec.
yes
% source_info
| ?- q2.
--g
wt
gt0
hb0
kr0
kni0
bcd0
hbm0
cad0
gt1
kni1


--solve
---------Sum=0
--solution
[]

relax: 
entry param: [1,1,0]
threshold param: [[1],[1,1,2],[1,1],[1],[1,1,1],[1],[1,2]]
kinetic param: [[0,1,1,1,0,0,0,0,0,0,1,1,0,0,0,0],[0,0,0,1,0,0,0,0,0,0,0,0,0,0,0,2,0,0,0,0,0,1,0,0,0,0,0,1,0,0,0,1,0,0,1,1,0,0,0,0,0,0,0,0,0,0,2,2,0,0,0,0,1,1,0,0,0,0,1,1,0,0,1,1],[0,0,0,0,0,0,0,0,0,1,0,1,0,0,0,0,0,0,0,0,0,0,0,0,0,1,0,0,0,0,0,0],[0,1,0,1,0,0,0,1,0,0,0,0,0,0,0,0]]

entry param: [1,0,0]
threshold param: [[1],[1,1,2],[1,1],[1],[1,1,1],[1],[1,2]]
kinetic param: [[0,1,1,1,0,0,0,0,0,0,1,1,0,0,0,0],[0,0,0,1,0,0,0,0,0,0,0,0,0,0,0,2,0,0,0,0,0,1,0,0,0,0,0,1,0,0,0,1,0,0,1,1,0,0,0,0,0,0,0,0,0,0,2,2,0,0,0,0,1,1,0,0,0,0,1,1,0,0,1,1],[0,0,0,0,0,0,0,0,0,1,0,1,0,0,0,0,0,0,0,0,0,0,0,0,0,1,0,0,0,0,0,0],[0,1,0,1,0,0,0,1,0,0,0,0,0,0,0,0]]

entry param: [1,0,1]
threshold param: [[1],[1,1,2],[1,1],[1],[1,1,1],[1],[1,2]]
kinetic param: [[0,1,1,1,0,0,0,0,0,0,1,1,0,0,0,0],[0,0,0,1,0,0,0,0,0,0,0,0,0,0,0,2,0,0,0,0,0,1,0,0,0,0,0,1,0,0,0,1,0,0,1,1,0,0,0,0,0,0,0,0,0,0,2,2,0,0,0,0,1,1,0,0,0,0,1,1,0,0,1,1],[0,0,0,0,0,0,0,0,0,1,0,1,0,0,0,0,0,0,0,0,0,0,0,0,0,1,0,0,0,0,0,0],[0,1,0,1,0,0,0,1,0,0,0,0,0,0,0,0]]

entry param: [0,0,2]
threshold param: [[1],[1,1,2],[1,1],[1],[1,1,1],[1],[1,2]]
kinetic param: [[0,1,1,1,0,0,0,0,0,0,1,1,0,0,0,0],[0,0,0,1,0,0,0,0,0,0,0,0,0,0,0,2,0,0,0,0,0,1,0,0,0,0,0,1,0,0,0,1,0,0,1,1,0,0,0,0,0,0,0,0,0,0,2,2,0,0,0,0,1,1,0,0,0,0,1,1,0,0,1,1],[0,0,0,0,0,0,0,0,0,1,0,1,0,0,0,0,0,0,0,0,0,0,0,0,0,1,0,0,0,0,0,0],[0,1,0,1,0,0,0,1,0,0,0,0,0,0,0,0]]

entry param: [1,1,0]
threshold param: [[1],[1,1,2],[1,1],[1],[1,1,1],[1],[1,2]]
kinetic param: [[0,0,0,0,0,0,0,0,0,0,0,0,0,0,0,0],[0,0,0,1,0,0,0,0,0,0,0,0,0,0,0,2,0,0,0,0,0,1,0,0,0,0,0,1,0,0,0,1,0,0,1,1,0,0,0,0,0,0,0,0,0,0,2,2,0,0,0,0,1,1,0,0,0,0,1,1,0,0,1,1],[0,0,0,0,0,0,0,0,0,1,0,1,0,0,0,0,0,0,0,0,0,0,0,0,0,1,0,0,0,0,0,0],[0,1,0,1,0,0,0,1,0,0,0,0,0,0,0,0]]

entry param: [1,0,0]
threshold param: [[1],[1,1,2],[1,1],[1],[1,1,1],[1],[1,2]]
kinetic param: [[0,0,0,0,0,0,0,0,0,0,0,0,0,0,0,0],[0,0,0,1,0,0,0,0,0,0,0,0,0,0,0,2,0,0,0,0,0,1,0,0,0,0,0,1,0,0,0,1,0,0,1,1,0,0,0,0,0,0,0,0,0,0,2,2,0,0,0,0,1,1,0,0,0,0,1,1,0,0,1,1],[0,0,0,0,0,0,0,0,0,1,0,1,0,0,0,0,0,0,0,0,0,0,0,0,0,1,0,0,0,0,0,0],[0,1,0,1,0,0,0,1,0,0,0,0,0,0,0,0]]

entry param: [1,0,1]
threshold param: [[1],[1,1,2],[1,1],[1],[1,1,1],[1],[1,2]]
kinetic param: [[0,0,0,0,0,0,0,0,0,0,0,0,0,0,0,0],[0,0,0,1,0,0,0,0,0,0,0,0,0,0,0,2,0,0,0,0,0,1,0,0,0,0,0,1,0,0,0,1,0,0,1,1,0,0,0,0,0,0,0,0,0,0,2,2,0,0,0,0,1,1,0,0,0,0,1,1,0,0,1,1],[0,0,0,0,0,0,0,0,0,1,0,1,0,0,0,0,0,0,0,0,0,0,0,0,0,1,0,0,0,0,0,0],[0,1,0,1,0,0,0,1,0,0,0,0,0,0,0,0]]

entry param: [0,0,2]
threshold param: [[1],[1,1,2],[1,1],[1],[1,1,1],[1],[1,2]]
kinetic param: [[0,0,0,0,0,0,0,0,0,0,0,0,0,0,0,0],[0,0,0,1,0,0,0,0,0,0,0,0,0,0,0,2,0,0,0,0,0,1,0,0,0,0,0,1,0,0,0,1,0,0,1,1,0,0,0,0,0,0,0,0,0,0,2,2,0,0,0,0,1,1,0,0,0,0,1,1,0,0,1,1],[0,0,0,0,0,0,0,0,0,1,0,1,0,0,0,0,0,0,0,0,0,0,0,0,0,1,0,0,0,0,0,0],[0,1,0,1,0,0,0,1,0,0,0,0,0,0,0,0]]

entry param: [1,0,1]
threshold param: [[1],[1,1,2],[1,1],[1],[1,1,1],[1],[1,2]]
kinetic param: [[0,1,1,1,0,0,0,0,0,0,1,1,0,0,0,0],[0,0,0,0,0,0,0,0,0,0,0,0,0,0,0,0,0,0,0,0,0,0,0,0,0,0,0,0,0,0,0,0,0,0,0,0,0,0,0,0,0,0,0,0,0,0,0,0,0,0,0,0,0,0,0,0,0,0,0,0,0,0,0,0],[0,0,0,0,0,0,0,0,0,1,0,1,0,0,0,0,0,0,0,0,0,0,0,0,0,1,0,0,0,0,0,0],[0,1,0,1,0,0,0,1,0,0,0,0,0,0,0,0]]

entry param: [1,0,2]
threshold param: [[1],[1,1,2],[1,1],[1],[1,1,1],[1],[1,2]]
kinetic param: [[0,1,1,1,0,0,0,0,0,0,1,1,0,0,0,0],[0,0,0,0,0,0,0,0,0,0,0,0,0,0,0,0,0,0,0,0,0,0,0,0,0,0,0,0,0,0,0,0,0,0,0,0,0,0,0,0,0,0,0,0,0,0,0,0,0,0,0,0,0,0,0,0,0,0,0,0,0,0,0,0],[0,0,0,0,0,0,0,0,0,1,0,1,0,0,0,0,0,0,0,0,0,0,0,0,0,1,0,0,0,0,0,0],[0,1,0,1,0,0,0,1,0,0,0,0,0,0,0,0]]

entry param: [0,0,2]
threshold param: [[1],[1,1,2],[1,1],[1],[1,1,1],[1],[1,2]]
kinetic param: [[0,1,1,1,0,0,0,0,0,0,1,1,0,0,0,0],[0,0,0,0,0,0,0,0,0,0,0,0,0,0,0,0,0,0,0,0,0,0,0,0,0,0,0,0,0,0,0,0,0,0,0,0,0,0,0,0,0,0,0,0,0,0,0,0,0,0,0,0,0,0,0,0,0,0,0,0,0,0,0,0],[0,0,0,0,0,0,0,0,0,1,0,1,0,0,0,0,0,0,0,0,0,0,0,0,0,1,0,0,0,0,0,0],[0,1,0,1,0,0,0,1,0,0,0,0,0,0,0,0]]

entry param: [0,0,2]
threshold param: [[1],[1,1,2],[1,1],[1],[1,1,1],[1],[1,2]]
kinetic param: [[0,1,1,1,0,0,0,0,0,0,1,1,0,0,0,0],[0,0,0,0,0,0,0,0,0,0,0,0,0,0,0,0,0,0,0,0,0,0,0,0,0,0,0,0,0,0,0,0,0,0,0,0,0,0,0,0,0,0,0,0,0,0,0,0,0,0,0,0,0,0,0,0,0,0,0,0,0,0,0,0],[0,0,0,0,0,0,0,0,0,1,0,1,0,0,0,0,0,0,0,0,0,0,0,0,0,1,0,0,0,0,0,0],[0,1,0,1,0,0,0,1,0,0,0,0,0,0,0,0]]

entry param: [1,1,0]
threshold param: [[1],[1,1,2],[1,1],[1],[1,1,1],[1],[1,2]]
kinetic param: [[0,1,1,1,0,0,0,0,0,0,1,1,0,0,0,0],[0,0,0,1,0,0,0,0,0,0,0,0,0,0,0,2,0,0,0,0,0,1,0,0,0,0,0,1,0,0,0,1,0,0,1,1,0,0,0,0,0,0,0,0,0,0,2,2,0,0,0,0,1,1,0,0,0,0,1,1,0,0,1,1],[0,0,0,0,0,0,0,0,0,0,0,0,0,0,0,0,0,0,0,0,0,0,0,0,0,0,0,0,0,0,0,0],[0,1,0,1,0,0,0,1,0,0,0,0,0,0,0,0]]

entry param: [1,0,0]
threshold param: [[1],[1,1,2],[1,1],[1],[1,1,1],[1],[1,2]]
kinetic param: [[0,1,1,1,0,0,0,0,0,0,1,1,0,0,0,0],[0,0,0,1,0,0,0,0,0,0,0,0,0,0,0,2,0,0,0,0,0,1,0,0,0,0,0,1,0,0,0,1,0,0,1,1,0,0,0,0,0,0,0,0,0,0,2,2,0,0,0,0,1,1,0,0,0,0,1,1,0,0,1,1],[0,0,0,0,0,0,0,0,0,0,0,0,0,0,0,0,0,0,0,0,0,0,0,0,0,0,0,0,0,0,0,0],[0,1,0,1,0,0,0,1,0,0,0,0,0,0,0,0]]

entry param: [1,0,1]
threshold param: [[1],[1,1,2],[1,1],[1],[1,1,1],[1],[1,2]]
kinetic param: [[0,1,1,1,0,0,0,0,0,0,1,1,0,0,0,0],[0,0,0,1,0,0,0,0,0,0,0,0,0,0,0,2,0,0,0,0,0,1,0,0,0,0,0,1,0,0,0,1,0,0,1,1,0,0,0,0,0,0,0,0,0,0,2,2,0,0,0,0,1,1,0,0,0,0,1,1,0,0,1,1],[0,0,0,0,0,0,0,0,0,0,0,0,0,0,0,0,0,0,0,0,0,0,0,0,0,0,0,0,0,0,0,0],[0,1,0,1,0,0,0,1,0,0,0,0,0,0,0,0]]

entry param: [0,0,2]
threshold param: [[1],[1,1,2],[1,1],[1],[1,1,1],[1],[1,2]]
kinetic param: [[0,1,1,1,0,0,0,0,0,0,1,1,0,0,0,0],[0,0,0,1,0,0,0,0,0,0,0,0,0,0,0,2,0,0,0,0,0,1,0,0,0,0,0,1,0,0,0,1,0,0,1,1,0,0,0,0,0,0,0,0,0,0,2,2,0,0,0,0,1,1,0,0,0,0,1,1,0,0,1,1],[0,0,0,0,0,0,0,0,0,0,0,0,0,0,0,0,0,0,0,0,0,0,0,0,0,0,0,0,0,0,0,0],[0,1,0,1,0,0,0,1,0,0,0,0,0,0,0,0]]

entry param: [1,1,0]
threshold param: [[1],[1,1,2],[1,1],[1],[1,1,1],[1],[1,2]]
kinetic param: [[0,1,1,1,0,0,0,0,0,0,1,1,0,0,0,0],[0,0,0,1,0,0,0,0,0,0,0,0,0,0,0,2,0,0,0,0,0,1,0,0,0,0,0,1,0,0,0,1,0,0,1,1,0,0,0,0,0,0,0,0,0,0,2,2,0,0,0,0,1,1,0,0,0,0,1,1,0,0,1,1],[0,0,0,0,0,0,0,0,0,1,0,1,0,0,0,0,0,0,0,0,0,0,0,0,0,1,0,0,0,0,0,0],[0,0,0,0,0,0,0,0,0,0,0,0,0,0,0,0]]

entry param: [1,0,0]
threshold param: [[1],[1,1,2],[1,1],[1],[1,1,1],[1],[1,2]]
kinetic param: [[0,1,1,1,0,0,0,0,0,0,1,1,0,0,0,0],[0,0,0,1,0,0,0,0,0,0,0,0,0,0,0,2,0,0,0,0,0,1,0,0,0,0,0,1,0,0,0,1,0,0,1,1,0,0,0,0,0,0,0,0,0,0,2,2,0,0,0,0,1,1,0,0,0,0,1,1,0,0,1,1],[0,0,0,0,0,0,0,0,0,1,0,1,0,0,0,0,0,0,0,0,0,0,0,0,0,1,0,0,0,0,0,0],[0,0,0,0,0,0,0,0,0,0,0,0,0,0,0,0]]

entry param: [1,0,1]
threshold param: [[1],[1,1,2],[1,1],[1],[1,1,1],[1],[1,2]]
kinetic param: [[0,1,1,1,0,0,0,0,0,0,1,1,0,0,0,0],[0,0,0,1,0,0,0,0,0,0,0,0,0,0,0,2,0,0,0,0,0,1,0,0,0,0,0,1,0,0,0,1,0,0,1,1,0,0,0,0,0,0,0,0,0,0,2,2,0,0,0,0,1,1,0,0,0,0,1,1,0,0,1,1],[0,0,0,0,0,0,0,0,0,1,0,1,0,0,0,0,0,0,0,0,0,0,0,0,0,1,0,0,0,0,0,0],[0,0,0,0,0,0,0,0,0,0,0,0,0,0,0,0]]

entry param: [0,0,2]
threshold param: [[1],[1,1,2],[1,1],[1],[1,1,1],[1],[1,2]]
kinetic param: [[0,1,1,1,0,0,0,0,0,0,1,1,0,0,0,0],[0,0,0,1,0,0,0,0,0,0,0,0,0,0,0,2,0,0,0,0,0,1,0,0,0,0,0,1,0,0,0,1,0,0,1,1,0,0,0,0,0,0,0,0,0,0,2,2,0,0,0,0,1,1,0,0,0,0,1,1,0,0,1,1],[0,0,0,0,0,0,0,0,0,1,0,1,0,0,0,0,0,0,0,0,0,0,0,0,0,1,0,0,0,0,0,0],[0,0,0,0,0,0,0,0,0,0,0,0,0,0,0,0]]

entry param: [0,1,1]
threshold param: [[1],[1,1,2],[1,1],[1],[1,1,1],[1],[1,2]]
kinetic param: [[0,1,1,1,0,0,0,0,0,0,1,1,0,0,0,0],[0,0,0,1,0,0,0,0,0,0,0,0,0,0,0,2,0,0,0,0,0,1,0,0,0,0,0,1,0,0,0,1,0,0,1,1,0,0,0,0,0,0,0,0,0,0,2,2,0,0,0,0,1,1,0,0,0,0,1,1,0,0,1,1],[0,0,0,0,0,0,0,0,0,1,0,1,0,0,0,0,0,0,0,0,0,0,0,0,0,1,0,0,0,0,0,0],[0,1,0,1,0,0,0,1,0,0,0,0,0,0,0,0]]

entry param: [0,0,1]
threshold param: [[1],[1,1,2],[1,1],[1],[1,1,1],[1],[1,2]]
kinetic param: [[0,1,1,1,0,0,0,0,0,0,1,1,0,0,0,0],[0,0,0,1,0,0,0,0,0,0,0,0,0,0,0,2,0,0,0,0,0,1,0,0,0,0,0,1,0,0,0,1,0,0,1,1,0,0,0,0,0,0,0,0,0,0,2,2,0,0,0,0,1,1,0,0,0,0,1,1,0,0,1,1],[0,0,0,0,0,0,0,0,0,1,0,1,0,0,0,0,0,0,0,0,0,0,0,0,0,1,0,0,0,0,0,0],[0,1,0,1,0,0,0,1,0,0,0,0,0,0,0,0]]

entry param: [0,0,1]
threshold param: [[1],[1,1,2],[1,1],[1],[1,1,1],[1],[1,2]]
kinetic param: [[0,1,1,1,0,0,0,0,0,0,1,1,0,0,0,0],[0,0,0,1,0,0,0,0,0,0,0,0,0,0,0,2,0,0,0,0,0,1,0,0,0,0,0,1,0,0,0,1,0,0,1,1,0,0,0,0,0,0,0,0,0,0,2,2,0,0,0,0,1,1,0,0,0,0,1,1,0,0,1,1],[0,0,0,0,0,0,0,0,0,1,0,1,0,0,0,0,0,0,0,0,0,0,0,0,0,1,0,0,0,0,0,0],[0,1,0,1,0,0,0,1,0,0,0,0,0,0,0,0]]

entry param: [0,0,2]
threshold param: [[1],[1,1,2],[1,1],[1],[1,1,1],[1],[1,2]]
kinetic param: [[0,1,1,1,0,0,0,0,0,0,1,1,0,0,0,0],[0,0,0,1,0,0,0,0,0,0,0,0,0,0,0,2,0,0,0,0,0,1,0,0,0,0,0,1,0,0,0,1,0,0,1,1,0,0,0,0,0,0,0,0,0,0,2,2,0,0,0,0,1,1,0,0,0,0,1,1,0,0,1,1],[0,0,0,0,0,0,0,0,0,1,0,1,0,0,0,0,0,0,0,0,0,0,0,0,0,1,0,0,0,0,0,0],[0,1,0,1,0,0,0,1,0,0,0,0,0,0,0,0]]

entry param: [1,0,0]
threshold param: [[1],[1,1,2],[1,1],[1],[1,1,1],[1],[1,2]]
kinetic param: [[0,1,1,1,0,0,0,0,0,0,1,1,0,0,0,0],[0,0,0,1,0,0,0,0,0,0,0,0,0,0,0,2,0,0,0,0,0,1,0,0,0,0,0,1,0,0,0,1,0,0,1,1,0,0,0,0,0,0,0,0,0,0,2,2,0,0,0,0,1,1,0,0,0,0,1,1,0,0,1,1],[0,0,0,0,0,0,0,0,0,1,0,1,0,0,0,0,0,0,0,0,0,0,0,0,0,1,0,0,0,0,0,0],[0,1,0,1,0,0,0,1,0,0,0,0,0,0,0,0]]

entry param: [1,0,0]
threshold param: [[1],[1,1,2],[1,1],[1],[1,1,1],[1],[1,2]]
kinetic param: [[0,1,1,1,0,0,0,0,0,0,1,1,0,0,0,0],[0,0,0,1,0,0,0,0,0,0,0,0,0,0,0,2,0,0,0,0,0,1,0,0,0,0,0,1,0,0,0,1,0,0,1,1,0,0,0,0,0,0,0,0,0,0,2,2,0,0,0,0,1,1,0,0,0,0,1,1,0,0,1,1],[0,0,0,0,0,0,0,0,0,1,0,1,0,0,0,0,0,0,0,0,0,0,0,0,0,1,0,0,0,0,0,0],[0,1,0,1,0,0,0,1,0,0,0,0,0,0,0,0]]

entry param: [0,0,1]
threshold param: [[1],[1,1,2],[1,1],[1],[1,1,1],[1],[1,2]]
kinetic param: [[0,1,1,1,0,0,0,0,0,0,1,1,0,0,0,0],[0,0,0,1,0,0,0,0,0,0,0,0,0,0,0,2,0,0,0,0,0,1,0,0,0,0,0,1,0,0,0,1,0,0,1,1,0,0,0,0,0,0,0,0,0,0,2,2,0,0,0,0,1,1,0,0,0,0,1,1,0,0,1,1],[0,0,0,0,0,0,0,0,0,1,0,1,0,0,0,0,0,0,0,0,0,0,0,0,0,1,0,0,0,0,0,0],[0,1,0,1,0,0,0,1,0,0,0,0,0,0,0,0]]

entry param: [0,0,2]
threshold param: [[1],[1,1,2],[1,1],[1],[1,1,1],[1],[1,2]]
kinetic param: [[0,1,1,1,0,0,0,0,0,0,1,1,0,0,0,0],[0,0,0,1,0,0,0,0,0,0,0,0,0,0,0,2,0,0,0,0,0,1,0,0,0,0,0,1,0,0,0,1,0,0,1,1,0,0,0,0,0,0,0,0,0,0,2,2,0,0,0,0,1,1,0,0,0,0,1,1,0,0,1,1],[0,0,0,0,0,0,0,0,0,1,0,1,0,0,0,0,0,0,0,0,0,0,0,0,0,1,0,0,0,0,0,0],[0,1,0,1,0,0,0,1,0,0,0,0,0,0,0,0]]

entry param: [1,0,0]
threshold param: [[1],[1,1,2],[1,1],[1],[1,1,1],[1],[1,2]]
kinetic param: [[0,1,1,1,0,0,0,0,0,0,1,1,0,0,0,0],[0,0,0,1,0,0,0,0,0,0,0,0,0,0,0,2,0,0,0,0,0,1,0,0,0,0,0,1,0,0,0,1,0,0,1,1,0,0,0,0,0,0,0,0,0,0,2,2,0,0,0,0,1,1,0,0,0,0,1,1,0,0,1,1],[0,0,0,0,0,0,0,0,0,1,0,1,0,0,0,0,0,0,0,0,0,0,0,0,0,1,0,0,0,0,0,0],[0,1,0,1,0,0,0,1,0,0,0,0,0,0,0,0]]

entry param: [1,0,0]
threshold param: [[1],[1,1,2],[1,1],[1],[1,1,1],[1],[1,2]]
kinetic param: [[0,1,1,1,0,0,0,0,0,0,1,1,0,0,0,0],[0,0,0,1,0,0,0,0,0,0,0,0,0,0,0,2,0,0,0,0,0,1,0,0,0,0,0,1,0,0,0,1,0,0,1,1,0,0,0,0,0,0,0,0,0,0,2,2,0,0,0,0,1,1,0,0,0,0,1,1,0,0,1,1],[0,0,0,0,0,0,0,0,0,1,0,1,0,0,0,0,0,0,0,0,0,0,0,0,0,1,0,0,0,0,0,0],[0,1,0,1,0,0,0,1,0,0,0,0,0,0,0,0]]

entry param: [1,0,0]
threshold param: [[1],[1,1,2],[1,1],[1],[1,1,1],[1],[1,2]]
kinetic param: [[0,1,1,1,0,0,0,0,0,0,1,1,0,0,0,0],[0,0,0,1,0,0,0,0,0,0,0,0,0,0,0,2,0,0,0,0,0,1,0,0,0,0,0,1,0,0,0,1,0,0,1,1,0,0,0,0,0,0,0,0,0,0,2,2,0,0,0,0,1,1,0,0,0,0,1,1,0,0,1,1],[0,0,0,0,0,0,0,0,0,1,0,1,0,0,0,0,0,0,0,0,0,0,0,0,0,1,0,0,0,0,0,0],[0,1,0,1,0,0,0,1,0,0,0,0,0,0,0,0]]

entry param: [0,0,0]
threshold param: [[1],[1,1,2],[1,1],[1],[1,1,1],[1],[1,2]]
kinetic param: [[0,1,1,1,0,0,0,0,0,0,1,1,0,0,0,0],[0,0,0,1,0,0,0,0,0,0,0,0,0,0,0,2,0,0,0,0,0,1,0,0,0,0,0,1,0,0,0,1,0,0,1,1,0,0,0,0,0,0,0,0,0,0,2,2,0,0,0,0,1,1,0,0,0,0,1,1,0,0,1,1],[0,0,0,0,0,0,0,0,0,1,0,1,0,0,0,0,0,0,0,0,0,0,0,0,0,1,0,0,0,0,0,0],[0,1,0,1,0,0,0,1,0,0,0,0,0,0,0,0]]

entry param: [1,1,0]
threshold param: [[1],[1,1,2],[1,1],[1],[1,1,1],[1],[1,2]]
kinetic param: [[1,1,1,1,1,1,1,1,1,1,1,1,1,1,1,1],[0,0,0,1,0,0,0,0,0,0,0,0,0,0,0,2,0,0,0,0,0,1,0,0,0,0,0,1,0,0,0,1,0,0,1,1,0,0,0,0,0,0,0,0,0,0,2,2,0,0,0,0,1,1,0,0,0,0,1,1,0,0,1,1],[0,0,0,0,0,0,0,0,0,1,0,1,0,0,0,0,0,0,0,0,0,0,0,0,0,1,0,0,0,0,0,0],[0,1,0,1,0,0,0,1,0,0,0,0,0,0,0,0]]

entry param: [1,0,0]
threshold param: [[1],[1,1,2],[1,1],[1],[1,1,1],[1],[1,2]]
kinetic param: [[1,1,1,1,1,1,1,1,1,1,1,1,1,1,1,1],[0,0,0,1,0,0,0,0,0,0,0,0,0,0,0,2,0,0,0,0,0,1,0,0,0,0,0,1,0,0,0,1,0,0,1,1,0,0,0,0,0,0,0,0,0,0,2,2,0,0,0,0,1,1,0,0,0,0,1,1,0,0,1,1],[0,0,0,0,0,0,0,0,0,1,0,1,0,0,0,0,0,0,0,0,0,0,0,0,0,1,0,0,0,0,0,0],[0,1,0,1,0,0,0,1,0,0,0,0,0,0,0,0]]

entry param: [1,0,1]
threshold param: [[1],[1,1,2],[1,1],[1],[1,1,1],[1],[1,2]]
kinetic param: [[1,1,1,1,1,1,1,1,1,1,1,1,1,1,1,1],[0,0,0,1,0,0,0,0,0,0,0,0,0,0,0,2,0,0,0,0,0,1,0,0,0,0,0,1,0,0,0,1,0,0,1,1,0,0,0,0,0,0,0,0,0,0,2,2,0,0,0,0,1,1,0,0,0,0,1,1,0,0,1,1],[0,0,0,0,0,0,0,0,0,1,0,1,0,0,0,0,0,0,0,0,0,0,0,0,0,1,0,0,0,0,0,0],[0,1,0,1,0,0,0,1,0,0,0,0,0,0,0,0]]

entry param: [0,0,2]
threshold param: [[1],[1,1,2],[1,1],[1],[1,1,1],[1],[1,2]]
kinetic param: [[1,1,1,1,1,1,1,1,1,1,1,1,1,1,1,1],[0,0,0,1,0,0,0,0,0,0,0,0,0,0,0,2,0,0,0,0,0,1,0,0,0,0,0,1,0,0,0,1,0,0,1,1,0,0,0,0,0,0,0,0,0,0,2,2,0,0,0,0,1,1,0,0,0,0,1,1,0,0,1,1],[0,0,0,0,0,0,0,0,0,1,0,1,0,0,0,0,0,0,0,0,0,0,0,0,0,1,0,0,0,0,0,0],[0,1,0,1,0,0,0,1,0,0,0,0,0,0,0,0]]

entry param: [1,1,0]
threshold param: [[1],[1,1,2],[1,1],[1],[1,1,1],[1],[1,2]]
kinetic param: [[0,1,1,1,0,0,0,0,0,0,1,1,0,0,0,0],[0,0,0,1,0,0,0,0,0,0,0,0,0,0,0,2,0,0,0,0,0,1,0,0,0,0,0,1,0,0,0,1,0,0,1,1,0,0,0,0,0,0,0,0,0,0,2,2,0,0,0,0,1,1,0,0,0,0,1,1,0,0,1,1],[0,0,0,0,0,0,0,0,0,1,0,1,0,0,0,0,0,0,0,0,0,0,0,0,0,1,0,0,0,0,0,0],[1,1,1,1,1,1,1,1,1,1,1,1,1,1,1,1]]

entry param: [1,0,0]
threshold param: [[1],[1,1,2],[1,1],[1],[1,1,1],[1],[1,2]]
kinetic param: [[0,1,1,1,0,0,0,0,0,0,1,1,0,0,0,0],[0,0,0,1,0,0,0,0,0,0,0,0,0,0,0,2,0,0,0,0,0,1,0,0,0,0,0,1,0,0,0,1,0,0,1,1,0,0,0,0,0,0,0,0,0,0,2,2,0,0,0,0,1,1,0,0,0,0,1,1,0,0,1,1],[0,0,0,0,0,0,0,0,0,1,0,1,0,0,0,0,0,0,0,0,0,0,0,0,0,1,0,0,0,0,0,0],[1,1,1,1,1,1,1,1,1,1,1,1,1,1,1,1]]

entry param: [1,0,1]
threshold param: [[1],[1,1,2],[1,1],[1],[1,1,1],[1],[1,2]]
kinetic param: [[0,1,1,1,0,0,0,0,0,0,1,1,0,0,0,0],[0,0,0,1,0,0,0,0,0,0,0,0,0,0,0,2,0,0,0,0,0,1,0,0,0,0,0,1,0,0,0,1,0,0,1,1,0,0,0,0,0,0,0,0,0,0,2,2,0,0,0,0,1,1,0,0,0,0,1,1,0,0,1,1],[0,0,0,0,0,0,0,0,0,1,0,1,0,0,0,0,0,0,0,0,0,0,0,0,0,1,0,0,0,0,0,0],[1,1,1,1,1,1,1,1,1,1,1,1,1,1,1,1]]

entry param: [0,0,2]
threshold param: [[1],[1,1,2],[1,1],[1],[1,1,1],[1],[1,2]]
kinetic param: [[0,1,1,1,0,0,0,0,0,0,1,1,0,0,0,0],[0,0,0,1,0,0,0,0,0,0,0,0,0,0,0,2,0,0,0,0,0,1,0,0,0,0,0,1,0,0,0,1,0,0,1,1,0,0,0,0,0,0,0,0,0,0,2,2,0,0,0,0,1,1,0,0,0,0,1,1,0,0,1,1],[0,0,0,0,0,0,0,0,0,1,0,1,0,0,0,0,0,0,0,0,0,0,0,0,0,1,0,0,0,0,0,0],[1,1,1,1,1,1,1,1,1,1,1,1,1,1,1,1]]

path: [[1,2,0,0]]
path: [[0,1,1,0]]
path: [[0,1,1,1]]
path: [[1,0,0,0]]
path: [[0,2,0,0]]
path: [[0,1,1,0]]
path: [[0,0,0,1]]
path: [[0,0,0,1]]
path: [[1,0,0,0]]
path: [[1,0,0,0]]
path: [[1,0,0,0]]
path: [[1,0,0,0]]
path: [[1,2,0,0]]
path: [[1,2,0,0]]
path: [[1,0,0,0]]
path: [[1,0,0,0]]
path: [[1,2,0,0]]
path: [[0,1,1,0]]
path: [[0,1,1,0]]
path: [[1,0,0,0]]
path: [[0,0,0,1]]
path: [[0,0,0,1]]
path: [[0,0,0,1]]
path: [[1,0,0,0]]
path: [[1,2,0,0]]
path: [[0,1,1,0]]
path: [[0,0,0,1]]
path: [[1,0,0,0]]
path: [[1,2,0,0]]
path: [[0,1,1,0]]
path: [[0,1,1,0]]
path: [[0,0,0,0]]
path: [[1,2,0,0]]
path: [[1,1,1,0]]
path: [[1,1,1,0]]
path: [[1,0,0,0]]
path: [[1,2,0,1]]
path: [[1,2,0,1]]
path: [[0,1,1,1]]
path: [[1,0,0,1]]

Number of solutions: 1
runtime: 12.360 sec.
yes
% source_info
| ?- q3.
--g
wt

Number of solutions: 0
runtime: 1.760 sec.
yes
% source_info
| ?- q4.
--g
wt
gt0
hb0
kr0
kni0
bcd0
hbm0
cad0
gt1
kni1


--solve
---------Sum=6
---------Sum=5
---------Sum=4
--solution
relax: nb_thr(hbz)-> 1r,   nb_thr(cad)-> 1r,   
entry param: [1,1,0]
threshold param: [[1],[1,2,2],[1,1],[1],[1,1,1],[1],[1,2]]
kinetic param: [[0,1,1,1,0,0,0,1,0,1,1,1,0,0,0,0],[0,0,0,0,0,0,0,2,0,1,0,0,0,1,0,2,0,0,0,2,0,0,0,0,0,2,0,1,0,0,0,1,0,0,0,0,0,0,2,2,1,1,0,0,1,1,2,2,0,0,2,2,0,0,0,0,2,2,1,1,0,0,1,1],[0,0,0,0,0,0,0,0,0,1,0,1,0,0,0,0,0,0,0,0,0,0,0,0,0,1,0,0,0,0,0,0],[0,1,0,1,0,0,0,1,0,0,0,0,0,0,0,0]]

entry param: [1,0,0]
threshold param: [[1],[1,2,2],[1,1],[1],[1,1,1],[1],[1,2]]
kinetic param: [[0,1,1,1,0,0,0,1,0,1,1,1,0,0,0,0],[0,0,0,0,0,0,0,2,0,1,0,0,0,1,0,2,0,0,0,2,0,0,0,0,0,2,0,1,0,0,0,1,0,0,0,0,0,0,2,2,1,1,0,0,1,1,2,2,0,0,2,2,0,0,0,0,2,2,1,1,0,0,1,1],[0,0,0,0,0,0,0,0,0,1,0,1,0,0,0,0,0,0,0,0,0,0,0,0,0,1,0,0,0,0,0,0],[0,1,0,1,0,0,0,1,0,0,0,0,0,0,0,0]]

entry param: [1,0,1]
threshold param: [[1],[1,2,2],[1,1],[1],[1,1,1],[1],[1,2]]
kinetic param: [[0,1,1,1,0,0,0,1,0,1,1,1,0,0,0,0],[0,0,0,0,0,0,0,2,0,1,0,0,0,1,0,2,0,0,0,2,0,0,0,0,0,2,0,1,0,0,0,1,0,0,0,0,0,0,2,2,1,1,0,0,1,1,2,2,0,0,2,2,0,0,0,0,2,2,1,1,0,0,1,1],[0,0,0,0,0,0,0,0,0,1,0,1,0,0,0,0,0,0,0,0,0,0,0,0,0,1,0,0,0,0,0,0],[0,1,0,1,0,0,0,1,0,0,0,0,0,0,0,0]]

entry param: [0,0,2]
threshold param: [[1],[1,2,2],[1,1],[1],[1,1,1],[1],[1,2]]
kinetic param: [[0,1,1,1,0,0,0,1,0,1,1,1,0,0,0,0],[0,0,0,0,0,0,0,2,0,1,0,0,0,1,0,2,0,0,0,2,0,0,0,0,0,2,0,1,0,0,0,1,0,0,0,0,0,0,2,2,1,1,0,0,1,1,2,2,0,0,2,2,0,0,0,0,2,2,1,1,0,0,1,1],[0,0,0,0,0,0,0,0,0,1,0,1,0,0,0,0,0,0,0,0,0,0,0,0,0,1,0,0,0,0,0,0],[0,1,0,1,0,0,0,1,0,0,0,0,0,0,0,0]]

entry param: [1,1,0]
threshold param: [[1],[1,2,2],[1,1],[1],[1,1,1],[1],[1,2]]
kinetic param: [[0,0,0,0,0,0,0,0,0,0,0,0,0,0,0,0],[0,0,0,0,0,0,0,2,0,1,0,0,0,1,0,2,0,0,0,2,0,0,0,0,0,2,0,1,0,0,0,1,0,0,0,0,0,0,2,2,1,1,0,0,1,1,2,2,0,0,2,2,0,0,0,0,2,2,1,1,0,0,1,1],[0,0,0,0,0,0,0,0,0,1,0,1,0,0,0,0,0,0,0,0,0,0,0,0,0,1,0,0,0,0,0,0],[0,1,0,1,0,0,0,1,0,0,0,0,0,0,0,0]]

entry param: [1,0,0]
threshold param: [[1],[1,2,2],[1,1],[1],[1,1,1],[1],[1,2]]
kinetic param: [[0,0,0,0,0,0,0,0,0,0,0,0,0,0,0,0],[0,0,0,0,0,0,0,2,0,1,0,0,0,1,0,2,0,0,0,2,0,0,0,0,0,2,0,1,0,0,0,1,0,0,0,0,0,0,2,2,1,1,0,0,1,1,2,2,0,0,2,2,0,0,0,0,2,2,1,1,0,0,1,1],[0,0,0,0,0,0,0,0,0,1,0,1,0,0,0,0,0,0,0,0,0,0,0,0,0,1,0,0,0,0,0,0],[0,1,0,1,0,0,0,1,0,0,0,0,0,0,0,0]]

entry param: [1,0,1]
threshold param: [[1],[1,2,2],[1,1],[1],[1,1,1],[1],[1,2]]
kinetic param: [[0,0,0,0,0,0,0,0,0,0,0,0,0,0,0,0],[0,0,0,0,0,0,0,2,0,1,0,0,0,1,0,2,0,0,0,2,0,0,0,0,0,2,0,1,0,0,0,1,0,0,0,0,0,0,2,2,1,1,0,0,1,1,2,2,0,0,2,2,0,0,0,0,2,2,1,1,0,0,1,1],[0,0,0,0,0,0,0,0,0,1,0,1,0,0,0,0,0,0,0,0,0,0,0,0,0,1,0,0,0,0,0,0],[0,1,0,1,0,0,0,1,0,0,0,0,0,0,0,0]]

entry param: [0,0,2]
threshold param: [[1],[1,2,2],[1,1],[1],[1,1,1],[1],[1,2]]
kinetic param: [[0,0,0,0,0,0,0,0,0,0,0,0,0,0,0,0],[0,0,0,0,0,0,0,2,0,1,0,0,0,1,0,2,0,0,0,2,0,0,0,0,0,2,0,1,0,0,0,1,0,0,0,0,0,0,2,2,1,1,0,0,1,1,2,2,0,0,2,2,0,0,0,0,2,2,1,1,0,0,1,1],[0,0,0,0,0,0,0,0,0,1,0,1,0,0,0,0,0,0,0,0,0,0,0,0,0,1,0,0,0,0,0,0],[0,1,0,1,0,0,0,1,0,0,0,0,0,0,0,0]]

entry param: [1,0,0]
threshold param: [[1],[1,2,2],[1,1],[1],[1,1,1],[1],[1,2]]
kinetic param: [[0,1,1,1,0,0,0,1,0,1,1,1,0,0,0,0],[0,0,0,0,0,0,0,0,0,0,0,0,0,0,0,0,0,0,0,0,0,0,0,0,0,0,0,0,0,0,0,0,0,0,0,0,0,0,0,0,0,0,0,0,0,0,0,0,0,0,0,0,0,0,0,0,0,0,0,0,0,0,0,0],[0,0,0,0,0,0,0,0,0,1,0,1,0,0,0,0,0,0,0,0,0,0,0,0,0,1,0,0,0,0,0,0],[0,1,0,1,0,0,0,1,0,0,0,0,0,0,0,0]]

entry param: [1,0,0]
threshold param: [[1],[1,2,2],[1,1],[1],[1,1,1],[1],[1,2]]
kinetic param: [[0,1,1,1,0,0,0,1,0,1,1,1,0,0,0,0],[0,0,0,0,0,0,0,0,0,0,0,0,0,0,0,0,0,0,0,0,0,0,0,0,0,0,0,0,0,0,0,0,0,0,0,0,0,0,0,0,0,0,0,0,0,0,0,0,0,0,0,0,0,0,0,0,0,0,0,0,0,0,0,0],[0,0,0,0,0,0,0,0,0,1,0,1,0,0,0,0,0,0,0,0,0,0,0,0,0,1,0,0,0,0,0,0],[0,1,0,1,0,0,0,1,0,0,0,0,0,0,0,0]]

entry param: [0,0,2]
threshold param: [[1],[1,2,2],[1,1],[1],[1,1,1],[1],[1,2]]
kinetic param: [[0,1,1,1,0,0,0,1,0,1,1,1,0,0,0,0],[0,0,0,0,0,0,0,0,0,0,0,0,0,0,0,0,0,0,0,0,0,0,0,0,0,0,0,0,0,0,0,0,0,0,0,0,0,0,0,0,0,0,0,0,0,0,0,0,0,0,0,0,0,0,0,0,0,0,0,0,0,0,0,0],[0,0,0,0,0,0,0,0,0,1,0,1,0,0,0,0,0,0,0,0,0,0,0,0,0,1,0,0,0,0,0,0],[0,1,0,1,0,0,0,1,0,0,0,0,0,0,0,0]]

entry param: [0,0,2]
threshold param: [[1],[1,2,2],[1,1],[1],[1,1,1],[1],[1,2]]
kinetic param: [[0,1,1,1,0,0,0,1,0,1,1,1,0,0,0,0],[0,0,0,0,0,0,0,0,0,0,0,0,0,0,0,0,0,0,0,0,0,0,0,0,0,0,0,0,0,0,0,0,0,0,0,0,0,0,0,0,0,0,0,0,0,0,0,0,0,0,0,0,0,0,0,0,0,0,0,0,0,0,0,0],[0,0,0,0,0,0,0,0,0,1,0,1,0,0,0,0,0,0,0,0,0,0,0,0,0,1,0,0,0,0,0,0],[0,1,0,1,0,0,0,1,0,0,0,0,0,0,0,0]]

entry param: [1,1,0]
threshold param: [[1],[1,2,2],[1,1],[1],[1,1,1],[1],[1,2]]
kinetic param: [[0,1,1,1,0,0,0,1,0,1,1,1,0,0,0,0],[0,0,0,0,0,0,0,2,0,1,0,0,0,1,0,2,0,0,0,2,0,0,0,0,0,2,0,1,0,0,0,1,0,0,0,0,0,0,2,2,1,1,0,0,1,1,2,2,0,0,2,2,0,0,0,0,2,2,1,1,0,0,1,1],[0,0,0,0,0,0,0,0,0,0,0,0,0,0,0,0,0,0,0,0,0,0,0,0,0,0,0,0,0,0,0,0],[0,1,0,1,0,0,0,1,0,0,0,0,0,0,0,0]]

entry param: [1,0,0]
threshold param: [[1],[1,2,2],[1,1],[1],[1,1,1],[1],[1,2]]
kinetic param: [[0,1,1,1,0,0,0,1,0,1,1,1,0,0,0,0],[0,0,0,0,0,0,0,2,0,1,0,0,0,1,0,2,0,0,0,2,0,0,0,0,0,2,0,1,0,0,0,1,0,0,0,0,0,0,2,2,1,1,0,0,1,1,2,2,0,0,2,2,0,0,0,0,2,2,1,1,0,0,1,1],[0,0,0,0,0,0,0,0,0,0,0,0,0,0,0,0,0,0,0,0,0,0,0,0,0,0,0,0,0,0,0,0],[0,1,0,1,0,0,0,1,0,0,0,0,0,0,0,0]]

entry param: [1,0,1]
threshold param: [[1],[1,2,2],[1,1],[1],[1,1,1],[1],[1,2]]
kinetic param: [[0,1,1,1,0,0,0,1,0,1,1,1,0,0,0,0],[0,0,0,0,0,0,0,2,0,1,0,0,0,1,0,2,0,0,0,2,0,0,0,0,0,2,0,1,0,0,0,1,0,0,0,0,0,0,2,2,1,1,0,0,1,1,2,2,0,0,2,2,0,0,0,0,2,2,1,1,0,0,1,1],[0,0,0,0,0,0,0,0,0,0,0,0,0,0,0,0,0,0,0,0,0,0,0,0,0,0,0,0,0,0,0,0],[0,1,0,1,0,0,0,1,0,0,0,0,0,0,0,0]]

entry param: [0,0,2]
threshold param: [[1],[1,2,2],[1,1],[1],[1,1,1],[1],[1,2]]
kinetic param: [[0,1,1,1,0,0,0,1,0,1,1,1,0,0,0,0],[0,0,0,0,0,0,0,2,0,1,0,0,0,1,0,2,0,0,0,2,0,0,0,0,0,2,0,1,0,0,0,1,0,0,0,0,0,0,2,2,1,1,0,0,1,1,2,2,0,0,2,2,0,0,0,0,2,2,1,1,0,0,1,1],[0,0,0,0,0,0,0,0,0,0,0,0,0,0,0,0,0,0,0,0,0,0,0,0,0,0,0,0,0,0,0,0],[0,1,0,1,0,0,0,1,0,0,0,0,0,0,0,0]]

entry param: [1,1,0]
threshold param: [[1],[1,2,2],[1,1],[1],[1,1,1],[1],[1,2]]
kinetic param: [[0,1,1,1,0,0,0,1,0,1,1,1,0,0,0,0],[0,0,0,0,0,0,0,2,0,1,0,0,0,1,0,2,0,0,0,2,0,0,0,0,0,2,0,1,0,0,0,1,0,0,0,0,0,0,2,2,1,1,0,0,1,1,2,2,0,0,2,2,0,0,0,0,2,2,1,1,0,0,1,1],[0,0,0,0,0,0,0,0,0,1,0,1,0,0,0,0,0,0,0,0,0,0,0,0,0,1,0,0,0,0,0,0],[0,0,0,0,0,0,0,0,0,0,0,0,0,0,0,0]]

entry param: [1,0,0]
threshold param: [[1],[1,2,2],[1,1],[1],[1,1,1],[1],[1,2]]
kinetic param: [[0,1,1,1,0,0,0,1,0,1,1,1,0,0,0,0],[0,0,0,0,0,0,0,2,0,1,0,0,0,1,0,2,0,0,0,2,0,0,0,0,0,2,0,1,0,0,0,1,0,0,0,0,0,0,2,2,1,1,0,0,1,1,2,2,0,0,2,2,0,0,0,0,2,2,1,1,0,0,1,1],[0,0,0,0,0,0,0,0,0,1,0,1,0,0,0,0,0,0,0,0,0,0,0,0,0,1,0,0,0,0,0,0],[0,0,0,0,0,0,0,0,0,0,0,0,0,0,0,0]]

entry param: [1,0,1]
threshold param: [[1],[1,2,2],[1,1],[1],[1,1,1],[1],[1,2]]
kinetic param: [[0,1,1,1,0,0,0,1,0,1,1,1,0,0,0,0],[0,0,0,0,0,0,0,2,0,1,0,0,0,1,0,2,0,0,0,2,0,0,0,0,0,2,0,1,0,0,0,1,0,0,0,0,0,0,2,2,1,1,0,0,1,1,2,2,0,0,2,2,0,0,0,0,2,2,1,1,0,0,1,1],[0,0,0,0,0,0,0,0,0,1,0,1,0,0,0,0,0,0,0,0,0,0,0,0,0,1,0,0,0,0,0,0],[0,0,0,0,0,0,0,0,0,0,0,0,0,0,0,0]]

entry param: [0,0,2]
threshold param: [[1],[1,2,2],[1,1],[1],[1,1,1],[1],[1,2]]
kinetic param: [[0,1,1,1,0,0,0,1,0,1,1,1,0,0,0,0],[0,0,0,0,0,0,0,2,0,1,0,0,0,1,0,2,0,0,0,2,0,0,0,0,0,2,0,1,0,0,0,1,0,0,0,0,0,0,2,2,1,1,0,0,1,1,2,2,0,0,2,2,0,0,0,0,2,2,1,1,0,0,1,1],[0,0,0,0,0,0,0,0,0,1,0,1,0,0,0,0,0,0,0,0,0,0,0,0,0,1,0,0,0,0,0,0],[0,0,0,0,0,0,0,0,0,0,0,0,0,0,0,0]]

entry param: [0,0,1]
threshold param: [[1],[1,2,2],[1,1],[1],[1,1,1],[1],[1,2]]
kinetic param: [[0,1,1,1,0,0,0,1,0,1,1,1,0,0,0,0],[0,0,0,0,0,0,0,2,0,1,0,0,0,1,0,2,0,0,0,2,0,0,0,0,0,2,0,1,0,0,0,1,0,0,0,0,0,0,2,2,1,1,0,0,1,1,2,2,0,0,2,2,0,0,0,0,2,2,1,1,0,0,1,1],[0,0,0,0,0,0,0,0,0,1,0,1,0,0,0,0,0,0,0,0,0,0,0,0,0,1,0,0,0,0,0,0],[0,1,0,1,0,0,0,1,0,0,0,0,0,0,0,0]]

entry param: [0,0,1]
threshold param: [[1],[1,2,2],[1,1],[1],[1,1,1],[1],[1,2]]
kinetic param: [[0,1,1,1,0,0,0,1,0,1,1,1,0,0,0,0],[0,0,0,0,0,0,0,2,0,1,0,0,0,1,0,2,0,0,0,2,0,0,0,0,0,2,0,1,0,0,0,1,0,0,0,0,0,0,2,2,1,1,0,0,1,1,2,2,0,0,2,2,0,0,0,0,2,2,1,1,0,0,1,1],[0,0,0,0,0,0,0,0,0,1,0,1,0,0,0,0,0,0,0,0,0,0,0,0,0,1,0,0,0,0,0,0],[0,1,0,1,0,0,0,1,0,0,0,0,0,0,0,0]]

entry param: [0,0,1]
threshold param: [[1],[1,2,2],[1,1],[1],[1,1,1],[1],[1,2]]
kinetic param: [[0,1,1,1,0,0,0,1,0,1,1,1,0,0,0,0],[0,0,0,0,0,0,0,2,0,1,0,0,0,1,0,2,0,0,0,2,0,0,0,0,0,2,0,1,0,0,0,1,0,0,0,0,0,0,2,2,1,1,0,0,1,1,2,2,0,0,2,2,0,0,0,0,2,2,1,1,0,0,1,1],[0,0,0,0,0,0,0,0,0,1,0,1,0,0,0,0,0,0,0,0,0,0,0,0,0,1,0,0,0,0,0,0],[0,1,0,1,0,0,0,1,0,0,0,0,0,0,0,0]]

entry param: [0,0,2]
threshold param: [[1],[1,2,2],[1,1],[1],[1,1,1],[1],[1,2]]
kinetic param: [[0,1,1,1,0,0,0,1,0,1,1,1,0,0,0,0],[0,0,0,0,0,0,0,2,0,1,0,0,0,1,0,2,0,0,0,2,0,0,0,0,0,2,0,1,0,0,0,1,0,0,0,0,0,0,2,2,1,1,0,0,1,1,2,2,0,0,2,2,0,0,0,0,2,2,1,1,0,0,1,1],[0,0,0,0,0,0,0,0,0,1,0,1,0,0,0,0,0,0,0,0,0,0,0,0,0,1,0,0,0,0,0,0],[0,1,0,1,0,0,0,1,0,0,0,0,0,0,0,0]]

entry param: [1,0,0]
threshold param: [[1],[1,2,2],[1,1],[1],[1,1,1],[1],[1,2]]
kinetic param: [[0,1,1,1,0,0,0,1,0,1,1,1,0,0,0,0],[0,0,0,0,0,0,0,2,0,1,0,0,0,1,0,2,0,0,0,2,0,0,0,0,0,2,0,1,0,0,0,1,0,0,0,0,0,0,2,2,1,1,0,0,1,1,2,2,0,0,2,2,0,0,0,0,2,2,1,1,0,0,1,1],[0,0,0,0,0,0,0,0,0,1,0,1,0,0,0,0,0,0,0,0,0,0,0,0,0,1,0,0,0,0,0,0],[0,1,0,1,0,0,0,1,0,0,0,0,0,0,0,0]]

entry param: [1,0,0]
threshold param: [[1],[1,2,2],[1,1],[1],[1,1,1],[1],[1,2]]
kinetic param: [[0,1,1,1,0,0,0,1,0,1,1,1,0,0,0,0],[0,0,0,0,0,0,0,2,0,1,0,0,0,1,0,2,0,0,0,2,0,0,0,0,0,2,0,1,0,0,0,1,0,0,0,0,0,0,2,2,1,1,0,0,1,1,2,2,0,0,2,2,0,0,0,0,2,2,1,1,0,0,1,1],[0,0,0,0,0,0,0,0,0,1,0,1,0,0,0,0,0,0,0,0,0,0,0,0,0,1,0,0,0,0,0,0],[0,1,0,1,0,0,0,1,0,0,0,0,0,0,0,0]]

entry param: [0,0,1]
threshold param: [[1],[1,2,2],[1,1],[1],[1,1,1],[1],[1,2]]
kinetic param: [[0,1,1,1,0,0,0,1,0,1,1,1,0,0,0,0],[0,0,0,0,0,0,0,2,0,1,0,0,0,1,0,2,0,0,0,2,0,0,0,0,0,2,0,1,0,0,0,1,0,0,0,0,0,0,2,2,1,1,0,0,1,1,2,2,0,0,2,2,0,0,0,0,2,2,1,1,0,0,1,1],[0,0,0,0,0,0,0,0,0,1,0,1,0,0,0,0,0,0,0,0,0,0,0,0,0,1,0,0,0,0,0,0],[0,1,0,1,0,0,0,1,0,0,0,0,0,0,0,0]]

entry param: [0,0,2]
threshold param: [[1],[1,2,2],[1,1],[1],[1,1,1],[1],[1,2]]
kinetic param: [[0,1,1,1,0,0,0,1,0,1,1,1,0,0,0,0],[0,0,0,0,0,0,0,2,0,1,0,0,0,1,0,2,0,0,0,2,0,0,0,0,0,2,0,1,0,0,0,1,0,0,0,0,0,0,2,2,1,1,0,0,1,1,2,2,0,0,2,2,0,0,0,0,2,2,1,1,0,0,1,1],[0,0,0,0,0,0,0,0,0,1,0,1,0,0,0,0,0,0,0,0,0,0,0,0,0,1,0,0,0,0,0,0],[0,1,0,1,0,0,0,1,0,0,0,0,0,0,0,0]]

entry param: [1,0,0]
threshold param: [[1],[1,2,2],[1,1],[1],[1,1,1],[1],[1,2]]
kinetic param: [[0,1,1,1,0,0,0,1,0,1,1,1,0,0,0,0],[0,0,0,0,0,0,0,2,0,1,0,0,0,1,0,2,0,0,0,2,0,0,0,0,0,2,0,1,0,0,0,1,0,0,0,0,0,0,2,2,1,1,0,0,1,1,2,2,0,0,2,2,0,0,0,0,2,2,1,1,0,0,1,1],[0,0,0,0,0,0,0,0,0,1,0,1,0,0,0,0,0,0,0,0,0,0,0,0,0,1,0,0,0,0,0,0],[0,1,0,1,0,0,0,1,0,0,0,0,0,0,0,0]]

entry param: [1,0,0]
threshold param: [[1],[1,2,2],[1,1],[1],[1,1,1],[1],[1,2]]
kinetic param: [[0,1,1,1,0,0,0,1,0,1,1,1,0,0,0,0],[0,0,0,0,0,0,0,2,0,1,0,0,0,1,0,2,0,0,0,2,0,0,0,0,0,2,0,1,0,0,0,1,0,0,0,0,0,0,2,2,1,1,0,0,1,1,2,2,0,0,2,2,0,0,0,0,2,2,1,1,0,0,1,1],[0,0,0,0,0,0,0,0,0,1,0,1,0,0,0,0,0,0,0,0,0,0,0,0,0,1,0,0,0,0,0,0],[0,1,0,1,0,0,0,1,0,0,0,0,0,0,0,0]]

entry param: [1,0,0]
threshold param: [[1],[1,2,2],[1,1],[1],[1,1,1],[1],[1,2]]
kinetic param: [[0,1,1,1,0,0,0,1,0,1,1,1,0,0,0,0],[0,0,0,0,0,0,0,2,0,1,0,0,0,1,0,2,0,0,0,2,0,0,0,0,0,2,0,1,0,0,0,1,0,0,0,0,0,0,2,2,1,1,0,0,1,1,2,2,0,0,2,2,0,0,0,0,2,2,1,1,0,0,1,1],[0,0,0,0,0,0,0,0,0,1,0,1,0,0,0,0,0,0,0,0,0,0,0,0,0,1,0,0,0,0,0,0],[0,1,0,1,0,0,0,1,0,0,0,0,0,0,0,0]]

entry param: [0,0,0]
threshold param: [[1],[1,2,2],[1,1],[1],[1,1,1],[1],[1,2]]
kinetic param: [[0,1,1,1,0,0,0,1,0,1,1,1,0,0,0,0],[0,0,0,0,0,0,0,2,0,1,0,0,0,1,0,2,0,0,0,2,0,0,0,0,0,2,0,1,0,0,0,1,0,0,0,0,0,0,2,2,1,1,0,0,1,1,2,2,0,0,2,2,0,0,0,0,2,2,1,1,0,0,1,1],[0,0,0,0,0,0,0,0,0,1,0,1,0,0,0,0,0,0,0,0,0,0,0,0,0,1,0,0,0,0,0,0],[0,1,0,1,0,0,0,1,0,0,0,0,0,0,0,0]]

entry param: [1,1,0]
threshold param: [[1],[1,2,2],[1,1],[1],[1,1,1],[1],[1,2]]
kinetic param: [[1,1,1,1,1,1,1,1,1,1,1,1,1,1,1,1],[0,0,0,0,0,0,0,2,0,1,0,0,0,1,0,2,0,0,0,2,0,0,0,0,0,2,0,1,0,0,0,1,0,0,0,0,0,0,2,2,1,1,0,0,1,1,2,2,0,0,2,2,0,0,0,0,2,2,1,1,0,0,1,1],[0,0,0,0,0,0,0,0,0,1,0,1,0,0,0,0,0,0,0,0,0,0,0,0,0,1,0,0,0,0,0,0],[0,1,0,1,0,0,0,1,0,0,0,0,0,0,0,0]]

entry param: [1,0,0]
threshold param: [[1],[1,2,2],[1,1],[1],[1,1,1],[1],[1,2]]
kinetic param: [[1,1,1,1,1,1,1,1,1,1,1,1,1,1,1,1],[0,0,0,0,0,0,0,2,0,1,0,0,0,1,0,2,0,0,0,2,0,0,0,0,0,2,0,1,0,0,0,1,0,0,0,0,0,0,2,2,1,1,0,0,1,1,2,2,0,0,2,2,0,0,0,0,2,2,1,1,0,0,1,1],[0,0,0,0,0,0,0,0,0,1,0,1,0,0,0,0,0,0,0,0,0,0,0,0,0,1,0,0,0,0,0,0],[0,1,0,1,0,0,0,1,0,0,0,0,0,0,0,0]]

entry param: [1,0,1]
threshold param: [[1],[1,2,2],[1,1],[1],[1,1,1],[1],[1,2]]
kinetic param: [[1,1,1,1,1,1,1,1,1,1,1,1,1,1,1,1],[0,0,0,0,0,0,0,2,0,1,0,0,0,1,0,2,0,0,0,2,0,0,0,0,0,2,0,1,0,0,0,1,0,0,0,0,0,0,2,2,1,1,0,0,1,1,2,2,0,0,2,2,0,0,0,0,2,2,1,1,0,0,1,1],[0,0,0,0,0,0,0,0,0,1,0,1,0,0,0,0,0,0,0,0,0,0,0,0,0,1,0,0,0,0,0,0],[0,1,0,1,0,0,0,1,0,0,0,0,0,0,0,0]]

entry param: [0,0,2]
threshold param: [[1],[1,2,2],[1,1],[1],[1,1,1],[1],[1,2]]
kinetic param: [[1,1,1,1,1,1,1,1,1,1,1,1,1,1,1,1],[0,0,0,0,0,0,0,2,0,1,0,0,0,1,0,2,0,0,0,2,0,0,0,0,0,2,0,1,0,0,0,1,0,0,0,0,0,0,2,2,1,1,0,0,1,1,2,2,0,0,2,2,0,0,0,0,2,2,1,1,0,0,1,1],[0,0,0,0,0,0,0,0,0,1,0,1,0,0,0,0,0,0,0,0,0,0,0,0,0,1,0,0,0,0,0,0],[0,1,0,1,0,0,0,1,0,0,0,0,0,0,0,0]]

entry param: [1,1,0]
threshold param: [[1],[1,2,2],[1,1],[1],[1,1,1],[1],[1,2]]
kinetic param: [[0,1,1,1,0,0,0,1,0,1,1,1,0,0,0,0],[0,0,0,0,0,0,0,2,0,1,0,0,0,1,0,2,0,0,0,2,0,0,0,0,0,2,0,1,0,0,0,1,0,0,0,0,0,0,2,2,1,1,0,0,1,1,2,2,0,0,2,2,0,0,0,0,2,2,1,1,0,0,1,1],[0,0,0,0,0,0,0,0,0,1,0,1,0,0,0,0,0,0,0,0,0,0,0,0,0,1,0,0,0,0,0,0],[1,1,1,1,1,1,1,1,1,1,1,1,1,1,1,1]]

entry param: [1,0,0]
threshold param: [[1],[1,2,2],[1,1],[1],[1,1,1],[1],[1,2]]
kinetic param: [[0,1,1,1,0,0,0,1,0,1,1,1,0,0,0,0],[0,0,0,0,0,0,0,2,0,1,0,0,0,1,0,2,0,0,0,2,0,0,0,0,0,2,0,1,0,0,0,1,0,0,0,0,0,0,2,2,1,1,0,0,1,1,2,2,0,0,2,2,0,0,0,0,2,2,1,1,0,0,1,1],[0,0,0,0,0,0,0,0,0,1,0,1,0,0,0,0,0,0,0,0,0,0,0,0,0,1,0,0,0,0,0,0],[1,1,1,1,1,1,1,1,1,1,1,1,1,1,1,1]]

entry param: [1,0,1]
threshold param: [[1],[1,2,2],[1,1],[1],[1,1,1],[1],[1,2]]
kinetic param: [[0,1,1,1,0,0,0,1,0,1,1,1,0,0,0,0],[0,0,0,0,0,0,0,2,0,1,0,0,0,1,0,2,0,0,0,2,0,0,0,0,0,2,0,1,0,0,0,1,0,0,0,0,0,0,2,2,1,1,0,0,1,1,2,2,0,0,2,2,0,0,0,0,2,2,1,1,0,0,1,1],[0,0,0,0,0,0,0,0,0,1,0,1,0,0,0,0,0,0,0,0,0,0,0,0,0,1,0,0,0,0,0,0],[1,1,1,1,1,1,1,1,1,1,1,1,1,1,1,1]]

entry param: [0,0,2]
threshold param: [[1],[1,2,2],[1,1],[1],[1,1,1],[1],[1,2]]
kinetic param: [[0,1,1,1,0,0,0,1,0,1,1,1,0,0,0,0],[0,0,0,0,0,0,0,2,0,1,0,0,0,1,0,2,0,0,0,2,0,0,0,0,0,2,0,1,0,0,0,1,0,0,0,0,0,0,2,2,1,1,0,0,1,1,2,2,0,0,2,2,0,0,0,0,2,2,1,1,0,0,1,1],[0,0,0,0,0,0,0,0,0,1,0,1,0,0,0,0,0,0,0,0,0,0,0,0,0,1,0,0,0,0,0,0],[1,1,1,1,1,1,1,1,1,1,1,1,1,1,1,1]]

path: [[1,2,0,0]]
path: [[0,1,1,0]]
path: [[0,1,1,1]]
path: [[1,0,0,0]]
path: [[0,2,0,0]]
path: [[0,1,1,0]]
path: [[0,0,0,1]]
path: [[0,0,0,1]]
path: [[1,0,0,0]]
path: [[1,0,0,0]]
path: [[1,0,0,0]]
path: [[1,0,0,0]]
path: [[1,2,0,0]]
path: [[1,2,0,0]]
path: [[1,2,0,0]]
path: [[1,0,0,0]]
path: [[1,2,0,0]]
path: [[0,1,1,0]]
path: [[0,1,1,0]]
path: [[1,0,0,0]]
path: [[0,0,0,1]]
path: [[0,0,0,1]]
path: [[0,0,0,1]]
path: [[1,0,0,0]]
path: [[1,2,0,0]]
path: [[0,1,1,0]]
path: [[0,0,0,1]]
path: [[1,0,0,0]]
path: [[1,2,0,0]]
path: [[0,1,1,0]]
path: [[0,1,1,0]]
path: [[0,0,0,0]]
path: [[1,2,0,0]]
path: [[1,1,1,0]]
path: [[1,0,0,0]]
path: [[1,0,0,0]]
path: [[1,2,0,1]]
path: [[1,2,0,1]]
path: [[0,1,1,1]]
path: [[1,0,0,1]]
---------Sum=3
---------Sum=2
---------Sum=1
---------Sum=0

Number of solutions: 1
runtime: 21.030 sec.
yes
% source_info
| ?- q5.
--g
wt
gt0
hb0
kr0
kni0
bcd0
hbm0
cad0
gt1
kni1


--solve
--solution
entry param: [1,1,0]
threshold param: [[1],[1,1,2],[1,1],[1],[1,1,1],[1],[1,2]]
kinetic param: [[0,1,1,1,0,0,0,0,0,0,1,1,0,0,0,0],[0,0,0,2,0,2,0,1,0,0,0,1,0,1,0,2,0,0,0,2,0,0,0,2,0,0,0,1,0,0,0,1,0,0,2,2,2,2,1,1,0,0,1,1,1,1,2,2,0,0,2,2,0,0,2,2,0,0,1,1,0,0,1,1],[0,0,0,0,0,0,0,0,1,1,1,1,0,0,0,0,0,0,0,0,0,0,0,0,1,1,0,1,0,0,0,0],[0,1,1,1,0,0,0,1,0,0,0,0,0,0,0,0]]

entry param: [1,0,0]
threshold param: [[1],[1,1,2],[1,1],[1],[1,1,1],[1],[1,2]]
kinetic param: [[0,1,1,1,0,0,0,0,0,0,1,1,0,0,0,0],[0,0,0,2,0,2,0,1,0,0,0,1,0,1,0,2,0,0,0,2,0,0,0,2,0,0,0,1,0,0,0,1,0,0,2,2,2,2,1,1,0,0,1,1,1,1,2,2,0,0,2,2,0,0,2,2,0,0,1,1,0,0,1,1],[0,0,0,0,0,0,0,0,1,1,1,1,0,0,0,0,0,0,0,0,0,0,0,0,1,1,0,1,0,0,0,0],[0,1,1,1,0,0,0,1,0,0,0,0,0,0,0,0]]

entry param: [1,0,1]
threshold param: [[1],[1,1,2],[1,1],[1],[1,1,1],[1],[1,2]]
kinetic param: [[0,1,1,1,0,0,0,0,0,0,1,1,0,0,0,0],[0,0,0,2,0,2,0,1,0,0,0,1,0,1,0,2,0,0,0,2,0,0,0,2,0,0,0,1,0,0,0,1,0,0,2,2,2,2,1,1,0,0,1,1,1,1,2,2,0,0,2,2,0,0,2,2,0,0,1,1,0,0,1,1],[0,0,0,0,0,0,0,0,1,1,1,1,0,0,0,0,0,0,0,0,0,0,0,0,1,1,0,1,0,0,0,0],[0,1,1,1,0,0,0,1,0,0,0,0,0,0,0,0]]

entry param: [0,0,2]
threshold param: [[1],[1,1,2],[1,1],[1],[1,1,1],[1],[1,2]]
kinetic param: [[0,1,1,1,0,0,0,0,0,0,1,1,0,0,0,0],[0,0,0,2,0,2,0,1,0,0,0,1,0,1,0,2,0,0,0,2,0,0,0,2,0,0,0,1,0,0,0,1,0,0,2,2,2,2,1,1,0,0,1,1,1,1,2,2,0,0,2,2,0,0,2,2,0,0,1,1,0,0,1,1],[0,0,0,0,0,0,0,0,1,1,1,1,0,0,0,0,0,0,0,0,0,0,0,0,1,1,0,1,0,0,0,0],[0,1,1,1,0,0,0,1,0,0,0,0,0,0,0,0]]

entry param: [1,1,0]
threshold param: [[1],[1,1,2],[1,1],[1],[1,1,1],[1],[1,2]]
kinetic param: [[0,0,0,0,0,0,0,0,0,0,0,0,0,0,0,0],[0,0,0,2,0,2,0,1,0,0,0,1,0,1,0,2,0,0,0,2,0,0,0,2,0,0,0,1,0,0,0,1,0,0,2,2,2,2,1,1,0,0,1,1,1,1,2,2,0,0,2,2,0,0,2,2,0,0,1,1,0,0,1,1],[0,0,0,0,0,0,0,0,1,1,1,1,0,0,0,0,0,0,0,0,0,0,0,0,1,1,0,1,0,0,0,0],[0,1,1,1,0,0,0,1,0,0,0,0,0,0,0,0]]

entry param: [1,0,0]
threshold param: [[1],[1,1,2],[1,1],[1],[1,1,1],[1],[1,2]]
kinetic param: [[0,0,0,0,0,0,0,0,0,0,0,0,0,0,0,0],[0,0,0,2,0,2,0,1,0,0,0,1,0,1,0,2,0,0,0,2,0,0,0,2,0,0,0,1,0,0,0,1,0,0,2,2,2,2,1,1,0,0,1,1,1,1,2,2,0,0,2,2,0,0,2,2,0,0,1,1,0,0,1,1],[0,0,0,0,0,0,0,0,1,1,1,1,0,0,0,0,0,0,0,0,0,0,0,0,1,1,0,1,0,0,0,0],[0,1,1,1,0,0,0,1,0,0,0,0,0,0,0,0]]

entry param: [1,0,1]
threshold param: [[1],[1,1,2],[1,1],[1],[1,1,1],[1],[1,2]]
kinetic param: [[0,0,0,0,0,0,0,0,0,0,0,0,0,0,0,0],[0,0,0,2,0,2,0,1,0,0,0,1,0,1,0,2,0,0,0,2,0,0,0,2,0,0,0,1,0,0,0,1,0,0,2,2,2,2,1,1,0,0,1,1,1,1,2,2,0,0,2,2,0,0,2,2,0,0,1,1,0,0,1,1],[0,0,0,0,0,0,0,0,1,1,1,1,0,0,0,0,0,0,0,0,0,0,0,0,1,1,0,1,0,0,0,0],[0,1,1,1,0,0,0,1,0,0,0,0,0,0,0,0]]

entry param: [0,0,2]
threshold param: [[1],[1,1,2],[1,1],[1],[1,1,1],[1],[1,2]]
kinetic param: [[0,0,0,0,0,0,0,0,0,0,0,0,0,0,0,0],[0,0,0,2,0,2,0,1,0,0,0,1,0,1,0,2,0,0,0,2,0,0,0,2,0,0,0,1,0,0,0,1,0,0,2,2,2,2,1,1,0,0,1,1,1,1,2,2,0,0,2,2,0,0,2,2,0,0,1,1,0,0,1,1],[0,0,0,0,0,0,0,0,1,1,1,1,0,0,0,0,0,0,0,0,0,0,0,0,1,1,0,1,0,0,0,0],[0,1,1,1,0,0,0,1,0,0,0,0,0,0,0,0]]

entry param: [0,0,2]
threshold param: [[1],[1,1,2],[1,1],[1],[1,1,1],[1],[1,2]]
kinetic param: [[0,1,1,1,0,0,0,0,0,0,1,1,0,0,0,0],[0,0,0,0,0,0,0,0,0,0,0,0,0,0,0,0,0,0,0,0,0,0,0,0,0,0,0,0,0,0,0,0,0,0,0,0,0,0,0,0,0,0,0,0,0,0,0,0,0,0,0,0,0,0,0,0,0,0,0,0,0,0,0,0],[0,0,0,0,0,0,0,0,1,1,1,1,0,0,0,0,0,0,0,0,0,0,0,0,1,1,0,1,0,0,0,0],[0,1,1,1,0,0,0,1,0,0,0,0,0,0,0,0]]

entry param: [0,0,2]
threshold param: [[1],[1,1,2],[1,1],[1],[1,1,1],[1],[1,2]]
kinetic param: [[0,1,1,1,0,0,0,0,0,0,1,1,0,0,0,0],[0,0,0,0,0,0,0,0,0,0,0,0,0,0,0,0,0,0,0,0,0,0,0,0,0,0,0,0,0,0,0,0,0,0,0,0,0,0,0,0,0,0,0,0,0,0,0,0,0,0,0,0,0,0,0,0,0,0,0,0,0,0,0,0],[0,0,0,0,0,0,0,0,1,1,1,1,0,0,0,0,0,0,0,0,0,0,0,0,1,1,0,1,0,0,0,0],[0,1,1,1,0,0,0,1,0,0,0,0,0,0,0,0]]

entry param: [0,0,2]
threshold param: [[1],[1,1,2],[1,1],[1],[1,1,1],[1],[1,2]]
kinetic param: [[0,1,1,1,0,0,0,0,0,0,1,1,0,0,0,0],[0,0,0,0,0,0,0,0,0,0,0,0,0,0,0,0,0,0,0,0,0,0,0,0,0,0,0,0,0,0,0,0,0,0,0,0,0,0,0,0,0,0,0,0,0,0,0,0,0,0,0,0,0,0,0,0,0,0,0,0,0,0,0,0],[0,0,0,0,0,0,0,0,1,1,1,1,0,0,0,0,0,0,0,0,0,0,0,0,1,1,0,1,0,0,0,0],[0,1,1,1,0,0,0,1,0,0,0,0,0,0,0,0]]

entry param: [0,0,2]
threshold param: [[1],[1,1,2],[1,1],[1],[1,1,1],[1],[1,2]]
kinetic param: [[0,1,1,1,0,0,0,0,0,0,1,1,0,0,0,0],[0,0,0,0,0,0,0,0,0,0,0,0,0,0,0,0,0,0,0,0,0,0,0,0,0,0,0,0,0,0,0,0,0,0,0,0,0,0,0,0,0,0,0,0,0,0,0,0,0,0,0,0,0,0,0,0,0,0,0,0,0,0,0,0],[0,0,0,0,0,0,0,0,1,1,1,1,0,0,0,0,0,0,0,0,0,0,0,0,1,1,0,1,0,0,0,0],[0,1,1,1,0,0,0,1,0,0,0,0,0,0,0,0]]

entry param: [1,1,0]
threshold param: [[1],[1,1,2],[1,1],[1],[1,1,1],[1],[1,2]]
kinetic param: [[0,1,1,1,0,0,0,0,0,0,1,1,0,0,0,0],[0,0,0,2,0,2,0,1,0,0,0,1,0,1,0,2,0,0,0,2,0,0,0,2,0,0,0,1,0,0,0,1,0,0,2,2,2,2,1,1,0,0,1,1,1,1,2,2,0,0,2,2,0,0,2,2,0,0,1,1,0,0,1,1],[0,0,0,0,0,0,0,0,0,0,0,0,0,0,0,0,0,0,0,0,0,0,0,0,0,0,0,0,0,0,0,0],[0,1,1,1,0,0,0,1,0,0,0,0,0,0,0,0]]

entry param: [1,0,0]
threshold param: [[1],[1,1,2],[1,1],[1],[1,1,1],[1],[1,2]]
kinetic param: [[0,1,1,1,0,0,0,0,0,0,1,1,0,0,0,0],[0,0,0,2,0,2,0,1,0,0,0,1,0,1,0,2,0,0,0,2,0,0,0,2,0,0,0,1,0,0,0,1,0,0,2,2,2,2,1,1,0,0,1,1,1,1,2,2,0,0,2,2,0,0,2,2,0,0,1,1,0,0,1,1],[0,0,0,0,0,0,0,0,0,0,0,0,0,0,0,0,0,0,0,0,0,0,0,0,0,0,0,0,0,0,0,0],[0,1,1,1,0,0,0,1,0,0,0,0,0,0,0,0]]

entry param: [1,0,1]
threshold param: [[1],[1,1,2],[1,1],[1],[1,1,1],[1],[1,2]]
kinetic param: [[0,1,1,1,0,0,0,0,0,0,1,1,0,0,0,0],[0,0,0,2,0,2,0,1,0,0,0,1,0,1,0,2,0,0,0,2,0,0,0,2,0,0,0,1,0,0,0,1,0,0,2,2,2,2,1,1,0,0,1,1,1,1,2,2,0,0,2,2,0,0,2,2,0,0,1,1,0,0,1,1],[0,0,0,0,0,0,0,0,0,0,0,0,0,0,0,0,0,0,0,0,0,0,0,0,0,0,0,0,0,0,0,0],[0,1,1,1,0,0,0,1,0,0,0,0,0,0,0,0]]

entry param: [0,0,2]
threshold param: [[1],[1,1,2],[1,1],[1],[1,1,1],[1],[1,2]]
kinetic param: [[0,1,1,1,0,0,0,0,0,0,1,1,0,0,0,0],[0,0,0,2,0,2,0,1,0,0,0,1,0,1,0,2,0,0,0,2,0,0,0,2,0,0,0,1,0,0,0,1,0,0,2,2,2,2,1,1,0,0,1,1,1,1,2,2,0,0,2,2,0,0,2,2,0,0,1,1,0,0,1,1],[0,0,0,0,0,0,0,0,0,0,0,0,0,0,0,0,0,0,0,0,0,0,0,0,0,0,0,0,0,0,0,0],[0,1,1,1,0,0,0,1,0,0,0,0,0,0,0,0]]

entry param: [1,1,0]
threshold param: [[1],[1,1,2],[1,1],[1],[1,1,1],[1],[1,2]]
kinetic param: [[0,1,1,1,0,0,0,0,0,0,1,1,0,0,0,0],[0,0,0,2,0,2,0,1,0,0,0,1,0,1,0,2,0,0,0,2,0,0,0,2,0,0,0,1,0,0,0,1,0,0,2,2,2,2,1,1,0,0,1,1,1,1,2,2,0,0,2,2,0,0,2,2,0,0,1,1,0,0,1,1],[0,0,0,0,0,0,0,0,1,1,1,1,0,0,0,0,0,0,0,0,0,0,0,0,1,1,0,1,0,0,0,0],[0,0,0,0,0,0,0,0,0,0,0,0,0,0,0,0]]

entry param: [1,0,0]
threshold param: [[1],[1,1,2],[1,1],[1],[1,1,1],[1],[1,2]]
kinetic param: [[0,1,1,1,0,0,0,0,0,0,1,1,0,0,0,0],[0,0,0,2,0,2,0,1,0,0,0,1,0,1,0,2,0,0,0,2,0,0,0,2,0,0,0,1,0,0,0,1,0,0,2,2,2,2,1,1,0,0,1,1,1,1,2,2,0,0,2,2,0,0,2,2,0,0,1,1,0,0,1,1],[0,0,0,0,0,0,0,0,1,1,1,1,0,0,0,0,0,0,0,0,0,0,0,0,1,1,0,1,0,0,0,0],[0,0,0,0,0,0,0,0,0,0,0,0,0,0,0,0]]

entry param: [1,0,1]
threshold param: [[1],[1,1,2],[1,1],[1],[1,1,1],[1],[1,2]]
kinetic param: [[0,1,1,1,0,0,0,0,0,0,1,1,0,0,0,0],[0,0,0,2,0,2,0,1,0,0,0,1,0,1,0,2,0,0,0,2,0,0,0,2,0,0,0,1,0,0,0,1,0,0,2,2,2,2,1,1,0,0,1,1,1,1,2,2,0,0,2,2,0,0,2,2,0,0,1,1,0,0,1,1],[0,0,0,0,0,0,0,0,1,1,1,1,0,0,0,0,0,0,0,0,0,0,0,0,1,1,0,1,0,0,0,0],[0,0,0,0,0,0,0,0,0,0,0,0,0,0,0,0]]

entry param: [0,0,2]
threshold param: [[1],[1,1,2],[1,1],[1],[1,1,1],[1],[1,2]]
kinetic param: [[0,1,1,1,0,0,0,0,0,0,1,1,0,0,0,0],[0,0,0,2,0,2,0,1,0,0,0,1,0,1,0,2,0,0,0,2,0,0,0,2,0,0,0,1,0,0,0,1,0,0,2,2,2,2,1,1,0,0,1,1,1,1,2,2,0,0,2,2,0,0,2,2,0,0,1,1,0,0,1,1],[0,0,0,0,0,0,0,0,1,1,1,1,0,0,0,0,0,0,0,0,0,0,0,0,1,1,0,1,0,0,0,0],[0,0,0,0,0,0,0,0,0,0,0,0,0,0,0,0]]

entry param: [0,0,1]
threshold param: [[1],[1,1,2],[1,1],[1],[1,1,1],[1],[1,2]]
kinetic param: [[0,1,1,1,0,0,0,0,0,0,1,1,0,0,0,0],[0,0,0,2,0,2,0,1,0,0,0,1,0,1,0,2,0,0,0,2,0,0,0,2,0,0,0,1,0,0,0,1,0,0,2,2,2,2,1,1,0,0,1,1,1,1,2,2,0,0,2,2,0,0,2,2,0,0,1,1,0,0,1,1],[0,0,0,0,0,0,0,0,1,1,1,1,0,0,0,0,0,0,0,0,0,0,0,0,1,1,0,1,0,0,0,0],[0,1,1,1,0,0,0,1,0,0,0,0,0,0,0,0]]

entry param: [0,0,1]
threshold param: [[1],[1,1,2],[1,1],[1],[1,1,1],[1],[1,2]]
kinetic param: [[0,1,1,1,0,0,0,0,0,0,1,1,0,0,0,0],[0,0,0,2,0,2,0,1,0,0,0,1,0,1,0,2,0,0,0,2,0,0,0,2,0,0,0,1,0,0,0,1,0,0,2,2,2,2,1,1,0,0,1,1,1,1,2,2,0,0,2,2,0,0,2,2,0,0,1,1,0,0,1,1],[0,0,0,0,0,0,0,0,1,1,1,1,0,0,0,0,0,0,0,0,0,0,0,0,1,1,0,1,0,0,0,0],[0,1,1,1,0,0,0,1,0,0,0,0,0,0,0,0]]

entry param: [0,0,1]
threshold param: [[1],[1,1,2],[1,1],[1],[1,1,1],[1],[1,2]]
kinetic param: [[0,1,1,1,0,0,0,0,0,0,1,1,0,0,0,0],[0,0,0,2,0,2,0,1,0,0,0,1,0,1,0,2,0,0,0,2,0,0,0,2,0,0,0,1,0,0,0,1,0,0,2,2,2,2,1,1,0,0,1,1,1,1,2,2,0,0,2,2,0,0,2,2,0,0,1,1,0,0,1,1],[0,0,0,0,0,0,0,0,1,1,1,1,0,0,0,0,0,0,0,0,0,0,0,0,1,1,0,1,0,0,0,0],[0,1,1,1,0,0,0,1,0,0,0,0,0,0,0,0]]

entry param: [0,0,2]
threshold param: [[1],[1,1,2],[1,1],[1],[1,1,1],[1],[1,2]]
kinetic param: [[0,1,1,1,0,0,0,0,0,0,1,1,0,0,0,0],[0,0,0,2,0,2,0,1,0,0,0,1,0,1,0,2,0,0,0,2,0,0,0,2,0,0,0,1,0,0,0,1,0,0,2,2,2,2,1,1,0,0,1,1,1,1,2,2,0,0,2,2,0,0,2,2,0,0,1,1,0,0,1,1],[0,0,0,0,0,0,0,0,1,1,1,1,0,0,0,0,0,0,0,0,0,0,0,0,1,1,0,1,0,0,0,0],[0,1,1,1,0,0,0,1,0,0,0,0,0,0,0,0]]

entry param: [1,0,0]
threshold param: [[1],[1,1,2],[1,1],[1],[1,1,1],[1],[1,2]]
kinetic param: [[0,1,1,1,0,0,0,0,0,0,1,1,0,0,0,0],[0,0,0,2,0,2,0,1,0,0,0,1,0,1,0,2,0,0,0,2,0,0,0,2,0,0,0,1,0,0,0,1,0,0,2,2,2,2,1,1,0,0,1,1,1,1,2,2,0,0,2,2,0,0,2,2,0,0,1,1,0,0,1,1],[0,0,0,0,0,0,0,0,1,1,1,1,0,0,0,0,0,0,0,0,0,0,0,0,1,1,0,1,0,0,0,0],[0,1,1,1,0,0,0,1,0,0,0,0,0,0,0,0]]

entry param: [1,0,0]
threshold param: [[1],[1,1,2],[1,1],[1],[1,1,1],[1],[1,2]]
kinetic param: [[0,1,1,1,0,0,0,0,0,0,1,1,0,0,0,0],[0,0,0,2,0,2,0,1,0,0,0,1,0,1,0,2,0,0,0,2,0,0,0,2,0,0,0,1,0,0,0,1,0,0,2,2,2,2,1,1,0,0,1,1,1,1,2,2,0,0,2,2,0,0,2,2,0,0,1,1,0,0,1,1],[0,0,0,0,0,0,0,0,1,1,1,1,0,0,0,0,0,0,0,0,0,0,0,0,1,1,0,1,0,0,0,0],[0,1,1,1,0,0,0,1,0,0,0,0,0,0,0,0]]

entry param: [0,0,1]
threshold param: [[1],[1,1,2],[1,1],[1],[1,1,1],[1],[1,2]]
kinetic param: [[0,1,1,1,0,0,0,0,0,0,1,1,0,0,0,0],[0,0,0,2,0,2,0,1,0,0,0,1,0,1,0,2,0,0,0,2,0,0,0,2,0,0,0,1,0,0,0,1,0,0,2,2,2,2,1,1,0,0,1,1,1,1,2,2,0,0,2,2,0,0,2,2,0,0,1,1,0,0,1,1],[0,0,0,0,0,0,0,0,1,1,1,1,0,0,0,0,0,0,0,0,0,0,0,0,1,1,0,1,0,0,0,0],[0,1,1,1,0,0,0,1,0,0,0,0,0,0,0,0]]

entry param: [0,0,2]
threshold param: [[1],[1,1,2],[1,1],[1],[1,1,1],[1],[1,2]]
kinetic param: [[0,1,1,1,0,0,0,0,0,0,1,1,0,0,0,0],[0,0,0,2,0,2,0,1,0,0,0,1,0,1,0,2,0,0,0,2,0,0,0,2,0,0,0,1,0,0,0,1,0,0,2,2,2,2,1,1,0,0,1,1,1,1,2,2,0,0,2,2,0,0,2,2,0,0,1,1,0,0,1,1],[0,0,0,0,0,0,0,0,1,1,1,1,0,0,0,0,0,0,0,0,0,0,0,0,1,1,0,1,0,0,0,0],[0,1,1,1,0,0,0,1,0,0,0,0,0,0,0,0]]

entry param: [1,1,0]
threshold param: [[1],[1,1,2],[1,1],[1],[1,1,1],[1],[1,2]]
kinetic param: [[0,1,1,1,0,0,0,0,0,0,1,1,0,0,0,0],[0,0,0,2,0,2,0,1,0,0,0,1,0,1,0,2,0,0,0,2,0,0,0,2,0,0,0,1,0,0,0,1,0,0,2,2,2,2,1,1,0,0,1,1,1,1,2,2,0,0,2,2,0,0,2,2,0,0,1,1,0,0,1,1],[0,0,0,0,0,0,0,0,1,1,1,1,0,0,0,0,0,0,0,0,0,0,0,0,1,1,0,1,0,0,0,0],[0,1,1,1,0,0,0,1,0,0,0,0,0,0,0,0]]

entry param: [1,1,0]
threshold param: [[1],[1,1,2],[1,1],[1],[1,1,1],[1],[1,2]]
kinetic param: [[0,1,1,1,0,0,0,0,0,0,1,1,0,0,0,0],[0,0,0,2,0,2,0,1,0,0,0,1,0,1,0,2,0,0,0,2,0,0,0,2,0,0,0,1,0,0,0,1,0,0,2,2,2,2,1,1,0,0,1,1,1,1,2,2,0,0,2,2,0,0,2,2,0,0,1,1,0,0,1,1],[0,0,0,0,0,0,0,0,1,1,1,1,0,0,0,0,0,0,0,0,0,0,0,0,1,1,0,1,0,0,0,0],[0,1,1,1,0,0,0,1,0,0,0,0,0,0,0,0]]

entry param: [1,0,0]
threshold param: [[1],[1,1,2],[1,1],[1],[1,1,1],[1],[1,2]]
kinetic param: [[0,1,1,1,0,0,0,0,0,0,1,1,0,0,0,0],[0,0,0,2,0,2,0,1,0,0,0,1,0,1,0,2,0,0,0,2,0,0,0,2,0,0,0,1,0,0,0,1,0,0,2,2,2,2,1,1,0,0,1,1,1,1,2,2,0,0,2,2,0,0,2,2,0,0,1,1,0,0,1,1],[0,0,0,0,0,0,0,0,1,1,1,1,0,0,0,0,0,0,0,0,0,0,0,0,1,1,0,1,0,0,0,0],[0,1,1,1,0,0,0,1,0,0,0,0,0,0,0,0]]

entry param: [0,0,0]
threshold param: [[1],[1,1,2],[1,1],[1],[1,1,1],[1],[1,2]]
kinetic param: [[0,1,1,1,0,0,0,0,0,0,1,1,0,0,0,0],[0,0,0,2,0,2,0,1,0,0,0,1,0,1,0,2,0,0,0,2,0,0,0,2,0,0,0,1,0,0,0,1,0,0,2,2,2,2,1,1,0,0,1,1,1,1,2,2,0,0,2,2,0,0,2,2,0,0,1,1,0,0,1,1],[0,0,0,0,0,0,0,0,1,1,1,1,0,0,0,0,0,0,0,0,0,0,0,0,1,1,0,1,0,0,0,0],[0,1,1,1,0,0,0,1,0,0,0,0,0,0,0,0]]

entry param: [1,1,0]
threshold param: [[1],[1,1,2],[1,1],[1],[1,1,1],[1],[1,2]]
kinetic param: [[1,1,1,1,1,1,1,1,1,1,1,1,1,1,1,1],[0,0,0,2,0,2,0,1,0,0,0,1,0,1,0,2,0,0,0,2,0,0,0,2,0,0,0,1,0,0,0,1,0,0,2,2,2,2,1,1,0,0,1,1,1,1,2,2,0,0,2,2,0,0,2,2,0,0,1,1,0,0,1,1],[0,0,0,0,0,0,0,0,1,1,1,1,0,0,0,0,0,0,0,0,0,0,0,0,1,1,0,1,0,0,0,0],[0,1,1,1,0,0,0,1,0,0,0,0,0,0,0,0]]

entry param: [1,0,0]
threshold param: [[1],[1,1,2],[1,1],[1],[1,1,1],[1],[1,2]]
kinetic param: [[1,1,1,1,1,1,1,1,1,1,1,1,1,1,1,1],[0,0,0,2,0,2,0,1,0,0,0,1,0,1,0,2,0,0,0,2,0,0,0,2,0,0,0,1,0,0,0,1,0,0,2,2,2,2,1,1,0,0,1,1,1,1,2,2,0,0,2,2,0,0,2,2,0,0,1,1,0,0,1,1],[0,0,0,0,0,0,0,0,1,1,1,1,0,0,0,0,0,0,0,0,0,0,0,0,1,1,0,1,0,0,0,0],[0,1,1,1,0,0,0,1,0,0,0,0,0,0,0,0]]

entry param: [1,0,1]
threshold param: [[1],[1,1,2],[1,1],[1],[1,1,1],[1],[1,2]]
kinetic param: [[1,1,1,1,1,1,1,1,1,1,1,1,1,1,1,1],[0,0,0,2,0,2,0,1,0,0,0,1,0,1,0,2,0,0,0,2,0,0,0,2,0,0,0,1,0,0,0,1,0,0,2,2,2,2,1,1,0,0,1,1,1,1,2,2,0,0,2,2,0,0,2,2,0,0,1,1,0,0,1,1],[0,0,0,0,0,0,0,0,1,1,1,1,0,0,0,0,0,0,0,0,0,0,0,0,1,1,0,1,0,0,0,0],[0,1,1,1,0,0,0,1,0,0,0,0,0,0,0,0]]

entry param: [0,0,2]
threshold param: [[1],[1,1,2],[1,1],[1],[1,1,1],[1],[1,2]]
kinetic param: [[1,1,1,1,1,1,1,1,1,1,1,1,1,1,1,1],[0,0,0,2,0,2,0,1,0,0,0,1,0,1,0,2,0,0,0,2,0,0,0,2,0,0,0,1,0,0,0,1,0,0,2,2,2,2,1,1,0,0,1,1,1,1,2,2,0,0,2,2,0,0,2,2,0,0,1,1,0,0,1,1],[0,0,0,0,0,0,0,0,1,1,1,1,0,0,0,0,0,0,0,0,0,0,0,0,1,1,0,1,0,0,0,0],[0,1,1,1,0,0,0,1,0,0,0,0,0,0,0,0]]

entry param: [1,1,0]
threshold param: [[1],[1,1,2],[1,1],[1],[1,1,1],[1],[1,2]]
kinetic param: [[0,1,1,1,0,0,0,0,0,0,1,1,0,0,0,0],[0,0,0,2,0,2,0,1,0,0,0,1,0,1,0,2,0,0,0,2,0,0,0,2,0,0,0,1,0,0,0,1,0,0,2,2,2,2,1,1,0,0,1,1,1,1,2,2,0,0,2,2,0,0,2,2,0,0,1,1,0,0,1,1],[0,0,0,0,0,0,0,0,1,1,1,1,0,0,0,0,0,0,0,0,0,0,0,0,1,1,0,1,0,0,0,0],[1,1,1,1,1,1,1,1,1,1,1,1,1,1,1,1]]

entry param: [1,0,0]
threshold param: [[1],[1,1,2],[1,1],[1],[1,1,1],[1],[1,2]]
kinetic param: [[0,1,1,1,0,0,0,0,0,0,1,1,0,0,0,0],[0,0,0,2,0,2,0,1,0,0,0,1,0,1,0,2,0,0,0,2,0,0,0,2,0,0,0,1,0,0,0,1,0,0,2,2,2,2,1,1,0,0,1,1,1,1,2,2,0,0,2,2,0,0,2,2,0,0,1,1,0,0,1,1],[0,0,0,0,0,0,0,0,1,1,1,1,0,0,0,0,0,0,0,0,0,0,0,0,1,1,0,1,0,0,0,0],[1,1,1,1,1,1,1,1,1,1,1,1,1,1,1,1]]

entry param: [1,0,1]
threshold param: [[1],[1,1,2],[1,1],[1],[1,1,1],[1],[1,2]]
kinetic param: [[0,1,1,1,0,0,0,0,0,0,1,1,0,0,0,0],[0,0,0,2,0,2,0,1,0,0,0,1,0,1,0,2,0,0,0,2,0,0,0,2,0,0,0,1,0,0,0,1,0,0,2,2,2,2,1,1,0,0,1,1,1,1,2,2,0,0,2,2,0,0,2,2,0,0,1,1,0,0,1,1],[0,0,0,0,0,0,0,0,1,1,1,1,0,0,0,0,0,0,0,0,0,0,0,0,1,1,0,1,0,0,0,0],[1,1,1,1,1,1,1,1,1,1,1,1,1,1,1,1]]

entry param: [0,0,2]
threshold param: [[1],[1,1,2],[1,1],[1],[1,1,1],[1],[1,2]]
kinetic param: [[0,1,1,1,0,0,0,0,0,0,1,1,0,0,0,0],[0,0,0,2,0,2,0,1,0,0,0,1,0,1,0,2,0,0,0,2,0,0,0,2,0,0,0,1,0,0,0,1,0,0,2,2,2,2,1,1,0,0,1,1,1,1,2,2,0,0,2,2,0,0,2,2,0,0,1,1,0,0,1,1],[0,0,0,0,0,0,0,0,1,1,1,1,0,0,0,0,0,0,0,0,0,0,0,0,1,1,0,1,0,0,0,0],[1,1,1,1,1,1,1,1,1,1,1,1,1,1,1,1]]

path: [[1,2,0,0]]
path: [[0,1,1,0]]
path: [[0,1,1,1]]
path: [[1,0,0,0]]
path: [[0,2,0,0]]
path: [[0,1,1,0]]
path: [[0,0,0,1]]
path: [[0,0,0,1]]
path: [[1,0,0,0]]
path: [[1,0,0,0]]
path: [[1,0,0,0]]
path: [[1,0,0,0]]
path: [[1,2,0,0]]
path: [[1,2,0,0]]
path: [[1,0,0,0]]
path: [[1,0,0,0]]
path: [[1,2,0,0]]
path: [[0,1,1,0]]
path: [[0,1,1,0]]
path: [[1,0,0,0]]
path: [[0,0,0,1]]
path: [[0,0,0,1]]
path: [[0,0,0,1]]
path: [[1,0,0,0]]
path: [[1,2,0,0]]
path: [[0,1,1,0]]
path: [[0,0,0,1]]
path: [[1,0,0,0]]
path: [[1,2,0,0]]
path: [[0,1,1,0]]
path: [[0,1,1,0]]
path: [[0,0,0,0]]
path: [[1,2,0,0]]
path: [[1,1,1,0]]
path: [[1,0,0,0]]
path: [[1,0,0,0]]
path: [[1,2,0,1]]
path: [[1,2,0,1]]
path: [[0,1,1,1]]
path: [[1,0,0,1]]
--solution
entry param: [1,1,0]
threshold param: [[1],[1,2,2],[1,1],[1],[1,1,1],[1],[1,2]]
kinetic param: [[0,1,1,1,0,0,0,0,0,0,1,1,0,0,0,0],[0,0,0,0,0,0,0,2,0,0,0,1,0,2,0,2,0,0,0,0,0,1,0,1,0,0,0,1,0,0,0,1,0,0,0,0,0,0,2,2,0,0,1,1,2,2,2,2,0,0,0,0,1,1,1,1,0,0,1,1,0,0,1,1],[0,0,0,0,0,0,0,0,1,1,1,1,0,0,0,0,0,0,0,0,0,0,0,0,0,1,0,0,0,0,0,0],[0,1,0,1,0,0,0,1,0,0,0,0,0,0,0,0]]

entry param: [1,0,0]
threshold param: [[1],[1,2,2],[1,1],[1],[1,1,1],[1],[1,2]]
kinetic param: [[0,1,1,1,0,0,0,0,0,0,1,1,0,0,0,0],[0,0,0,0,0,0,0,2,0,0,0,1,0,2,0,2,0,0,0,0,0,1,0,1,0,0,0,1,0,0,0,1,0,0,0,0,0,0,2,2,0,0,1,1,2,2,2,2,0,0,0,0,1,1,1,1,0,0,1,1,0,0,1,1],[0,0,0,0,0,0,0,0,1,1,1,1,0,0,0,0,0,0,0,0,0,0,0,0,0,1,0,0,0,0,0,0],[0,1,0,1,0,0,0,1,0,0,0,0,0,0,0,0]]

entry param: [1,0,1]
threshold param: [[1],[1,2,2],[1,1],[1],[1,1,1],[1],[1,2]]
kinetic param: [[0,1,1,1,0,0,0,0,0,0,1,1,0,0,0,0],[0,0,0,0,0,0,0,2,0,0,0,1,0,2,0,2,0,0,0,0,0,1,0,1,0,0,0,1,0,0,0,1,0,0,0,0,0,0,2,2,0,0,1,1,2,2,2,2,0,0,0,0,1,1,1,1,0,0,1,1,0,0,1,1],[0,0,0,0,0,0,0,0,1,1,1,1,0,0,0,0,0,0,0,0,0,0,0,0,0,1,0,0,0,0,0,0],[0,1,0,1,0,0,0,1,0,0,0,0,0,0,0,0]]

entry param: [0,0,2]
threshold param: [[1],[1,2,2],[1,1],[1],[1,1,1],[1],[1,2]]
kinetic param: [[0,1,1,1,0,0,0,0,0,0,1,1,0,0,0,0],[0,0,0,0,0,0,0,2,0,0,0,1,0,2,0,2,0,0,0,0,0,1,0,1,0,0,0,1,0,0,0,1,0,0,0,0,0,0,2,2,0,0,1,1,2,2,2,2,0,0,0,0,1,1,1,1,0,0,1,1,0,0,1,1],[0,0,0,0,0,0,0,0,1,1,1,1,0,0,0,0,0,0,0,0,0,0,0,0,0,1,0,0,0,0,0,0],[0,1,0,1,0,0,0,1,0,0,0,0,0,0,0,0]]

entry param: [1,1,0]
threshold param: [[1],[1,2,2],[1,1],[1],[1,1,1],[1],[1,2]]
kinetic param: [[0,0,0,0,0,0,0,0,0,0,0,0,0,0,0,0],[0,0,0,0,0,0,0,2,0,0,0,1,0,2,0,2,0,0,0,0,0,1,0,1,0,0,0,1,0,0,0,1,0,0,0,0,0,0,2,2,0,0,1,1,2,2,2,2,0,0,0,0,1,1,1,1,0,0,1,1,0,0,1,1],[0,0,0,0,0,0,0,0,1,1,1,1,0,0,0,0,0,0,0,0,0,0,0,0,0,1,0,0,0,0,0,0],[0,1,0,1,0,0,0,1,0,0,0,0,0,0,0,0]]

entry param: [1,0,0]
threshold param: [[1],[1,2,2],[1,1],[1],[1,1,1],[1],[1,2]]
kinetic param: [[0,0,0,0,0,0,0,0,0,0,0,0,0,0,0,0],[0,0,0,0,0,0,0,2,0,0,0,1,0,2,0,2,0,0,0,0,0,1,0,1,0,0,0,1,0,0,0,1,0,0,0,0,0,0,2,2,0,0,1,1,2,2,2,2,0,0,0,0,1,1,1,1,0,0,1,1,0,0,1,1],[0,0,0,0,0,0,0,0,1,1,1,1,0,0,0,0,0,0,0,0,0,0,0,0,0,1,0,0,0,0,0,0],[0,1,0,1,0,0,0,1,0,0,0,0,0,0,0,0]]

entry param: [1,0,1]
threshold param: [[1],[1,2,2],[1,1],[1],[1,1,1],[1],[1,2]]
kinetic param: [[0,0,0,0,0,0,0,0,0,0,0,0,0,0,0,0],[0,0,0,0,0,0,0,2,0,0,0,1,0,2,0,2,0,0,0,0,0,1,0,1,0,0,0,1,0,0,0,1,0,0,0,0,0,0,2,2,0,0,1,1,2,2,2,2,0,0,0,0,1,1,1,1,0,0,1,1,0,0,1,1],[0,0,0,0,0,0,0,0,1,1,1,1,0,0,0,0,0,0,0,0,0,0,0,0,0,1,0,0,0,0,0,0],[0,1,0,1,0,0,0,1,0,0,0,0,0,0,0,0]]

entry param: [0,0,2]
threshold param: [[1],[1,2,2],[1,1],[1],[1,1,1],[1],[1,2]]
kinetic param: [[0,0,0,0,0,0,0,0,0,0,0,0,0,0,0,0],[0,0,0,0,0,0,0,2,0,0,0,1,0,2,0,2,0,0,0,0,0,1,0,1,0,0,0,1,0,0,0,1,0,0,0,0,0,0,2,2,0,0,1,1,2,2,2,2,0,0,0,0,1,1,1,1,0,0,1,1,0,0,1,1],[0,0,0,0,0,0,0,0,1,1,1,1,0,0,0,0,0,0,0,0,0,0,0,0,0,1,0,0,0,0,0,0],[0,1,0,1,0,0,0,1,0,0,0,0,0,0,0,0]]

entry param: [1,0,2]
threshold param: [[1],[1,2,2],[1,1],[1],[1,1,1],[1],[1,2]]
kinetic param: [[0,1,1,1,0,0,0,0,0,0,1,1,0,0,0,0],[0,0,0,0,0,0,0,0,0,0,0,0,0,0,0,0,0,0,0,0,0,0,0,0,0,0,0,0,0,0,0,0,0,0,0,0,0,0,0,0,0,0,0,0,0,0,0,0,0,0,0,0,0,0,0,0,0,0,0,0,0,0,0,0],[0,0,0,0,0,0,0,0,1,1,1,1,0,0,0,0,0,0,0,0,0,0,0,0,0,1,0,0,0,0,0,0],[0,1,0,1,0,0,0,1,0,0,0,0,0,0,0,0]]

entry param: [1,0,2]
threshold param: [[1],[1,2,2],[1,1],[1],[1,1,1],[1],[1,2]]
kinetic param: [[0,1,1,1,0,0,0,0,0,0,1,1,0,0,0,0],[0,0,0,0,0,0,0,0,0,0,0,0,0,0,0,0,0,0,0,0,0,0,0,0,0,0,0,0,0,0,0,0,0,0,0,0,0,0,0,0,0,0,0,0,0,0,0,0,0,0,0,0,0,0,0,0,0,0,0,0,0,0,0,0],[0,0,0,0,0,0,0,0,1,1,1,1,0,0,0,0,0,0,0,0,0,0,0,0,0,1,0,0,0,0,0,0],[0,1,0,1,0,0,0,1,0,0,0,0,0,0,0,0]]

entry param: [1,0,2]
threshold param: [[1],[1,2,2],[1,1],[1],[1,1,1],[1],[1,2]]
kinetic param: [[0,1,1,1,0,0,0,0,0,0,1,1,0,0,0,0],[0,0,0,0,0,0,0,0,0,0,0,0,0,0,0,0,0,0,0,0,0,0,0,0,0,0,0,0,0,0,0,0,0,0,0,0,0,0,0,0,0,0,0,0,0,0,0,0,0,0,0,0,0,0,0,0,0,0,0,0,0,0,0,0],[0,0,0,0,0,0,0,0,1,1,1,1,0,0,0,0,0,0,0,0,0,0,0,0,0,1,0,0,0,0,0,0],[0,1,0,1,0,0,0,1,0,0,0,0,0,0,0,0]]

entry param: [0,0,2]
threshold param: [[1],[1,2,2],[1,1],[1],[1,1,1],[1],[1,2]]
kinetic param: [[0,1,1,1,0,0,0,0,0,0,1,1,0,0,0,0],[0,0,0,0,0,0,0,0,0,0,0,0,0,0,0,0,0,0,0,0,0,0,0,0,0,0,0,0,0,0,0,0,0,0,0,0,0,0,0,0,0,0,0,0,0,0,0,0,0,0,0,0,0,0,0,0,0,0,0,0,0,0,0,0],[0,0,0,0,0,0,0,0,1,1,1,1,0,0,0,0,0,0,0,0,0,0,0,0,0,1,0,0,0,0,0,0],[0,1,0,1,0,0,0,1,0,0,0,0,0,0,0,0]]

entry param: [1,1,0]
threshold param: [[1],[1,2,2],[1,1],[1],[1,1,1],[1],[1,2]]
kinetic param: [[0,1,1,1,0,0,0,0,0,0,1,1,0,0,0,0],[0,0,0,0,0,0,0,2,0,0,0,1,0,2,0,2,0,0,0,0,0,1,0,1,0,0,0,1,0,0,0,1,0,0,0,0,0,0,2,2,0,0,1,1,2,2,2,2,0,0,0,0,1,1,1,1,0,0,1,1,0,0,1,1],[0,0,0,0,0,0,0,0,0,0,0,0,0,0,0,0,0,0,0,0,0,0,0,0,0,0,0,0,0,0,0,0],[0,1,0,1,0,0,0,1,0,0,0,0,0,0,0,0]]

entry param: [1,0,0]
threshold param: [[1],[1,2,2],[1,1],[1],[1,1,1],[1],[1,2]]
kinetic param: [[0,1,1,1,0,0,0,0,0,0,1,1,0,0,0,0],[0,0,0,0,0,0,0,2,0,0,0,1,0,2,0,2,0,0,0,0,0,1,0,1,0,0,0,1,0,0,0,1,0,0,0,0,0,0,2,2,0,0,1,1,2,2,2,2,0,0,0,0,1,1,1,1,0,0,1,1,0,0,1,1],[0,0,0,0,0,0,0,0,0,0,0,0,0,0,0,0,0,0,0,0,0,0,0,0,0,0,0,0,0,0,0,0],[0,1,0,1,0,0,0,1,0,0,0,0,0,0,0,0]]

entry param: [1,0,1]
threshold param: [[1],[1,2,2],[1,1],[1],[1,1,1],[1],[1,2]]
kinetic param: [[0,1,1,1,0,0,0,0,0,0,1,1,0,0,0,0],[0,0,0,0,0,0,0,2,0,0,0,1,0,2,0,2,0,0,0,0,0,1,0,1,0,0,0,1,0,0,0,1,0,0,0,0,0,0,2,2,0,0,1,1,2,2,2,2,0,0,0,0,1,1,1,1,0,0,1,1,0,0,1,1],[0,0,0,0,0,0,0,0,0,0,0,0,0,0,0,0,0,0,0,0,0,0,0,0,0,0,0,0,0,0,0,0],[0,1,0,1,0,0,0,1,0,0,0,0,0,0,0,0]]

entry param: [0,0,2]
threshold param: [[1],[1,2,2],[1,1],[1],[1,1,1],[1],[1,2]]
kinetic param: [[0,1,1,1,0,0,0,0,0,0,1,1,0,0,0,0],[0,0,0,0,0,0,0,2,0,0,0,1,0,2,0,2,0,0,0,0,0,1,0,1,0,0,0,1,0,0,0,1,0,0,0,0,0,0,2,2,0,0,1,1,2,2,2,2,0,0,0,0,1,1,1,1,0,0,1,1,0,0,1,1],[0,0,0,0,0,0,0,0,0,0,0,0,0,0,0,0,0,0,0,0,0,0,0,0,0,0,0,0,0,0,0,0],[0,1,0,1,0,0,0,1,0,0,0,0,0,0,0,0]]

entry param: [1,1,0]
threshold param: [[1],[1,2,2],[1,1],[1],[1,1,1],[1],[1,2]]
kinetic param: [[0,1,1,1,0,0,0,0,0,0,1,1,0,0,0,0],[0,0,0,0,0,0,0,2,0,0,0,1,0,2,0,2,0,0,0,0,0,1,0,1,0,0,0,1,0,0,0,1,0,0,0,0,0,0,2,2,0,0,1,1,2,2,2,2,0,0,0,0,1,1,1,1,0,0,1,1,0,0,1,1],[0,0,0,0,0,0,0,0,1,1,1,1,0,0,0,0,0,0,0,0,0,0,0,0,0,1,0,0,0,0,0,0],[0,0,0,0,0,0,0,0,0,0,0,0,0,0,0,0]]

entry param: [1,0,0]
threshold param: [[1],[1,2,2],[1,1],[1],[1,1,1],[1],[1,2]]
kinetic param: [[0,1,1,1,0,0,0,0,0,0,1,1,0,0,0,0],[0,0,0,0,0,0,0,2,0,0,0,1,0,2,0,2,0,0,0,0,0,1,0,1,0,0,0,1,0,0,0,1,0,0,0,0,0,0,2,2,0,0,1,1,2,2,2,2,0,0,0,0,1,1,1,1,0,0,1,1,0,0,1,1],[0,0,0,0,0,0,0,0,1,1,1,1,0,0,0,0,0,0,0,0,0,0,0,0,0,1,0,0,0,0,0,0],[0,0,0,0,0,0,0,0,0,0,0,0,0,0,0,0]]

entry param: [1,0,1]
threshold param: [[1],[1,2,2],[1,1],[1],[1,1,1],[1],[1,2]]
kinetic param: [[0,1,1,1,0,0,0,0,0,0,1,1,0,0,0,0],[0,0,0,0,0,0,0,2,0,0,0,1,0,2,0,2,0,0,0,0,0,1,0,1,0,0,0,1,0,0,0,1,0,0,0,0,0,0,2,2,0,0,1,1,2,2,2,2,0,0,0,0,1,1,1,1,0,0,1,1,0,0,1,1],[0,0,0,0,0,0,0,0,1,1,1,1,0,0,0,0,0,0,0,0,0,0,0,0,0,1,0,0,0,0,0,0],[0,0,0,0,0,0,0,0,0,0,0,0,0,0,0,0]]

entry param: [0,0,2]
threshold param: [[1],[1,2,2],[1,1],[1],[1,1,1],[1],[1,2]]
kinetic param: [[0,1,1,1,0,0,0,0,0,0,1,1,0,0,0,0],[0,0,0,0,0,0,0,2,0,0,0,1,0,2,0,2,0,0,0,0,0,1,0,1,0,0,0,1,0,0,0,1,0,0,0,0,0,0,2,2,0,0,1,1,2,2,2,2,0,0,0,0,1,1,1,1,0,0,1,1,0,0,1,1],[0,0,0,0,0,0,0,0,1,1,1,1,0,0,0,0,0,0,0,0,0,0,0,0,0,1,0,0,0,0,0,0],[0,0,0,0,0,0,0,0,0,0,0,0,0,0,0,0]]

entry param: [0,1,1]
threshold param: [[1],[1,2,2],[1,1],[1],[1,1,1],[1],[1,2]]
kinetic param: [[0,1,1,1,0,0,0,0,0,0,1,1,0,0,0,0],[0,0,0,0,0,0,0,2,0,0,0,1,0,2,0,2,0,0,0,0,0,1,0,1,0,0,0,1,0,0,0,1,0,0,0,0,0,0,2,2,0,0,1,1,2,2,2,2,0,0,0,0,1,1,1,1,0,0,1,1,0,0,1,1],[0,0,0,0,0,0,0,0,1,1,1,1,0,0,0,0,0,0,0,0,0,0,0,0,0,1,0,0,0,0,0,0],[0,1,0,1,0,0,0,1,0,0,0,0,0,0,0,0]]

entry param: [0,1,1]
threshold param: [[1],[1,2,2],[1,1],[1],[1,1,1],[1],[1,2]]
kinetic param: [[0,1,1,1,0,0,0,0,0,0,1,1,0,0,0,0],[0,0,0,0,0,0,0,2,0,0,0,1,0,2,0,2,0,0,0,0,0,1,0,1,0,0,0,1,0,0,0,1,0,0,0,0,0,0,2,2,0,0,1,1,2,2,2,2,0,0,0,0,1,1,1,1,0,0,1,1,0,0,1,1],[0,0,0,0,0,0,0,0,1,1,1,1,0,0,0,0,0,0,0,0,0,0,0,0,0,1,0,0,0,0,0,0],[0,1,0,1,0,0,0,1,0,0,0,0,0,0,0,0]]

entry param: [0,0,1]
threshold param: [[1],[1,2,2],[1,1],[1],[1,1,1],[1],[1,2]]
kinetic param: [[0,1,1,1,0,0,0,0,0,0,1,1,0,0,0,0],[0,0,0,0,0,0,0,2,0,0,0,1,0,2,0,2,0,0,0,0,0,1,0,1,0,0,0,1,0,0,0,1,0,0,0,0,0,0,2,2,0,0,1,1,2,2,2,2,0,0,0,0,1,1,1,1,0,0,1,1,0,0,1,1],[0,0,0,0,0,0,0,0,1,1,1,1,0,0,0,0,0,0,0,0,0,0,0,0,0,1,0,0,0,0,0,0],[0,1,0,1,0,0,0,1,0,0,0,0,0,0,0,0]]

entry param: [0,0,2]
threshold param: [[1],[1,2,2],[1,1],[1],[1,1,1],[1],[1,2]]
kinetic param: [[0,1,1,1,0,0,0,0,0,0,1,1,0,0,0,0],[0,0,0,0,0,0,0,2,0,0,0,1,0,2,0,2,0,0,0,0,0,1,0,1,0,0,0,1,0,0,0,1,0,0,0,0,0,0,2,2,0,0,1,1,2,2,2,2,0,0,0,0,1,1,1,1,0,0,1,1,0,0,1,1],[0,0,0,0,0,0,0,0,1,1,1,1,0,0,0,0,0,0,0,0,0,0,0,0,0,1,0,0,0,0,0,0],[0,1,0,1,0,0,0,1,0,0,0,0,0,0,0,0]]

entry param: [1,0,0]
threshold param: [[1],[1,2,2],[1,1],[1],[1,1,1],[1],[1,2]]
kinetic param: [[0,1,1,1,0,0,0,0,0,0,1,1,0,0,0,0],[0,0,0,0,0,0,0,2,0,0,0,1,0,2,0,2,0,0,0,0,0,1,0,1,0,0,0,1,0,0,0,1,0,0,0,0,0,0,2,2,0,0,1,1,2,2,2,2,0,0,0,0,1,1,1,1,0,0,1,1,0,0,1,1],[0,0,0,0,0,0,0,0,1,1,1,1,0,0,0,0,0,0,0,0,0,0,0,0,0,1,0,0,0,0,0,0],[0,1,0,1,0,0,0,1,0,0,0,0,0,0,0,0]]

entry param: [1,0,0]
threshold param: [[1],[1,2,2],[1,1],[1],[1,1,1],[1],[1,2]]
kinetic param: [[0,1,1,1,0,0,0,0,0,0,1,1,0,0,0,0],[0,0,0,0,0,0,0,2,0,0,0,1,0,2,0,2,0,0,0,0,0,1,0,1,0,0,0,1,0,0,0,1,0,0,0,0,0,0,2,2,0,0,1,1,2,2,2,2,0,0,0,0,1,1,1,1,0,0,1,1,0,0,1,1],[0,0,0,0,0,0,0,0,1,1,1,1,0,0,0,0,0,0,0,0,0,0,0,0,0,1,0,0,0,0,0,0],[0,1,0,1,0,0,0,1,0,0,0,0,0,0,0,0]]

entry param: [0,0,1]
threshold param: [[1],[1,2,2],[1,1],[1],[1,1,1],[1],[1,2]]
kinetic param: [[0,1,1,1,0,0,0,0,0,0,1,1,0,0,0,0],[0,0,0,0,0,0,0,2,0,0,0,1,0,2,0,2,0,0,0,0,0,1,0,1,0,0,0,1,0,0,0,1,0,0,0,0,0,0,2,2,0,0,1,1,2,2,2,2,0,0,0,0,1,1,1,1,0,0,1,1,0,0,1,1],[0,0,0,0,0,0,0,0,1,1,1,1,0,0,0,0,0,0,0,0,0,0,0,0,0,1,0,0,0,0,0,0],[0,1,0,1,0,0,0,1,0,0,0,0,0,0,0,0]]

entry param: [0,0,2]
threshold param: [[1],[1,2,2],[1,1],[1],[1,1,1],[1],[1,2]]
kinetic param: [[0,1,1,1,0,0,0,0,0,0,1,1,0,0,0,0],[0,0,0,0,0,0,0,2,0,0,0,1,0,2,0,2,0,0,0,0,0,1,0,1,0,0,0,1,0,0,0,1,0,0,0,0,0,0,2,2,0,0,1,1,2,2,2,2,0,0,0,0,1,1,1,1,0,0,1,1,0,0,1,1],[0,0,0,0,0,0,0,0,1,1,1,1,0,0,0,0,0,0,0,0,0,0,0,0,0,1,0,0,0,0,0,0],[0,1,0,1,0,0,0,1,0,0,0,0,0,0,0,0]]

entry param: [1,1,0]
threshold param: [[1],[1,2,2],[1,1],[1],[1,1,1],[1],[1,2]]
kinetic param: [[0,1,1,1,0,0,0,0,0,0,1,1,0,0,0,0],[0,0,0,0,0,0,0,2,0,0,0,1,0,2,0,2,0,0,0,0,0,1,0,1,0,0,0,1,0,0,0,1,0,0,0,0,0,0,2,2,0,0,1,1,2,2,2,2,0,0,0,0,1,1,1,1,0,0,1,1,0,0,1,1],[0,0,0,0,0,0,0,0,1,1,1,1,0,0,0,0,0,0,0,0,0,0,0,0,0,1,0,0,0,0,0,0],[0,1,0,1,0,0,0,1,0,0,0,0,0,0,0,0]]

entry param: [1,1,0]
threshold param: [[1],[1,2,2],[1,1],[1],[1,1,1],[1],[1,2]]
kinetic param: [[0,1,1,1,0,0,0,0,0,0,1,1,0,0,0,0],[0,0,0,0,0,0,0,2,0,0,0,1,0,2,0,2,0,0,0,0,0,1,0,1,0,0,0,1,0,0,0,1,0,0,0,0,0,0,2,2,0,0,1,1,2,2,2,2,0,0,0,0,1,1,1,1,0,0,1,1,0,0,1,1],[0,0,0,0,0,0,0,0,1,1,1,1,0,0,0,0,0,0,0,0,0,0,0,0,0,1,0,0,0,0,0,0],[0,1,0,1,0,0,0,1,0,0,0,0,0,0,0,0]]

entry param: [1,0,0]
threshold param: [[1],[1,2,2],[1,1],[1],[1,1,1],[1],[1,2]]
kinetic param: [[0,1,1,1,0,0,0,0,0,0,1,1,0,0,0,0],[0,0,0,0,0,0,0,2,0,0,0,1,0,2,0,2,0,0,0,0,0,1,0,1,0,0,0,1,0,0,0,1,0,0,0,0,0,0,2,2,0,0,1,1,2,2,2,2,0,0,0,0,1,1,1,1,0,0,1,1,0,0,1,1],[0,0,0,0,0,0,0,0,1,1,1,1,0,0,0,0,0,0,0,0,0,0,0,0,0,1,0,0,0,0,0,0],[0,1,0,1,0,0,0,1,0,0,0,0,0,0,0,0]]

entry param: [0,0,0]
threshold param: [[1],[1,2,2],[1,1],[1],[1,1,1],[1],[1,2]]
kinetic param: [[0,1,1,1,0,0,0,0,0,0,1,1,0,0,0,0],[0,0,0,0,0,0,0,2,0,0,0,1,0,2,0,2,0,0,0,0,0,1,0,1,0,0,0,1,0,0,0,1,0,0,0,0,0,0,2,2,0,0,1,1,2,2,2,2,0,0,0,0,1,1,1,1,0,0,1,1,0,0,1,1],[0,0,0,0,0,0,0,0,1,1,1,1,0,0,0,0,0,0,0,0,0,0,0,0,0,1,0,0,0,0,0,0],[0,1,0,1,0,0,0,1,0,0,0,0,0,0,0,0]]

entry param: [1,1,0]
threshold param: [[1],[1,2,2],[1,1],[1],[1,1,1],[1],[1,2]]
kinetic param: [[1,1,1,1,1,1,1,1,1,1,1,1,1,1,1,1],[0,0,0,0,0,0,0,2,0,0,0,1,0,2,0,2,0,0,0,0,0,1,0,1,0,0,0,1,0,0,0,1,0,0,0,0,0,0,2,2,0,0,1,1,2,2,2,2,0,0,0,0,1,1,1,1,0,0,1,1,0,0,1,1],[0,0,0,0,0,0,0,0,1,1,1,1,0,0,0,0,0,0,0,0,0,0,0,0,0,1,0,0,0,0,0,0],[0,1,0,1,0,0,0,1,0,0,0,0,0,0,0,0]]

entry param: [1,0,0]
threshold param: [[1],[1,2,2],[1,1],[1],[1,1,1],[1],[1,2]]
kinetic param: [[1,1,1,1,1,1,1,1,1,1,1,1,1,1,1,1],[0,0,0,0,0,0,0,2,0,0,0,1,0,2,0,2,0,0,0,0,0,1,0,1,0,0,0,1,0,0,0,1,0,0,0,0,0,0,2,2,0,0,1,1,2,2,2,2,0,0,0,0,1,1,1,1,0,0,1,1,0,0,1,1],[0,0,0,0,0,0,0,0,1,1,1,1,0,0,0,0,0,0,0,0,0,0,0,0,0,1,0,0,0,0,0,0],[0,1,0,1,0,0,0,1,0,0,0,0,0,0,0,0]]

entry param: [1,0,1]
threshold param: [[1],[1,2,2],[1,1],[1],[1,1,1],[1],[1,2]]
kinetic param: [[1,1,1,1,1,1,1,1,1,1,1,1,1,1,1,1],[0,0,0,0,0,0,0,2,0,0,0,1,0,2,0,2,0,0,0,0,0,1,0,1,0,0,0,1,0,0,0,1,0,0,0,0,0,0,2,2,0,0,1,1,2,2,2,2,0,0,0,0,1,1,1,1,0,0,1,1,0,0,1,1],[0,0,0,0,0,0,0,0,1,1,1,1,0,0,0,0,0,0,0,0,0,0,0,0,0,1,0,0,0,0,0,0],[0,1,0,1,0,0,0,1,0,0,0,0,0,0,0,0]]

entry param: [0,0,2]
threshold param: [[1],[1,2,2],[1,1],[1],[1,1,1],[1],[1,2]]
kinetic param: [[1,1,1,1,1,1,1,1,1,1,1,1,1,1,1,1],[0,0,0,0,0,0,0,2,0,0,0,1,0,2,0,2,0,0,0,0,0,1,0,1,0,0,0,1,0,0,0,1,0,0,0,0,0,0,2,2,0,0,1,1,2,2,2,2,0,0,0,0,1,1,1,1,0,0,1,1,0,0,1,1],[0,0,0,0,0,0,0,0,1,1,1,1,0,0,0,0,0,0,0,0,0,0,0,0,0,1,0,0,0,0,0,0],[0,1,0,1,0,0,0,1,0,0,0,0,0,0,0,0]]

entry param: [1,1,0]
threshold param: [[1],[1,2,2],[1,1],[1],[1,1,1],[1],[1,2]]
kinetic param: [[0,1,1,1,0,0,0,0,0,0,1,1,0,0,0,0],[0,0,0,0,0,0,0,2,0,0,0,1,0,2,0,2,0,0,0,0,0,1,0,1,0,0,0,1,0,0,0,1,0,0,0,0,0,0,2,2,0,0,1,1,2,2,2,2,0,0,0,0,1,1,1,1,0,0,1,1,0,0,1,1],[0,0,0,0,0,0,0,0,1,1,1,1,0,0,0,0,0,0,0,0,0,0,0,0,0,1,0,0,0,0,0,0],[1,1,1,1,1,1,1,1,1,1,1,1,1,1,1,1]]

entry param: [1,0,0]
threshold param: [[1],[1,2,2],[1,1],[1],[1,1,1],[1],[1,2]]
kinetic param: [[0,1,1,1,0,0,0,0,0,0,1,1,0,0,0,0],[0,0,0,0,0,0,0,2,0,0,0,1,0,2,0,2,0,0,0,0,0,1,0,1,0,0,0,1,0,0,0,1,0,0,0,0,0,0,2,2,0,0,1,1,2,2,2,2,0,0,0,0,1,1,1,1,0,0,1,1,0,0,1,1],[0,0,0,0,0,0,0,0,1,1,1,1,0,0,0,0,0,0,0,0,0,0,0,0,0,1,0,0,0,0,0,0],[1,1,1,1,1,1,1,1,1,1,1,1,1,1,1,1]]

entry param: [1,0,1]
threshold param: [[1],[1,2,2],[1,1],[1],[1,1,1],[1],[1,2]]
kinetic param: [[0,1,1,1,0,0,0,0,0,0,1,1,0,0,0,0],[0,0,0,0,0,0,0,2,0,0,0,1,0,2,0,2,0,0,0,0,0,1,0,1,0,0,0,1,0,0,0,1,0,0,0,0,0,0,2,2,0,0,1,1,2,2,2,2,0,0,0,0,1,1,1,1,0,0,1,1,0,0,1,1],[0,0,0,0,0,0,0,0,1,1,1,1,0,0,0,0,0,0,0,0,0,0,0,0,0,1,0,0,0,0,0,0],[1,1,1,1,1,1,1,1,1,1,1,1,1,1,1,1]]

entry param: [0,0,2]
threshold param: [[1],[1,2,2],[1,1],[1],[1,1,1],[1],[1,2]]
kinetic param: [[0,1,1,1,0,0,0,0,0,0,1,1,0,0,0,0],[0,0,0,0,0,0,0,2,0,0,0,1,0,2,0,2,0,0,0,0,0,1,0,1,0,0,0,1,0,0,0,1,0,0,0,0,0,0,2,2,0,0,1,1,2,2,2,2,0,0,0,0,1,1,1,1,0,0,1,1,0,0,1,1],[0,0,0,0,0,0,0,0,1,1,1,1,0,0,0,0,0,0,0,0,0,0,0,0,0,1,0,0,0,0,0,0],[1,1,1,1,1,1,1,1,1,1,1,1,1,1,1,1]]

path: [[1,2,0,0]]
path: [[0,1,1,0]]
path: [[0,1,1,1]]
path: [[1,0,0,0]]
path: [[0,2,0,0]]
path: [[0,1,1,0]]
path: [[0,0,0,1]]
path: [[0,0,0,1]]
path: [[1,0,0,0]]
path: [[1,0,0,0]]
path: [[1,0,0,0]]
path: [[1,0,0,0]]
path: [[1,2,0,0]]
path: [[1,2,0,0]]
path: [[1,0,0,0]]
path: [[1,0,0,0]]
path: [[1,2,0,0]]
path: [[0,1,1,0]]
path: [[0,1,1,0]]
path: [[1,0,0,0]]
path: [[0,0,0,1]]
path: [[0,0,0,1]]
path: [[0,0,0,1]]
path: [[1,0,0,0]]
path: [[1,2,0,0]]
path: [[0,1,1,0]]
path: [[0,0,0,1]]
path: [[1,0,0,0]]
path: [[1,2,0,0]]
path: [[0,1,1,0]]
path: [[0,1,1,0]]
path: [[0,0,0,0]]
path: [[1,2,0,0]]
path: [[1,1,1,0]]
path: [[1,0,0,0]]
path: [[1,0,0,0]]
path: [[1,2,0,1]]
path: [[1,2,0,1]]
path: [[0,1,1,1]]
path: [[1,0,0,1]]

Number of solutions: 2
runtime: 15.660 sec.
yes


*/
