# Supplementary material for: Applications of a formal approach to decipher discrete genetic networks
Source: BMC Bioinformatics. 2010 Jul 20;11:385. doi: 10.1186/1471-2105-11-385 (PMC2918581; doi:10.1186/1471-2105-11-385)
Supplement: Additional file 1 — GNBox. [file 1471-2105-11-385-S1.ZIP › GNBox/queries/q_coli.pl]

:- module(q_coli, [
		   q0/1,
		   q1/1,
		   q2/1
		  ]).

:- use_module(tools_queries).
:- use_module('../models/model_coli', [species/1, biomodel/6]).
name(coli).

:- use_module(library(lists), [append/2]).
:- use_module('../dynamic_model', [stst/3, path/3]).
:- use_module('../cp_sat').
:- use_module('../cnf', [init_cnf/0]).
:- use_module('../print').
:- use_module('../runtime_info', [runtime_info/2]).


/*-----------------------------------------------------------------------------
   Workspace containing the creation of
      - Mutant (list of ee(Species, Value) )
      - Modif_nb_thr (list of nb_thr(Species, Nb_thr) )
      - Comp (list of ci(Species, list of compositions) )
      - Relax (list of
          . a(Species, Index_of_composition, _B),
          . o(Species, Index_of_composition, _B),
          . e(Species, Index_of_composition, _B),
          . nb_thr(Species, _LB),
          . nb_seg(_LB),
          . nb_seg(Mutant_type, _LB),
          . supp(_B)
               )
    usable as arguments of predicate biomodel/6
-----------------------------------------------------------------------------*/
mutant_0(Mutant) :-
   Mutant = [].

modif_nb_thr_0(Modif_nb_thr) :-
   Modif_nb_thr = [].

comp_0(Comp) :-
	Comp = [
		ci(crp, [ao(and(1,and(2,3))), ao(neg(4)), ao(neg(5))]),
		ci(cya, [  ao(or(neg(1),or(neg(2),neg(3))))  ]),
		ci(fis, [ao(or(neg(1),or(neg(2),neg(3)))), ao(and(4,neg(5)))]),
		ci(gyr, [ao(neg(1)), ao(or(neg(2),3))]),
		ci(top, [ao(1), ao(and(2,neg(3)))])
		].


comp_basic_top(Comp) :-
	Comp = [
		ci(crp, [ao(and(1,and(2,3))), ao(neg(4)), ao(neg(5))]),
		ci(cya, [  ao(or(neg(1),or(neg(2),neg(3))))  ]),
		ci(fis, [ao(or(neg(1),or(neg(2),neg(3)))), ao(and(4,neg(5)))]),
		ci(gyr, [ao(neg(1)), ao(or(neg(2),3))]),
		ci(top, [o(1), o(2), o(3), o(neg(1)), o(neg(2)), o(neg(3))])
		].


relax_0(Relax) :-
   Relax = [].

relax_ao(Relax) :-
	Relax = [
		 a(crp,1,_),
		 o(crp,1,_),
		 a(crp,2,_),
		 o(crp,2,_),
		 a(crp,3,_),
		 o(crp,3,_),

		 a(cya,1,_),
		 o(cya,1,_),

		 a(fis,1,_),
		 o(fis,1,_),
		 a(fis,2,_),
		 o(fis,2,_),

		 a(gyr,1,_),
		 o(gyr,1,_),
		 a(gyr,2,_),
		 o(gyr,2,_),

		 a(top,1,_),
		 o(top,1,_),
		 a(top,2,_),
		 o(top,2,_)
		 ].


relax_basic_top(Relax) :-
   Relax = [
	    o(top,1,_),
	    o(top,2,_),
	    o(top,3,_),
	    o(top,4,_),
	    o(top,5,_),
	    o(top,6,_)
	    ].


/*-----------------------------------------------------------------------------
    Workspace containing the main constraints about the model

-----------------------------------------------------------------------------*/

model_coli(M_coli, Sig_cst, Relax, Comp, Cnf) :-
	mutant_0(Mutant),
	modif_nb_thr_0(Modif_nb_thr),
	biomodel(M_coli, Mutant, Modif_nb_thr, Comp, Relax, Cnf1),
	M_coli = [_, _, [[Input_Sig]|_]|_],
	c_EqualXcst(Input_Sig, Sig_cst, Cnf2),
	xsat(append([Cnf1,Cnf2], Cnf)).
   
constraints_coli(L, M_ns_coli, M_s_coli, LPath, Cnf) :-
	%%% Constraint 2 of article in BMC Bioinformatics
	M = M_ns_coli,
	create_State_CP_SAT(M, S_ns, Cnf1),
	S_ns = [S_ns_crp,S_ns_cya,S_ns_fis,S_ns_gyr,S_ns_top],
	c_EqualXcst_lc([S_ns_crp,S_ns_cya,S_ns_fis], [1,1,3], Cnf2),

	create_State_CP_SAT(M, S_s, Cnf3),
	S_s = [S_s_crp,S_s_cya,S_s_fis,S_s_gyr,S_s_top],
	c_EqualXcst_lc([S_s_crp,S_s_cya,S_s_fis], [2,1,0], Cnf4),

	
	create_int_XpY_CP_SAT(S_ns_gyr, S_s_top, Gyr_ns_p_Top_s, Cnf5),
	create_int_XpY_CP_SAT(S_s_gyr, S_ns_top, Gyr_s_p_Top_ns, Cnf6),
	c_SupXY(Gyr_ns_p_Top_s, Gyr_s_p_Top_ns, Cnf7),

	%%% Constraint 3 of article in BMC Bioinformatics
	Cycle_ns = [S_ns,S_ns],
	path(M_ns_coli, Cycle_ns, Cnf8),

	Cycle_s = [S_s,S_s],
	path(M_s_coli, Cycle_s, Cnf9),

	length(Path_s_to_ns, L),
	lists:nth1(1, Path_s_to_ns, S_s),
	lists:nth1(L, Path_s_to_ns, S_ns),
	create_Path_CP_SAT(M, Path_s_to_ns, Cnf10),
	path(M_ns_coli, Path_s_to_ns, Cnf11),

	length(Path_ns_to_s, L),
	lists:nth1(1, Path_ns_to_s, S_ns),
	lists:nth1(L, Path_ns_to_s, S_s),
	create_Path_CP_SAT(M, Path_ns_to_s, Cnf12),
	path(M_s_coli, Path_ns_to_s, Cnf13),

	xsat(append([Cnf1,Cnf2,Cnf3,Cnf4,Cnf5,Cnf6,Cnf7,Cnf8,Cnf9,Cnf10,Cnf11,Cnf12,Cnf13], Cnf)),

	LPath = [Cycle_ns, Cycle_s, Path_s_to_ns, Path_ns_to_s].

	

constraints_path_nocycle(L, Model, Path_nocycle, Cnf) :-
	length(Path_nocycle, L),
	create_Path_CP_SAT(Model, Path_nocycle, Cnf1),
	c_lc_dif(Path_nocycle, Cnf2),
	path(Model, Path_nocycle, Cnf3),
	xsat(append([Cnf1,Cnf2,Cnf3], Cnf)).

/*-----------------------------------------------------------------------------
    Workspace containing the queries

-----------------------------------------------------------------------------*/
/*--- coherence
q0/1
*/
q0(L) :-
	CP_SAT_flag = cp_sat,
	name(Name),
	%name_query(['1',Name], Name_query),
	name_module(Name, Name_module),
	runtime_info(Name_module,
		     (
		       set_CP_SAT_flag(CP_SAT_flag),
		       init_cnf,
		       format('--g\n', []),
		       findall(1,
			     (
			       relax_0(Relax),
			       comp_0(Comp),
			       model_coli(M_ns_coli, 0, Relax, Comp, Cnf1),
			       M_ns_coli = [_, _, [_,Thr,Ks]|_],
			       M_s_coli = [_, _, [_,Thr,Ks]|_], % constraints about interaction compositions are set to M_s_coli (by the Ks)
			       model_coli(M_s_coli, 1, Relax, [], Cnf2), % []
			       constraints_coli(L, M_ns_coli, M_s_coli, LPath, Cnf3),
			       xsat(append([Cnf1,Cnf2,Cnf3], Cnf)),
			       LModel = [M_ns_coli,M_s_coli],
			       LB = [],
			       nl,nl,nl,nl,
			       format('--solve\n', []),
			       solve_Relax(Relax, Cnf, LModel, LPath, LB),
			       
			       format('--solution', []),
			       print_Relax(Relax),
			       print_Param(M_ns_coli),
			       print_Param(M_s_coli),
			       print_LPath(LPath)
			     ),
			     Set1),
		       length(Set1, Length),
		       format('\nNumber of solutions: ~w\n', [Length])
		     )
		    ).	       


/*--- relaxation of additivity and observability constraints
q1/1
*/
q1(L) :-
	CP_SAT_flag = cp_sat,
	name(Name),
	%name_query(['1',Name], Name_query),
	name_module(Name, Name_module),
	runtime_info(Name_module,
		     (
		       set_CP_SAT_flag(CP_SAT_flag),
		       init_cnf,
		       format('--g\n', []),
		       findall(1,
			     (
			       relax_ao(Relax), %%%
			       comp_0(Comp),
			       model_coli(M_ns_coli, 0, Relax, Comp, Cnf1),
			       M_ns_coli = [_, _, [_,Thr,Ks]|_],
			       M_s_coli = [_, _, [_,Thr,Ks]|_], % constraints about interaction compositions are set to M_s_coli (by the Ks)
			       model_coli(M_s_coli, 1, Relax, [], Cnf2), % []
			       constraints_coli(L, M_ns_coli, M_s_coli, LPath, Cnf3),
			       xsat(append([Cnf1,Cnf2,Cnf3], Cnf)),
			       LModel = [M_ns_coli,M_s_coli],
			       LB = [],
			       nl,nl,nl,nl,
			       format('--solve\n', []),
			       solve_Relax(Relax, Cnf, LModel, LPath, LB),
			       
			       format('--solution', []),
			       print_Relax(Relax),
			       print_Param(M_ns_coli),
			       print_Param(M_s_coli),
			       print_LPath(LPath)
			     ),
			     Set1),
		       length(Set1, Length),
		       format('\nNumber of solutions: ~w\n', [Length])
		     )
		    ).


/*--- search for necessary signed interactions onto top
q2/1
*/
q2(L) :-
	CP_SAT_flag = cp_sat,
	name(Name),
	%name_query(['1',Name], Name_query),
	name_module(Name, Name_module),
	runtime_info(Name_module,
		     (
		       set_CP_SAT_flag(CP_SAT_flag),
		       init_cnf,
		       format('--g\n', []),
		       findall(1,
			     (
			       relax_basic_top(Relax), %%%
			       comp_basic_top(Comp),
			       model_coli(M_ns_coli, 0, Relax, Comp, Cnf1),
			       M_ns_coli = [_, _, [_,Thr,Ks]|_],
			       M_s_coli = [_, _, [_,Thr,Ks]|_], % constraints about interaction compositions are set to M_s_coli (by the Ks)
			       model_coli(M_s_coli, 1, Relax, [], Cnf2), % []
			       constraints_coli(L, M_ns_coli, M_s_coli, LPath, Cnf3),
			       xsat(append([Cnf1,Cnf2,Cnf3], Cnf)),
			       LModel = [M_ns_coli,M_s_coli],
			       LB = [],
			       nl,nl,nl,nl,
			       format('--solve\n', []),
			       solve_NoRelax(Relax, Cnf, LModel, LPath, LB),%%%
			       
			       format('--solution', []),
			       print_NoRelax(Relax), %%%
			       print_Param(M_ns_coli),
			       print_Param(M_s_coli),
			       print_LPath(LPath)
			     ),
			     Set1),
		       length(Set1, Length),
		       format('\nNumber of solutions: ~w\n', [Length])
		     )
		    ).


/*
RESULTS


| ?- q0(10).
--g


--solve
---------Sum=0

Number of solutions: 0
runtime: 1.530 sec.
yes
% source_info
| ?- q1(10).
--g


--solve
---------Sum=20
---------Sum=19
--solution
relax: a(top,1)-> r,   
entry param: [0]
threshold param: [[1,2],[1,2],[1,2,3],[1,2],[1,2],[1]]
kinetic param: [[2,1,1,1,2,1,1,1,2,1,1,1,2,1,1,1,2,1,1,1,2,1,1,1,2,1,1,1,2,2,2,1],[1,1,1,1,1,1,1,0],[0,0,3,0,0,0,3,0,0,0,3,0,0,0,3,0,0,0,3,0,0,0,3,0,0,0,3,0,0,0,0,0],[1,1,1,1,1,1,0,1],[1,1,1,1,0,0,2,0]]
entry param: [1]
threshold param: [[1,2],[1,2],[1,2,3],[1,2],[1,2],[1]]
kinetic param: [[2,1,1,1,2,1,1,1,2,1,1,1,2,1,1,1,2,1,1,1,2,1,1,1,2,1,1,1,2,2,2,1],[1,1,1,1,1,1,1,0],[0,0,3,0,0,0,3,0,0,0,3,0,0,0,3,0,0,0,3,0,0,0,3,0,0,0,3,0,0,0,0,0],[1,1,1,1,1,1,0,1],[1,1,1,1,0,0,2,0]]
path: [[1,1,3,1,0],[1,1,3,1,0]]
path: [[2,1,0,1,1],[2,1,0,1,1]]
path: [[2,1,0,1,1],[2,1,1,1,1],[2,1,2,1,1],[2,1,3,1,1],[2,1,3,1,0],[1,1,3,1,0],[1,1,3,1,0],[1,1,3,1,0],[1,1,3,1,0],[1,1,3,1,0]]
path: [[1,1,3,1,0],[1,1,2,1,0],[1,1,1,1,0],[1,1,0,1,0],[1,1,0,1,1],[2,1,0,1,1],[2,1,0,1,1],[2,1,0,1,1],[2,1,0,1,1],[2,1,0,1,1]]
--solution
relax: a(gyr,1)-> r,   
entry param: [0]
threshold param: [[1,2],[1,2],[1,2,3],[1,2],[1,2],[1]]
kinetic param: [[2,0,1,1,2,0,1,1,2,0,1,1,2,0,1,1,2,0,1,1,2,0,1,1,2,0,1,1,2,2,2,1],[1,1,1,1,1,1,1,0],[0,0,3,0,0,0,3,0,0,0,3,0,0,0,3,0,0,0,3,0,0,0,3,0,0,0,3,0,0,0,0,0],[1,1,1,1,2,2,0,2],[1,1,1,1,1,1,2,1]]
entry param: [1]
threshold param: [[1,2],[1,2],[1,2,3],[1,2],[1,2],[1]]
kinetic param: [[2,0,1,1,2,0,1,1,2,0,1,1,2,0,1,1,2,0,1,1,2,0,1,1,2,0,1,1,2,2,2,1],[1,1,1,1,1,1,1,0],[0,0,3,0,0,0,3,0,0,0,3,0,0,0,3,0,0,0,3,0,0,0,3,0,0,0,3,0,0,0,0,0],[1,1,1,1,2,2,0,2],[1,1,1,1,1,1,2,1]]
path: [[1,1,3,2,1],[1,1,3,2,1]]
path: [[2,1,0,1,1],[2,1,0,1,1]]
path: [[2,1,0,1,1],[2,1,1,1,1],[2,1,2,1,1],[2,1,3,1,1],[2,1,3,2,1],[1,1,3,2,1],[1,1,3,2,1],[1,1,3,2,1],[1,1,3,2,1],[1,1,3,2,1]]
path: [[1,1,3,2,1],[1,1,2,2,1],[1,1,1,2,1],[1,1,0,2,1],[2,1,0,2,1],[2,1,0,1,1],[2,1,0,1,1],[2,1,0,1,1],[2,1,0,1,1],[2,1,0,1,1]]
---------Sum=18
---------Sum=17
---------Sum=16
---------Sum=15
---------Sum=14
---------Sum=13
---------Sum=12
---------Sum=11
---------Sum=10
---------Sum=9
---------Sum=8
---------Sum=7
---------Sum=6
---------Sum=5
---------Sum=4
---------Sum=3
---------Sum=2
---------Sum=1
---------Sum=0

Number of solutions: 2
runtime: 5.480 sec.
yes
% source_info
| ?- q2(10).
--g


--solve
---------Sum=0
---------Sum=1
--solution
required: o(top,4)-> nr,   
entry param: [0]
threshold param: [[1,2],[1,2],[1,2,3],[1,1],[1,2],[1]]
kinetic param: [[2,0,1,1,2,0,1,1,2,0,1,1,2,0,1,1,2,0,1,1,2,0,1,1,2,0,1,1,2,2,2,1],[1,1,1,1,1,1,1,0],[3,3,3,3,3,3,3,3,3,3,3,3,3,3,3,3,3,3,3,3,3,3,3,3,3,3,3,3,0,0,1,0],[1,1,0,1,0,0,0,0],[2,2,2,2,0,0,0,0]]
entry param: [1]
threshold param: [[1,2],[1,2],[1,2,3],[1,1],[1,2],[1]]
kinetic param: [[2,0,1,1,2,0,1,1,2,0,1,1,2,0,1,1,2,0,1,1,2,0,1,1,2,0,1,1,2,2,2,1],[1,1,1,1,1,1,1,0],[3,3,3,3,3,3,3,3,3,3,3,3,3,3,3,3,3,3,3,3,3,3,3,3,3,3,3,3,0,0,1,0],[1,1,0,1,0,0,0,0],[2,2,2,2,0,0,0,0]]
path: [[1,1,3,0,0],[1,1,3,0,0]]
path: [[2,1,0,1,2],[2,1,0,1,2]]
path: [[2,1,0,1,2],[2,1,1,1,2],[2,1,2,1,2],[1,1,2,1,2],[1,1,3,1,2],[1,1,3,0,2],[1,1,3,0,1],[1,1,3,0,0],[1,1,3,0,0],[1,1,3,0,0]]
path: [[1,1,3,0,0],[1,1,2,0,0],[1,1,1,0,0],[1,1,0,0,0],[1,1,0,1,0],[1,1,0,0,0],[2,1,0,0,0],[2,1,0,1,0],[2,1,0,1,1],[2,1,0,1,2]]
--solution
required: o(top,2)-> nr,   
entry param: [0]
threshold param: [[1,2],[1,2],[1,2,3],[1,1],[1,2],[1]]
kinetic param: [[2,0,1,1,2,0,1,1,2,0,1,1,2,0,1,1,2,0,1,1,2,0,1,1,2,0,1,1,2,2,2,1],[1,1,1,1,1,1,1,0],[3,3,3,3,3,3,3,3,3,3,3,3,3,3,3,3,3,3,3,3,3,3,3,3,3,3,3,3,0,0,1,0],[1,1,0,1,0,0,0,0],[0,0,2,2,0,0,2,2]]
entry param: [1]
threshold param: [[1,2],[1,2],[1,2,3],[1,1],[1,2],[1]]
kinetic param: [[2,0,1,1,2,0,1,1,2,0,1,1,2,0,1,1,2,0,1,1,2,0,1,1,2,0,1,1,2,2,2,1],[1,1,1,1,1,1,1,0],[3,3,3,3,3,3,3,3,3,3,3,3,3,3,3,3,3,3,3,3,3,3,3,3,3,3,3,3,0,0,1,0],[1,1,0,1,0,0,0,0],[0,0,2,2,0,0,2,2]]
path: [[1,1,3,0,0],[1,1,3,0,0]]
path: [[2,1,0,1,2],[2,1,0,1,2]]
path: [[2,1,0,1,2],[2,1,1,1,2],[2,1,2,1,2],[1,1,2,1,2],[1,1,3,1,2],[1,1,3,0,2],[1,1,3,0,1],[1,1,3,0,0],[1,1,3,0,0],[1,1,3,0,0]]
path: [[1,1,3,0,0],[1,1,2,0,0],[1,1,1,0,0],[1,1,0,0,0],[1,1,0,1,0],[1,1,0,0,0],[2,1,0,0,0],[2,1,0,1,0],[2,1,0,1,1],[2,1,0,1,2]]
---------Sum=2
---------Sum=3
---------Sum=4
---------Sum=5
---------Sum=6

Number of solutions: 2
runtime: 2.840 sec.
yes


*/
