# Supplementary material for: Applications of a formal approach to decipher discrete genetic networks
Source: BMC Bioinformatics. 2010 Jul 20;11:385. doi: 10.1186/1471-2105-11-385 (PMC2918581; doi:10.1186/1471-2105-11-385)
Supplement: Additional file 1 — GNBox. [file 1471-2105-11-385-S1.ZIP › GNBox/queries/q_lambda.pl]

:- module(q_lambda, [
		     q0/1,
		     q1/1,
		     q2/1
		    ]).

:- use_module(tools_queries).
:- use_module('../models/model_lambda', [species/1, biomodel/6]).
name(lambda).

:- use_module(library(lists), [append/2]).
:- use_module('../dynamic_model', [stst/3, path/3]).
:- use_module('../cp_sat').
:- use_module('../cnf', [init_cnf/0]).
:- use_module('../print').
:- use_module('../runtime_info', [runtime_info/2]).


/*-----------------------------------------------------------------------------
   Workspace containing the creation of
      - Mutant (list of ee(Species, Value) )
      - Modif_nb_thr (list of nb_thr(Species, Nb_thr) )
      - Comp (list of ci(Species, list of compositions) )
      - Relax (list of
          . a(Species, Index_of_composition, _B),
          . o(Species, Index_of_composition, _B),
          . e(Species, Index_of_composition, _B),
          . nb_thr(Species, _LB),
          . nb_seg(_LB),
          . nb_seg(Mutant_type, _LB),
          . supp(_B)
               )
    usable as arguments of predicate biomodel/6
-----------------------------------------------------------------------------*/
mutant_0(Mutant) :-
   Mutant = [].

modif_nb_thr_0(Modif_nb_thr) :-
   Modif_nb_thr = [].

comp_0(Comp) :-
	Comp = [
		ci(cI, [ao(1),ao(neg(2)),ao(3)]),
		ci(cro, [ao(neg(1)),ao(neg(2))]),
		ci(cII, [ao(neg(1)),ao(neg(2)),ao(3)]),
		ci(n, [ao(neg(1)),ao(neg(2))])
		].


comp_no_ao(Comp) :-
	Comp = [
		ci(cI, [1,neg(2),3]),
		ci(cro, [neg(1),neg(2)]),
		ci(cII, [neg(1),neg(2),3]),
		ci(n, [neg(1),neg(2)])
		].

relax_0(Relax) :-
   Relax = [].


relax_no_exist_interact(Relax) :-
	Relax = [
		 no_e(cI,1,_),
		 no_e(cI,2,_),
		 no_e(cI,3,_),
		 no_e(cro,1,_),
		 no_e(cro,2,_),
		 no_e(cII,1,_),
		 no_e(cII,2,_),
		 no_e(cII,3,_),
		 no_e(n,1,_),
		 no_e(n,2,_)
		].


/*-----------------------------------------------------------------------------
    Workspace containing the main constraints about the model

-----------------------------------------------------------------------------*/

model_lambda(M_lambda, Relax, Comp, Cnf) :-
	mutant_0(Mutant),
	modif_nb_thr_0(Modif_nb_thr),
	biomodel(M_lambda, Mutant, Modif_nb_thr, Comp, Relax, Cnf).
   
constraints_lambda(L, Model, LPath, Cnf) :-
	create_State_CP_SAT(Model, S0, Cnf1),
	c_EqualXcst_lc(S0, [0,0,0,0], Cnf2),

	create_State_CP_SAT(Model, S1, Cnf3),
	c_EqualXcst_lc(S1, [2,0,0,0], Cnf4),

	create_State_CP_SAT(Model, S2, Cnf5),
	c_EqualXcst_lc(S2, [0,2,0,0], Cnf6),

	create_State_CP_SAT(Model, S3, Cnf7),
	c_EqualXcst_lc(S3, [0,3,0,0], Cnf8),

	create_State_CP_SAT(Model, S23, Cnf9),
	S23 = [CI_S23,Cro_S23,CII_S23,N_S23],
	c_EqualXcst_lc([CI_S23,CII_S23,N_S23], [0,0,0], Cnf10),
	c_SupEqualXcst(Cro_S23, 2, Cnf11),

	Cycle_lysogenic = [S1,S1],
	path(Model, Cycle_lysogenic, Cnf12),

	Cycle_lytic = [S2,S3,S2],
	path(Model, Cycle_lytic, Cnf13),

	length(Path_lysogenic, L),
	lists:nth1(1, Path_lysogenic, S0),
	lists:nth1(L, Path_lysogenic, S1),
	create_Path_CP_SAT(Model, Path_lysogenic, Cnf14),
	path(Model, Path_lysogenic, Cnf15),

	length(Path_lytic, L),
	lists:nth1(1, Path_lytic, S0),
	lists:nth1(L, Path_lytic, S23),
	create_Path_CP_SAT(Model, Path_lytic, Cnf16),
	path(Model, Path_lytic, Cnf17),

	xsat(append([Cnf1,Cnf2,Cnf3,Cnf4,Cnf5,Cnf6,Cnf7,Cnf8,Cnf9,Cnf10,Cnf11,Cnf12,Cnf13,Cnf14,Cnf15,Cnf16,Cnf17], Cnf)),

	LPath = [Cycle_lysogenic, Cycle_lytic, Path_lysogenic, Path_lytic].

	

constraints_path_nocycle(L, Model, Path_nocycle, Cnf) :-
	length(Path_nocycle, L),
	create_Path_CP_SAT(Model, Path_nocycle, Cnf1),
	c_lc_dif(Path_nocycle, Cnf2),
	path(Model, Path_nocycle, Cnf3),
	xsat(append([Cnf1,Cnf2,Cnf3], Cnf)).

/*-----------------------------------------------------------------------------
    Workspace containing the queries

-----------------------------------------------------------------------------*/
/*--- coherence
q0/1
*/
q0(L) :-
	CP_SAT_flag = cp_sat,
	name(Name),
	%name_query(['1',Name], Name_query),
	name_module(Name, Name_module),
	runtime_info(Name_module,
		     (
		       set_CP_SAT_flag(CP_SAT_flag),
		       init_cnf,
		       format('--g\n', []),
		       findall(1,
			     (
			       relax_0(Relax),
			       comp_0(Comp),
			       model_lambda(M_lambda, Relax, Comp, Cnf1),
			       constraints_lambda(L, M_lambda, LPath, Cnf2),
			       xsat(append([Cnf1,Cnf2], Cnf)),
			       LModel = [M_lambda],
			       LB = [],
			       nl,nl,nl,nl,
			       format('--solve\n', []),
			       solve_Relax(Relax, Cnf, LModel, LPath, LB),
			       
			       format('--solution', []),
			       print_Relax(Relax),
			       print_Param(M_lambda),
			       print_LPath(LPath)
			     ),
			     Set1),
		       length(Set1, Length),
		       format('\nNumber of solutions: ~w\n', [Length])
		     )
		    ).	       


/*
q0(48).
--g

--solve
---------Sum=0
--solution
relax: 
entry param: []
threshold param: [[1,2],[1,2,3],[1],[1]]
kinetic param: [[0,2,0,0,2,2,1,1],[3,0,0,0],[0,1,0,0,0,0,0,0],[1,0,0,0]]
path: [[2,0,0,0],[2,0,0,0]]
path: [[0,2,0,0],[0,3,0,0],[0,2,0,0]]
path: [[0,0,0,0],[0,0,0,1],[0,0,1,1],[1,0,1,1],[1,0,1,0],[1,0,0,0],[0,0,0,0],[0,0,0,1],[0,0,1,1],[1,0,1,1],[1,0,1,0],[1,0,0,0],[0,0,0,0],[0,0,0,1],[0,0,1,1],[1,0,1,1],[1,0,1,0],[1,0,0,0],[0,0,0,0],[0,0,0,1],[0,0,1,1],[1,0,1,1],[1,0,1,0],[1,0,0,0],[0,0,0,0],[0,0,0,1],[0,0,1,1],[1,0,1,1],[1,0,1,0],[1,0,0,0],[0,0,0,0],[0,0,0,1],[0,0,1,1],[1,0,1,1],[1,0,1,0],[1,0,0,0],[0,0,0,0],[0,0,0,1],[0,0,1,1],[1,0,1,1],[2,0,1,1],[2,0,1,0],[2,0,0,0],[2,0,0,0],[2,0,0,0],[2,0,0,0],[2,0,0,0],[2,0,0,0]]
path: [[0,0,0,0],[0,0,0,1],[0,0,1,1],[1,0,1,1],[1,0,1,0],[1,0,0,0],[0,0,0,0],[0,0,0,1],[0,0,1,1],[1,0,1,1],[1,0,1,0],[1,0,0,0],[0,0,0,0],[0,0,0,1],[0,0,1,1],[1,0,1,1],[1,0,1,0],[1,0,0,0],[0,0,0,0],[0,0,0,1],[0,0,1,1],[1,0,1,1],[1,1,1,1],[0,1,1,1],[0,2,1,1],[0,3,1,1],[0,3,1,0],[0,2,1,0],[0,3,1,0],[0,2,1,0],[0,3,1,0],[0,2,1,0],[0,3,1,0],[0,2,1,0],[0,2,0,0],[0,3,0,0],[0,2,0,0],[0,3,0,0],[0,2,0,0],[0,3,0,0],[0,2,0,0],[0,3,0,0],[0,2,0,0],[0,3,0,0],[0,2,0,0],[0,3,0,0],[0,2,0,0],[0,3,0,0]]

Number of solutions: 1
runtime: success in 1.840 sec.
yes

*/


/*--- interaction composition necessary
q1/1
*/
q1(L) :-
	CP_SAT_flag = cp_sat,
	name(Name),
	%name_query(['1',Name], Name_query),
	name_module(Name, Name_module),
	runtime_info(Name_module,
		     (
		       set_CP_SAT_flag(CP_SAT_flag),
		       init_cnf,
		       format('--g\n', []),
		       findall(1,
			     (
			       relax_no_exist_interact(Relax),write(a),
			       comp_no_ao(Comp),write(b),
			       model_lambda(M_lambda, Relax, Comp, Cnf1),write(c),
			       constraints_lambda(L, M_lambda, LPath, Cnf2),write(d),
			       xsat(append([Cnf1,Cnf2], Cnf)),write(e),
			       LModel = [M_lambda],
			       LB = [],
			       nl,nl,nl,nl,
			       format('--solve\n', []),
			       solve_Relax(Relax, Cnf, LModel, LPath, LB),
			       
			       format('--solution', []),
			       print_Relax(Relax),
			       print_Param(M_lambda),
			       print_LPath(LPath)
			     ),
			     Set1),
		       length(Set1, Length),
		       format('\nNumber of solutions: ~w\n', [Length])
		     )
		    ).	       


/*
 q1(48).
--g
abcde


--solve
---------Sum=10
---------Sum=9
---------Sum=8
--solution
relax: no_e(cro,1)-> r,   no_e(cro,2)-> r,   
entry param: []
threshold param: [[1,2],[1,2,3],[1],[1]]
kinetic param: [[2,2,2,2,2,2,2,2],[3,1,0,0],[0,0,0,0,0,0,0,0],[0,0,0,0]]
path: [[2,0,0,0],[2,0,0,0]]
path: [[0,2,0,0],[0,3,0,0],[0,2,0,0]]
path: [[0,0,0,0],[0,1,0,0],[1,1,0,0],[1,2,0,0],[2,2,0,0],[2,1,0,0],[2,0,0,0],[2,0,0,0],[2,0,0,0],[2,0,0,0],[2,0,0,0],[2,0,0,0],[2,0,0,0],[2,0,0,0],[2,0,0,0],[2,0,0,0],[2,0,0,0],[2,0,0,0],[2,0,0,0],[2,0,0,0],[2,0,0,0],[2,0,0,0],[2,0,0,0],[2,0,0,0],[2,0,0,0],[2,0,0,0],[2,0,0,0],[2,0,0,0],[2,0,0,0],[2,0,0,0],[2,0,0,0],[2,0,0,0],[2,0,0,0],[2,0,0,0],[2,0,0,0],[2,0,0,0],[2,0,0,0],[2,0,0,0],[2,0,0,0],[2,0,0,0],[2,0,0,0],[2,0,0,0],[2,0,0,0],[2,0,0,0],[2,0,0,0],[2,0,0,0],[2,0,0,0],[2,0,0,0]]
path: [[0,0,0,0],[0,1,0,0],[0,2,0,0],[0,3,0,0],[0,2,0,0],[0,3,0,0],[0,2,0,0],[0,3,0,0],[0,2,0,0],[0,3,0,0],[0,2,0,0],[0,3,0,0],[0,2,0,0],[0,3,0,0],[0,2,0,0],[0,3,0,0],[0,2,0,0],[0,3,0,0],[0,2,0,0],[0,3,0,0],[0,2,0,0],[0,3,0,0],[0,2,0,0],[0,3,0,0],[0,2,0,0],[0,3,0,0],[0,2,0,0],[0,3,0,0],[0,2,0,0],[0,3,0,0],[0,2,0,0],[0,3,0,0],[0,2,0,0],[0,3,0,0],[0,2,0,0],[0,3,0,0],[0,2,0,0],[0,3,0,0],[0,2,0,0],[0,3,0,0],[0,2,0,0],[0,3,0,0],[0,2,0,0],[0,3,0,0],[0,2,0,0],[0,3,0,0],[0,2,0,0],[0,3,0,0]]
---------Sum=7
---------Sum=6
---------Sum=5
---------Sum=4
---------Sum=3
---------Sum=2
---------Sum=1
---------Sum=0

Number of solutions: 1
runtime: success in 1.830 sec.
yes
*/


/*--- diameter of the network
q2/1
*/
q2(L) :-
	CP_SAT_flag = cp_sat,
	name(Name),
	%name_query(['1',Name], Name_query),
	name_module(Name, Name_module),
	runtime_info(Name_module,
		     (
		       set_CP_SAT_flag(CP_SAT_flag),
		       init_cnf,
		       format('--g\n', []),
		       findall(1,
			     (
			       relax_0(Relax),
			       comp_0(Comp),
			       model_lambda(M_lambda, Relax, Comp, Cnf1),
			       constraints_lambda(L, M_lambda, LPath_aux, Cnf2),
			       constraints_path_nocycle(L, M_lambda, Path_nocycle, Cnf3),
			       xsat(append([Cnf1,Cnf2,Cnf3], Cnf)),
			       LModel = [M_lambda],
			       LPath = [Path_nocycle|LPath_aux],
			       LB = [],
			       nl,nl,nl,nl,
			       format('--solve\n', []),
			       solve_Relax(Relax, Cnf, LModel, LPath, LB),
			       
			       format('--solution', []),
			       print_Relax(Relax),
			       print_Param(M_lambda),
			       print_LPath(LPath)
			     ),
			     Set1),
		       length(Set1, Length),
		       format('\nNumber of solutions: ~w\n', [Length])
		     )
		    ).	       


/*
RESULTS

*************************
| ?- q2(43).
--g


--solve
---------Sum=0
--solution
relax: 
entry param: []
threshold param: [[1,2],[1,2,3],[1],[1]]
kinetic param: [[0,2,0,2,2,2,0,2],[3,0,0,0],[1,1,0,1,0,0,0,0],[1,0,0,0]]
path: [[1,0,0,1],[1,0,0,0],[0,0,0,0],[0,0,1,0],[0,0,1,1],[1,0,1,1],[1,0,1,0],[1,1,1,0],[2,1,1,0],[2,1,0,0],[1,1,0,0],[0,1,0,0],[0,1,1,0],[0,1,1,1],[1,1,1,1],[2,1,1,1],[2,1,0,1],[1,1,0,1],[0,1,0,1],[0,2,0,1],[0,3,0,1],[0,3,1,1],[0,2,1,1],[1,2,1,1],[2,2,1,1],[2,2,0,1],[1,2,0,1],[1,3,0,1],[1,3,1,1],[2,3,1,1],[2,3,0,1],[2,3,0,0],[1,3,0,0],[0,3,0,0],[0,2,0,0],[0,2,1,0],[0,3,1,0],[1,3,1,0],[2,3,1,0],[2,2,1,0],[2,2,0,0],[1,2,0,0],[1,2,1,0]]
path: [[2,0,0,0],[2,0,0,0]]
path: [[0,2,0,0],[0,3,0,0],[0,2,0,0]]
path: [[0,0,0,0],[0,1,0,0],[0,2,0,0],[0,2,1,0],[0,3,1,0],[0,2,1,0],[1,2,1,0],[2,2,1,0],[2,1,1,0],[2,1,0,0],[1,1,0,0],[0,1,0,0],[0,1,0,1],[0,1,1,1],[0,2,1,1],[0,3,1,1],[0,2,1,1],[1,2,1,1],[2,2,1,1],[2,1,1,1],[2,1,0,1],[1,1,0,1],[1,1,0,0],[0,1,0,0],[0,1,1,0],[0,1,1,1],[1,1,1,1],[1,1,1,0],[1,2,1,0],[1,3,1,0],[1,2,1,0],[1,3,1,0],[1,3,0,0],[1,2,0,0],[0,2,0,0],[0,3,0,0],[0,2,0,0],[0,2,1,0],[1,2,1,0],[2,2,1,0],[2,1,1,0],[2,1,0,0],[2,0,0,0]]
path: [[0,0,0,0],[0,0,1,0],[1,0,1,0],[1,1,1,0],[2,1,1,0],[2,1,0,0],[1,1,0,0],[0,1,0,0],[0,1,0,1],[0,1,1,1],[1,1,1,1],[2,1,1,1],[2,1,0,1],[1,1,0,1],[1,1,0,0],[0,1,0,0],[0,1,1,0],[0,2,1,0],[0,3,1,0],[0,3,0,0],[0,2,0,0],[0,3,0,0],[0,2,0,0],[0,2,1,0],[0,3,1,0],[0,3,0,0],[0,2,0,0],[0,2,1,0],[1,2,1,0],[2,2,1,0],[2,1,1,0],[2,1,0,0],[1,1,0,0],[0,1,0,0],[0,1,0,1],[0,2,0,1],[0,2,1,1],[0,3,1,1],[0,2,1,1],[0,2,1,0],[0,3,1,0],[0,3,0,0],[0,2,0,0]]

Number of solutions: 1
runtime: success in 458.740 sec.
yes
% source_info


*************************
| ?- q2(44).
--g


--solve
---------Sum=0
runtime: failure in 488.750 sec.
no


*/
