# Supplementary material for: Applications of a formal approach to decipher discrete genetic networks
Source: BMC Bioinformatics. 2010 Jul 20;11:385. doi: 10.1186/1471-2105-11-385 (PMC2918581; doi:10.1186/1471-2105-11-385)
Supplement: Additional file 1 — GNBox. [file 1471-2105-11-385-S1.ZIP › GNBox/interaction_compositions/tools_interaction_compositions.pl]

/*

create_interaction_compositions(test).

*/

:- module(tools_interaction_compositions, [create_interaction_compositions/1, constraints_LModel_LComp/3]).%, consistent_ao_Comp/2]).

:- use_module(library(lists)).
:- use_module(library(codesio)).
:- use_module('../cp_sat').
%:- use_module(library(clpfd)).


/*---
*/
create_interaction_compositions(Name) :-
	atom_concat('../prepremodels/prepremodel_', Name, Name_module_prepremodel),
	compile(Name_module_prepremodel),
	prepremodel(Prepremodel),
	Prepremodel = [_, LI_pre,_],

	atom_concat('../premodels/premodel_', Name, Name_module_premodel),
	compile(Name_module_premodel),
	premodel(Premodel),
	Premodel = [Species, LI|_],

	atom_concat('interaction_compositions_', Name, Name_module_comp),
	atom_concat(Name_module_comp, '.pl', Name_file_comp_aux),
	atom_concat('../interaction_compositions/', Name_file_comp_aux, Name_file_comp),
	open(Name_file_comp, write, Stream),
	format(Stream, ':- module(~w, [comp_tau1/1, comp_add_tau1/1, comp_tau2/1, comp_or_tau1/1, comp_squad_tau1/1]).\n\n', [Name_module_comp]),
	create_interaction_compositions_tau(Species, LI, LI_pre, Stream, 1),
	nl(Stream),
	nl(Stream),
	create_interaction_compositions_add_tau(Species, LI, LI_pre, Stream, 1),
	nl(Stream),
	nl(Stream),
	create_interaction_compositions_tau(Species, LI, LI_pre, Stream, 2),
	nl(Stream),
	nl(Stream),
	create_interaction_compositions_or_tau(Species, LI, LI_pre, Stream, 1),
	nl(Stream),
	nl(Stream),
	create_interaction_compositions_squad_tau(Species, LI, LI_pre, Stream, 1),

	close(Stream),
	format('\ncreation of module: ~w\n', [Name_module_comp]).

%%% Given list of compositions (for each species) with add and obs hypotheses
create_interaction_compositions_tau(Species, LI, LI_pre, Stream, Tau) :-
	format(Stream, 'comp_tau~w(Comp) :-\n', [Tau]),
	format(Stream, '     Comp =\n', []),
	format(Stream, '        [\n', []),
	extract(LI, Species, LI_pre, Stream, Tau, 0),
	format(Stream, '        ].\n', []). 
%%% Given list of compositions (for each species) with add hypotheses only
create_interaction_compositions_add_tau(Species, LI, LI_pre, Stream, Tau) :-
	format(Stream, 'comp_add_tau~w(Comp) :-\n', [Tau]),
	format(Stream, '     Comp =\n', []),
	format(Stream, '        [\n', []),
	extract_add(LI, Species, LI_pre, Stream, Tau, 0),
	format(Stream, '        ].\n', []).
%%% Composition OR of given list of compositions (for each species)
create_interaction_compositions_or_tau(Species, LI, LI_pre, Stream, Tau) :-
	format(Stream, 'comp_or_tau~w(Comp) :-\n', [Tau]),
	format(Stream, '     Comp =\n', []),
	format(Stream, '        [\n', []),
	extract(LI, Species, LI_pre, Stream, Tau, 1),
	format(Stream, '        ].\n', []).
%%% Composition according to equations (1), (2) and (3) of [A. Garg et al. 2007] of given list of compositions (for each species)
create_interaction_compositions_squad_tau(Species, LI, LI_pre, Stream, Tau) :-
	format(Stream, 'comp_squad_tau~w(Comp) :-\n', [Tau]),
	format(Stream, '     Comp =\n', []),
	format(Stream, '        [\n', []),
	extract_squad(LI, Species, LI_pre, Stream, Tau),
	format(Stream, '        ].\n', []).


extract([c(C,LI_C)], [C|_], LI_pre, Stream, Tau, Flag_OR) :-
	format(Stream, '          ', []),	
	extract_C(LI_pre, LI_C, C, Stream, Tau, Flag_OR),
	write(Stream, '\n').
extract([c(C,LI_C)|LI], [C|Species], LI_pre, Stream, Tau, Flag_OR) :-
	dif(LI, []),
	format(Stream, '          ', []),	
	extract_C(LI_pre, LI_C, C, Stream, Tau, Flag_OR),
	write(Stream, ',\n'),
	extract(LI, Species, LI_pre, Stream, Tau, Flag_OR).

extract_add([c(C,LI_C)], [C|_], LI_pre, Stream, Tau, Flag_OR) :-
	format(Stream, '          ', []),	
	extract_add_C(LI_pre, LI_C, C, Stream, Tau, Flag_OR),
	write(Stream, '\n').
extract_add([c(C,LI_C)|LI], [C|Species], LI_pre, Stream, Tau, Flag_OR) :-
	dif(LI, []),
	format(Stream, '          ', []),	
	extract_add_C(LI_pre, LI_C, C, Stream, Tau, Flag_OR),
	write(Stream, ',\n'),
	extract_add(LI, Species, LI_pre, Stream, Tau, Flag_OR).

extract_squad([c(C,LI_C)], [C|_], LI_pre, Stream, Tau) :-
	format(Stream, '          ', []),	
	extract_C_squad(LI_pre, LI_C, C, Stream, Tau),
	write(Stream, '\n').
extract_squad([c(C,LI_C)|LI], [C|Species], LI_pre, Stream, Tau) :-
	dif(LI, []),
	format(Stream, '          ', []),	
	extract_C_squad(LI_pre, LI_C, C, Stream, Tau),
	write(Stream, ',\n'),
	extract_squad(LI, Species, LI_pre, Stream, Tau).

extract_C(LI_pre, LI_C, C, Stream, Tau, Flag_OR) :-
	format(Stream, 'ci(~w,', [C]),
	extract_C_aux(LI_pre, LI_C, C, L_comp, Tau),
	trans_L_comp_Flag_OR(Flag_OR, L_comp, L_comp_Flag_OR),       
	write(Stream, L_comp_Flag_OR),
	write(Stream, ')').

extract_add_C(LI_pre, LI_C, C, Stream, Tau, Flag_OR) :-
	format(Stream, 'ci(~w,', [C]),
	extract_add_C_aux(LI_pre, LI_C, C, L_comp, Tau),
	trans_L_comp_Flag_OR(Flag_OR, L_comp, L_comp_Flag_OR),       
	write(Stream, L_comp_Flag_OR),
	write(Stream, ')').

extract_C_squad(LI_pre, LI_C, C, Stream, Tau) :-
	format(Stream, 'ci(~w,', [C]),
	extract_C_aux(LI_pre, LI_C, C, L_comp, Tau),
	trans_L_comp_squad(L_comp, L_comp_squad),       
	write(Stream, L_comp_squad),
	write(Stream, ')').

%%%
trans_L_comp_Flag_OR(0, L_comp, L_comp).
trans_L_comp_Flag_OR(1, [], []).
trans_L_comp_Flag_OR(1, L_comp, [ao(L_comp_Flag_OR)]) :-
	dif(L_comp, []),
	trans_L_comp_OR(L_comp, L_comp_Flag_OR).

%%%-----------------------
trans_L_comp_OR([ao(Comp)], Comp).
trans_L_comp_OR([ao(Comp)|L_comp], or(Comp,Comp_OR) ) :-
	dif(L_comp, []),
	trans_L_comp_OR(L_comp, Comp_OR).

trans_L_comp_AND([ao(Comp)], Comp).
trans_L_comp_AND([ao(Comp)|L_comp], and(Comp,Comp_AND) ) :-
	dif(L_comp, []),
	trans_L_comp_AND(L_comp, Comp_AND).

%%%------------------------
trans_L_comp_squad([], []).
trans_L_comp_squad(L_comp, [ao(Comp_squad)]) :-
	dif(L_comp, []),
	trans_L_comp_squad_aux(L_comp, Comp_squad).

trans_L_comp_squad_aux(L_comp, Comp_squad) :-
	create_L_comp_pos_neg(L_comp, L_comp_pos, L_comp_neg),
	trans_L_comp_squad_aux2(L_comp_pos, L_comp_neg, Comp_squad).

%
create_L_comp_pos_neg([], [], []).
create_L_comp_pos_neg([ao(neg(Comp))|L_comp], L_comp_pos, [ao(neg(Comp))|L_comp_neg]) :-
	!,
	create_L_comp_pos_neg(L_comp, L_comp_pos, L_comp_neg).
create_L_comp_pos_neg([Comp_pos|L_comp], [Comp_pos|L_comp_pos], L_comp_neg) :-
	create_L_comp_pos_neg(L_comp, L_comp_pos, L_comp_neg).

%
trans_L_comp_squad_aux2([], [], []) :-
	!.
trans_L_comp_squad_aux2([], L_comp_neg, Comp_neg_AND) :-
	!,
	trans_L_comp_AND(L_comp_neg, Comp_neg_AND). % Eq. (3) in [Gar07]
trans_L_comp_squad_aux2(L_comp_pos, [], Comp_pos_OR) :-
	!,
	trans_L_comp_OR(L_comp_pos, Comp_pos_OR). % Eq. (2) in [Gar07]
trans_L_comp_squad_aux2(L_comp_pos, L_comp_neg, Comp_squad) :-
	trans_L_comp_OR(L_comp_pos, Comp_pos_OR),
	trans_L_comp_AND(L_comp_neg, Comp_neg_AND),
	Comp_squad = and(Comp_pos_OR, Comp_neg_AND). % Eq. (1) in [Gar07]

% Add to L_comp all compositions relative to element r(LR,C2,Tau_p) of LI_pre
%    whose    C2 = C /\ Tau_p =< Tau
extract_C_aux([], _, _, [], _).
extract_C_aux([r(LR,C,Tau_p)|LI_pre], LI_C, C, [Comp|L_comp], Tau):-
	Tau_p =< Tau,
	extract_C_aux2(LR, LI_C, L_index_sgn),
	trans_comp_aux(L_index_sgn, Comp_aux),
	Comp = ao(Comp_aux),
	extract_C_aux(LI_pre, LI_C, C, L_comp, Tau).
extract_C_aux([r(_LR,C,Tau_p)|LI_pre], LI_C, C, L_comp, Tau):-
	Tau_p > Tau,
	extract_C_aux(LI_pre, LI_C, C, L_comp, Tau).
extract_C_aux([r(_LR,C2,_)|LI_pre], LI_C, C, L_comp, Tau):-
	dif(C, C2),
	extract_C_aux(LI_pre, LI_C, C, L_comp, Tau).

extract_add_C_aux([], _, _, [], _).
extract_add_C_aux([r(LR,C,Tau_p)|LI_pre], LI_C, C, [Comp|L_comp], Tau):-
	Tau_p =< Tau,
	extract_C_aux2(LR, LI_C, L_index_sgn),
	trans_comp_aux(L_index_sgn, Comp_aux),
	Comp = a(Comp_aux), %%%
	extract_add_C_aux(LI_pre, LI_C, C, L_comp, Tau).
extract_add_C_aux([r(_LR,C,Tau_p)|LI_pre], LI_C, C, L_comp, Tau):-
	Tau_p > Tau,
	extract_add_C_aux(LI_pre, LI_C, C, L_comp, Tau).
extract_add_C_aux([r(_LR,C2,_)|LI_pre], LI_C, C, L_comp, Tau):-
	dif(C, C2),
	extract_add_C_aux(LI_pre, LI_C, C, L_comp, Tau).

extract_C_aux2([], _, []).
extract_C_aux2([C2|LR], LI_C, [N|L_index_sgn]) :-
	atom(C2),
	nth1(N, LI_C, i(C2,_) ),
	extract_C_aux2(LR, LI_C, L_index_sgn).
extract_C_aux2([-C2|LR], LI_C, [neg(N)|L_index_sgn]) :-
	atom(C2),
	nth1(N, LI_C, i(C2,_) ),
	extract_C_aux2(LR, LI_C, L_index_sgn).


/*
*/
trans_comp_aux([X], X).
trans_comp_aux([X|L], and(X,Comp_aux)) :-
	trans_comp_aux(L, Comp_aux).


/*---
*/
constraints_LModel_LComp([], [], []).
constraints_LModel_LComp([Model|LModel], [Comp|LComp], Cnf) :-
	constraints_LModel_LComp_aux(LModel, Model, LComp, Comp, Cnf1),
	constraints_LModel_LComp(LModel, LComp, Cnf2),
	xsat(append([Cnf1,Cnf2], Cnf)).

constraints_LModel_LComp_aux([], _, [], _, []).
constraints_LModel_LComp_aux([Model2|LModel], Model1, [Comp2|LComp], Comp1, Cnf) :-
	Model1 = [Species, _, [_,_,Ks1]|_],
	Model2 = [Species, _, [_,_,Ks2]|_],
	constraints_LModel_LComp_aux2(Ks1, Ks2, Species, Comp1, Comp2, Cnf1),
	constraints_LModel_LComp_aux(LModel, Model1, LComp, Comp1, Cnf2),
	xsat(append([Cnf1,Cnf2], Cnf)).

constraints_LModel_LComp_aux2([], [], _, _, _, []).
constraints_LModel_LComp_aux2([Ks1_C|Ks1], [Ks2_C|Ks2], [C|Species], Comp1, Comp2, Cnf) :-
	constraints_LModel_LComp_aux3(C, Comp1, Comp2, Ks1_C, Ks2_C, Cnf1),
	constraints_LModel_LComp_aux2(Ks1, Ks2, Species, Comp1, Comp2, Cnf2),
	xsat(append([Cnf1,Cnf2], Cnf)).

%%% K_c^l for model 1 and for model 2 are equal in case of equality of interaction compositions 
constraints_LModel_LComp_aux3(C, Comp1, Comp2, Ks1_C, Ks2_C, Cnf) :-
	memberchk(ci(C,LComp_C), Comp1),
	memberchk(ci(C,LComp_C), Comp2),
	!,
	c_EqualXY_lc(Ks1_C, Ks2_C, Cnf).
constraints_LModel_LComp_aux3(_, _, _, _, _, []).


/*---

consistent_ao_Comp(Model, Comp) :-
	Model = [_,Eqs|_],
	consistent_ao_Comp_aux(Eqs, Comp).

consistent_ao_Comp_aux([], []).
consistent_ao_Comp_aux([eq(C,K,LI,LV)|Eqs], [ci(C,LComp_C)|Comp]) :-
	consistent_ao_Comp_C(K, LI, LV, LComp_C),
	consistent_ao_Comp_aux(Eqs, Comp).

consistent_ao_Comp_C(K, LI, LV, LComp_C) :-
	length(LI, RC),
	length(LComp_C, 0).
consistent_ao_Comp_C(K, LI, LV, LComp_C) :-
	length(LI, RC),
	length(LComp_C, RC).
%	write(RC),
%	Nb_Comp_C in 0..RC,
%	labeling([], [Nb_Comp_C]),
%	length(LComp_C, Nb_Comp_C).
*/
