# Supplementary material for: Applications of a formal approach to decipher discrete genetic networks
Source: BMC Bioinformatics. 2010 Jul 20;11:385. doi: 10.1186/1471-2105-11-385 (PMC2918581; doi:10.1186/1471-2105-11-385)
Supplement: Additional file 1 — GNBox. [file 1471-2105-11-385-S1.ZIP › GNBox/models/model_lambda.pl]

:- module(model_lambda, [species/1, biomodel/6]).
:- use_module(library(clpfd)).
:- use_module(library(lists)).

:- use_module('../cnf').
:- use_module('../cp_sat').
:- use_module('../biomodel_tool').
:- use_module('../write').

species(Species) :-
   Species = [cI,cro,cII,n].

biomodel(Model, Mutant, Modif_nb_thr, Comp, Relax, Cnf) :-
   Model = [Species, Eqs, P, Nb_thr, Nb_thr_max],

   % Species
   species(Species),

   % Maximal number of thresholds
   Nb_thr_max = [2,3,1,1],


   % FOCAL EQUATIONS

   Eqs = [
    eq(cI,
      K_cI,
      [i(cI,[t_cI_2,T_cI_2]), i(cro,[t_cro_1,T_cro_1]), i(cII,[t_cII_1,T_cII_1])],
      [[0,0,0],[0,0,1],[0,1,0],[0,1,1],[1,0,0],[1,0,1],[1,1,0],[1,1,1]]),

    eq(cro,
      K_cro,
      [i(cI,[t_cI_2,T_cI_2]), i(cro,[t_cro_3,T_cro_3])],
      [[0,0],[0,1],[1,0],[1,1]]),

    eq(cII,
      K_cII,
      [i(cI,[t_cI_2,T_cI_2]), i(cro,[t_cro_3,T_cro_3]), i(n,[t_n_1,T_n_1])],
      [[0,0,0],[0,0,1],[0,1,0],[0,1,1],[1,0,0],[1,0,1],[1,1,0],[1,1,1]]),

    eq(n,
      K_n,
      [i(cI,[t_cI_1,T_cI_1]), i(cro,[t_cro_2,T_cro_2])],
      [[0,0],[0,1],[1,0],[1,1]])
   ],

   % number of thresholds
   Nb_thr = [[nb_thr_cI,_Nb_thr_cI], [nb_thr_cro,_Nb_thr_cro], [nb_thr_cII,_Nb_thr_cII], [nb_thr_n,_Nb_thr_n]],
   Thr = [[[t_cI_1,T_cI_1],[t_cI_2,T_cI_2]], [[t_cro_1,T_cro_1],[t_cro_2,T_cro_2],[t_cro_3,T_cro_3]], [[t_cII_1,T_cII_1]], [[t_n_1,T_n_1]]],
   interval_Nb_thr_and_Thr(Species, Nb_thr, Thr, Nb_thr_max, Modif_nb_thr, Relax, Cnf1),


   % PARAMETRES
   % the first one is for input species concentrations
   % the second one for thresholds
   % the third one for discrete kinetic parameters
   P = [ _Inputs,
         [[[t_cI_1,T_cI_1],[t_cI_2,T_cI_2]], [[t_cro_1,T_cro_1],[t_cro_2,T_cro_2],[t_cro_3,T_cro_3]], [[t_cII_1,T_cII_1]], [[t_n_1,T_n_1]]], 
         Ks],

   Ks = [K_cI, K_cro, K_cII, K_n],
   create_Ks(Eqs, Nb_thr_max, Ks, Mutant, Cnf2),

   create_Inputs(P, Nb_thr_max, Cnf3),

   % Thresholds 
   Thr_ord = [thr_ord(cI,[1,2]),thr_ord(cro,[1,2,3])],

   ineg_ord_thr(Thr, Species, Thr_ord, Cnf4),

   Bnb_thr = [[[_IBnb_thr_cI_1,_Bnb_thr_cI_1], [_IBnb_thr_cI_2,_Bnb_thr_cI_2]],[[_IBnb_thr_cro_1,_Bnb_thr_cro_1], [_IBnb_thr_cro_2,_Bnb_thr_cro_2], [_IBnb_thr_cro_3,_Bnb_thr_cro_3]],[[_IBnb_thr_cII_1,_Bnb_thr_cII_1]],[[_IBnb_thr_n_1,_Bnb_thr_n_1]]],
   constraints_Bnb_thr(Species, Thr, Modif_nb_thr, Relax, Bnb_thr, Nb_thr, Cnf5),

   % inegality and domain of discrete kinetic parameters
   constraints_Mutant(Mutant, Model, Cnf6),
   constraints_Relax(Relax, Modif_nb_thr, Bnb_thr, Thr, Species, Cnf7),
   constraints_Comp(Comp, Relax, Mutant, Eqs, Cnf8),

   constraints_P_K_Nb_thr(P, Nb_thr, Cnf9),

   constraints_P_Input_Nb_thr(P, Nb_thr, Cnf10),


   xsat(append([Cnf1,Cnf2,Cnf3,Cnf4,Cnf5,Cnf6,Cnf7,Cnf8,Cnf9,Cnf10], Cnf)).
