# Supplementary material for: Applications of a formal approach to decipher discrete genetic networks
Source: BMC Bioinformatics. 2010 Jul 20;11:385. doi: 10.1186/1471-2105-11-385 (PMC2918581; doi:10.1186/1471-2105-11-385)
Supplement: Additional file 1 — GNBox. [file 1471-2105-11-385-S1.ZIP › GNBox/models/model_coli.pl]

:- module(model_coli, [species/1, biomodel/6]).
:- use_module(library(clpfd)).
:- use_module(library(lists)).

:- use_module('../cnf').
:- use_module('../cp_sat').
:- use_module('../biomodel_tool').
:- use_module('../write').

species(Species) :-
   Species = [crp,cya,fis,gyr,top,sig].

biomodel(Model, Mutant, Modif_nb_thr, Comp, Relax, Cnf) :-
   Model = [Species, Eqs, P, Nb_thr, Nb_thr_max],

   % Species
   species(Species),

   % Maximal number of thresholds
   Nb_thr_max = [2,2,3,2,2,1],


   % FOCAL EQUATIONS

   Eqs = [
    eq(crp,
      K_crp,
      [i(sig,[t_sig_1,T_sig_1]), i(crp,[t_crp_1,T_crp_1]), i(cya,[t_cya_1,T_cya_1]), i(fis,[t_fis_1,T_fis_1]), i(fis,[t_fis_2,T_fis_2])],
      [[0,0,0,0,0],[0,0,0,0,1],[0,0,0,1,0],[0,0,0,1,1],[0,0,1,0,0],[0,0,1,0,1],[0,0,1,1,0],[0,0,1,1,1],[0,1,0,0,0],[0,1,0,0,1],[0,1,0,1,0],[0,1,0,1,1],[0,1,1,0,0],[0,1,1,0,1],[0,1,1,1,0],[0,1,1,1,1],[1,0,0,0,0],[1,0,0,0,1],[1,0,0,1,0],[1,0,0,1,1],[1,0,1,0,0],[1,0,1,0,1],[1,0,1,1,0],[1,0,1,1,1],[1,1,0,0,0],[1,1,0,0,1],[1,1,0,1,0],[1,1,0,1,1],[1,1,1,0,0],[1,1,1,0,1],[1,1,1,1,0],[1,1,1,1,1]]),

    eq(cya,
      K_cya,
      [i(sig,[t_sig_1,T_sig_1]), i(crp,[t_crp_2,T_crp_2]), i(cya,[t_cya_2,T_cya_2])],
      [[0,0,0],[0,0,1],[0,1,0],[0,1,1],[1,0,0],[1,0,1],[1,1,0],[1,1,1]]),

    eq(fis,
      K_fis,
      [i(sig,[t_sig_1,T_sig_1]), i(crp,[t_crp_1,T_crp_1]), i(cya,[t_cya_1,T_cya_1]), i(gyr,[t_gyr_1,T_gyr_1]), i(top,[t_top_2,T_top_2])],
      [[0,0,0,0,0],[0,0,0,0,1],[0,0,0,1,0],[0,0,0,1,1],[0,0,1,0,0],[0,0,1,0,1],[0,0,1,1,0],[0,0,1,1,1],[0,1,0,0,0],[0,1,0,0,1],[0,1,0,1,0],[0,1,0,1,1],[0,1,1,0,0],[0,1,1,0,1],[0,1,1,1,0],[0,1,1,1,1],[1,0,0,0,0],[1,0,0,0,1],[1,0,0,1,0],[1,0,0,1,1],[1,0,1,0,0],[1,0,1,0,1],[1,0,1,1,0],[1,0,1,1,1],[1,1,0,0,0],[1,1,0,0,1],[1,1,0,1,0],[1,1,0,1,1],[1,1,1,0,0],[1,1,1,0,1],[1,1,1,1,0],[1,1,1,1,1]]),

    eq(gyr,
      K_gyr,
      [i(fis,[t_fis_3,T_fis_3]), i(gyr,[t_gyr_2,T_gyr_2]), i(top,[t_top_1,T_top_1])],
      [[0,0,0],[0,0,1],[0,1,0],[0,1,1],[1,0,0],[1,0,1],[1,1,0],[1,1,1]]),

    eq(top,
      K_top,
      [i(fis,[t_fis_3,T_fis_3]), i(gyr,[t_gyr_2,T_gyr_2]), i(top,[t_top_1,T_top_1])],
      [[0,0,0],[0,0,1],[0,1,0],[0,1,1],[1,0,0],[1,0,1],[1,1,0],[1,1,1]])
   ],

   % number of thresholds
   Nb_thr = [[nb_thr_crp,_Nb_thr_crp], [nb_thr_cya,_Nb_thr_cya], [nb_thr_fis,_Nb_thr_fis], [nb_thr_gyr,_Nb_thr_gyr], [nb_thr_top,_Nb_thr_top], [nb_thr_sig,_Nb_thr_sig]],
   Thr = [[[t_crp_1,T_crp_1],[t_crp_2,T_crp_2]], [[t_cya_1,T_cya_1],[t_cya_2,T_cya_2]], [[t_fis_1,T_fis_1],[t_fis_2,T_fis_2],[t_fis_3,T_fis_3]], [[t_gyr_1,T_gyr_1],[t_gyr_2,T_gyr_2]], [[t_top_1,T_top_1],[t_top_2,T_top_2]], [[t_sig_1,T_sig_1]]],
   interval_Nb_thr_and_Thr(Species, Nb_thr, Thr, Nb_thr_max, Modif_nb_thr, Relax, Cnf1),


   % PARAMETRES
   % the first one is for input species concentrations
   % the second one for thresholds
   % the third one for discrete kinetic parameters
   P = [ _Inputs,
         [[[t_crp_1,T_crp_1],[t_crp_2,T_crp_2]], [[t_cya_1,T_cya_1],[t_cya_2,T_cya_2]], [[t_fis_1,T_fis_1],[t_fis_2,T_fis_2],[t_fis_3,T_fis_3]], [[t_gyr_1,T_gyr_1],[t_gyr_2,T_gyr_2]], [[t_top_1,T_top_1],[t_top_2,T_top_2]], [[t_sig_1,T_sig_1]]], 
         Ks],

   Ks = [K_crp, K_cya, K_fis, K_gyr, K_top],
   create_Ks(Eqs, Nb_thr_max, Ks, Mutant, Cnf2),

   create_Inputs(P, Nb_thr_max, Cnf3),

   % Thresholds 
   Thr_ord = [thr_ord(crp,[1,2]),thr_ord(cya,[1,2]),thr_ord(fis,[1,2,3]),thr_ord(gyr,[1,2]),thr_ord(top,[1,2])],

   ineg_ord_thr(Thr, Species, Thr_ord, Cnf4),

   Bnb_thr = [[[_IBnb_thr_crp_1,_Bnb_thr_crp_1], [_IBnb_thr_crp_2,_Bnb_thr_crp_2]],[[_IBnb_thr_cya_1,_Bnb_thr_cya_1], [_IBnb_thr_cya_2,_Bnb_thr_cya_2]],[[_IBnb_thr_fis_1,_Bnb_thr_fis_1], [_IBnb_thr_fis_2,_Bnb_thr_fis_2], [_IBnb_thr_fis_3,_Bnb_thr_fis_3]],[[_IBnb_thr_gyr_1,_Bnb_thr_gyr_1], [_IBnb_thr_gyr_2,_Bnb_thr_gyr_2]],[[_IBnb_thr_top_1,_Bnb_thr_top_1], [_IBnb_thr_top_2,_Bnb_thr_top_2]],[[_IBnb_thr_sig_1,_Bnb_thr_sig_1]]],
   constraints_Bnb_thr(Species, Thr, Modif_nb_thr, Relax, Bnb_thr, Nb_thr, Cnf5),

   % inegality and domain of discrete kinetic parameters
   constraints_Mutant(Mutant, Model, Cnf6),
   constraints_Relax(Relax, Modif_nb_thr, Bnb_thr, Thr, Species, Cnf7),
   constraints_Comp(Comp, Relax, Mutant, Eqs, Cnf8),

   constraints_P_K_Nb_thr(P, Nb_thr, Cnf9),

   constraints_P_Input_Nb_thr(P, Nb_thr, Cnf10),


   xsat(append([Cnf1,Cnf2,Cnf3,Cnf4,Cnf5,Cnf6,Cnf7,Cnf8,Cnf9,Cnf10], Cnf)).
