# Supplementary material for: Applications of a formal approach to decipher discrete genetic networks
Source: BMC Bioinformatics. 2010 Jul 20;11:385. doi: 10.1186/1471-2105-11-385 (PMC2918581; doi:10.1186/1471-2105-11-385)
Supplement: Additional file 1 — GNBox. [file 1471-2105-11-385-S1.ZIP › GNBox/models/model_gap_auto_hbz.pl]

:- module(model_gap_auto_hbz, [species/1, biomodel/6]).
:- use_module(library(clpfd)).
:- use_module(library(lists)).

:- use_module('../cnf').
:- use_module('../cp_sat').
:- use_module('../biomodel_tool').
:- use_module('../write').

species(Species) :-
   Species = [gt,hbz,kr,kni,bcd,hbm,cad].

biomodel(Model, Mutant, Modif_nb_thr, Comp, Relax, Cnf) :-
   Model = [Species, Eqs, P, Nb_thr, Nb_thr_max],

   % Species
   species(Species),

   % Maximal number of thresholds
   Nb_thr_max = [1,3,2,1,3,1,2],


   % FOCAL EQUATIONS

   Eqs = [
    eq(gt,
      K_gt,
      [i(hbz,[t_hbz_1,T_hbz_1]), i(kr,[t_kr_1,T_kr_1]), i(bcd,[t_bcd_1,T_bcd_1]), i(cad,[t_cad_2,T_cad_2])],
      [[0,0,0,0],[0,0,0,1],[0,0,1,0],[0,0,1,1],[0,1,0,0],[0,1,0,1],[0,1,1,0],[0,1,1,1],[1,0,0,0],[1,0,0,1],[1,0,1,0],[1,0,1,1],[1,1,0,0],[1,1,0,1],[1,1,1,0],[1,1,1,1]]),

    eq(hbz,
      K_hbz,
      [i(hbz,[t_hbz_1,T_hbz_1]), i(kr,[t_kr_2,T_kr_2]), i(bcd,[t_bcd_1,T_bcd_1]), i(bcd,[t_bcd_2,T_bcd_2]), i(bcd,[t_bcd_3,T_bcd_3]), i(hbm,[t_hbm_1,T_hbm_1])],
      [[0,0,0,0,0,0],[0,0,0,0,0,1],[0,0,0,0,1,0],[0,0,0,0,1,1],[0,0,0,1,0,0],[0,0,0,1,0,1],[0,0,0,1,1,0],[0,0,0,1,1,1],[0,0,1,0,0,0],[0,0,1,0,0,1],[0,0,1,0,1,0],[0,0,1,0,1,1],[0,0,1,1,0,0],[0,0,1,1,0,1],[0,0,1,1,1,0],[0,0,1,1,1,1],[0,1,0,0,0,0],[0,1,0,0,0,1],[0,1,0,0,1,0],[0,1,0,0,1,1],[0,1,0,1,0,0],[0,1,0,1,0,1],[0,1,0,1,1,0],[0,1,0,1,1,1],[0,1,1,0,0,0],[0,1,1,0,0,1],[0,1,1,0,1,0],[0,1,1,0,1,1],[0,1,1,1,0,0],[0,1,1,1,0,1],[0,1,1,1,1,0],[0,1,1,1,1,1],[1,0,0,0,0,0],[1,0,0,0,0,1],[1,0,0,0,1,0],[1,0,0,0,1,1],[1,0,0,1,0,0],[1,0,0,1,0,1],[1,0,0,1,1,0],[1,0,0,1,1,1],[1,0,1,0,0,0],[1,0,1,0,0,1],[1,0,1,0,1,0],[1,0,1,0,1,1],[1,0,1,1,0,0],[1,0,1,1,0,1],[1,0,1,1,1,0],[1,0,1,1,1,1],[1,1,0,0,0,0],[1,1,0,0,0,1],[1,1,0,0,1,0],[1,1,0,0,1,1],[1,1,0,1,0,0],[1,1,0,1,0,1],[1,1,0,1,1,0],[1,1,0,1,1,1],[1,1,1,0,0,0],[1,1,1,0,0,1],[1,1,1,0,1,0],[1,1,1,0,1,1],[1,1,1,1,0,0],[1,1,1,1,0,1],[1,1,1,1,1,0],[1,1,1,1,1,1]]),

    eq(kr,
      K_kr,
      [i(gt,[t_gt_1,T_gt_1]), i(hbz,[t_hbz_1,T_hbz_1]), i(hbz,[t_hbz_3,T_hbz_3]), i(kni,[t_kni_1,T_kni_1]), i(bcd,[t_bcd_1,T_bcd_1])],
      [[0,0,0,0,0],[0,0,0,0,1],[0,0,0,1,0],[0,0,0,1,1],[0,0,1,0,0],[0,0,1,0,1],[0,0,1,1,0],[0,0,1,1,1],[0,1,0,0,0],[0,1,0,0,1],[0,1,0,1,0],[0,1,0,1,1],[0,1,1,0,0],[0,1,1,0,1],[0,1,1,1,0],[0,1,1,1,1],[1,0,0,0,0],[1,0,0,0,1],[1,0,0,1,0],[1,0,0,1,1],[1,0,1,0,0],[1,0,1,0,1],[1,0,1,1,0],[1,0,1,1,1],[1,1,0,0,0],[1,1,0,0,1],[1,1,0,1,0],[1,1,0,1,1],[1,1,1,0,0],[1,1,1,0,1],[1,1,1,1,0],[1,1,1,1,1]]),

    eq(kni,
      K_kni,
      [i(gt,[t_gt_1,T_gt_1]), i(hbz,[t_hbz_2,T_hbz_2]), i(bcd,[t_bcd_1,T_bcd_1]), i(cad,[t_cad_1,T_cad_1])],
      [[0,0,0,0],[0,0,0,1],[0,0,1,0],[0,0,1,1],[0,1,0,0],[0,1,0,1],[0,1,1,0],[0,1,1,1],[1,0,0,0],[1,0,0,1],[1,0,1,0],[1,0,1,1],[1,1,0,0],[1,1,0,1],[1,1,1,0],[1,1,1,1]])
   ],

   % number of thresholds
   Nb_thr = [[nb_thr_gt,_Nb_thr_gt], [nb_thr_hbz,_Nb_thr_hbz], [nb_thr_kr,_Nb_thr_kr], [nb_thr_kni,_Nb_thr_kni], [nb_thr_bcd,_Nb_thr_bcd], [nb_thr_hbm,_Nb_thr_hbm], [nb_thr_cad,_Nb_thr_cad]],
   Thr = [[[t_gt_1,T_gt_1]], [[t_hbz_1,T_hbz_1],[t_hbz_2,T_hbz_2],[t_hbz_3,T_hbz_3]], [[t_kr_1,T_kr_1],[t_kr_2,T_kr_2]], [[t_kni_1,T_kni_1]], [[t_bcd_1,T_bcd_1],[t_bcd_2,T_bcd_2],[t_bcd_3,T_bcd_3]], [[t_hbm_1,T_hbm_1]], [[t_cad_1,T_cad_1],[t_cad_2,T_cad_2]]],
   interval_Nb_thr_and_Thr(Species, Nb_thr, Thr, Nb_thr_max, Modif_nb_thr, Relax, Cnf1),


   % PARAMETRES
   % the first one is for input species concentrations
   % the second one for thresholds
   % the third one for discrete kinetic parameters
   P = [ _Inputs,
         [[[t_gt_1,T_gt_1]], [[t_hbz_1,T_hbz_1],[t_hbz_2,T_hbz_2],[t_hbz_3,T_hbz_3]], [[t_kr_1,T_kr_1],[t_kr_2,T_kr_2]], [[t_kni_1,T_kni_1]], [[t_bcd_1,T_bcd_1],[t_bcd_2,T_bcd_2],[t_bcd_3,T_bcd_3]], [[t_hbm_1,T_hbm_1]], [[t_cad_1,T_cad_1],[t_cad_2,T_cad_2]]], 
         Ks],

   Ks = [K_gt, K_hbz, K_kr, K_kni],
   create_Ks(Eqs, Nb_thr_max, Ks, Mutant, Cnf2),

   create_Inputs(P, Nb_thr_max, Cnf3),

   % Thresholds 
   Thr_ord = [],

   ineg_ord_thr(Thr, Species, Thr_ord, Cnf4),

   Bnb_thr = [[[_IBnb_thr_gt_1,_Bnb_thr_gt_1]],[[_IBnb_thr_hbz_1,_Bnb_thr_hbz_1], [_IBnb_thr_hbz_2,_Bnb_thr_hbz_2], [_IBnb_thr_hbz_3,_Bnb_thr_hbz_3]],[[_IBnb_thr_kr_1,_Bnb_thr_kr_1], [_IBnb_thr_kr_2,_Bnb_thr_kr_2]],[[_IBnb_thr_kni_1,_Bnb_thr_kni_1]],[[_IBnb_thr_bcd_1,_Bnb_thr_bcd_1], [_IBnb_thr_bcd_2,_Bnb_thr_bcd_2], [_IBnb_thr_bcd_3,_Bnb_thr_bcd_3]],[[_IBnb_thr_hbm_1,_Bnb_thr_hbm_1]],[[_IBnb_thr_cad_1,_Bnb_thr_cad_1], [_IBnb_thr_cad_2,_Bnb_thr_cad_2]]],
   constraints_Bnb_thr(Species, Thr, Modif_nb_thr, Relax, Bnb_thr, Nb_thr, Cnf5),

   % inegality and domain of discrete kinetic parameters
   constraints_Mutant(Mutant, Model, Cnf6),
   constraints_Relax(Relax, Modif_nb_thr, Bnb_thr, Thr, Species, Cnf7),
   constraints_Comp(Comp, Relax, Mutant, Eqs, Cnf8),

   constraints_P_K_Nb_thr(P, Nb_thr, Cnf9),

   constraints_P_Input_Nb_thr(P, Nb_thr, Cnf10),


   xsat(append([Cnf1,Cnf2,Cnf3,Cnf4,Cnf5,Cnf6,Cnf7,Cnf8,Cnf9,Cnf10], Cnf)).
